# Supplementary material for: Comparative transcriptome analysis of the invasive weed Mikania micrantha with its native congeners provides insights into genetic basis underlying successful invasion
Source: BMC Genomics. 2018 May 24;19:392. doi: 10.1186/s12864-018-4784-9 (PMC5968712; doi:10.1186/s12864-018-4784-9)
Supplement: Supplementary file 8 — GO terms significantly enriched in M. micrantha compared with both M. cordata and M. cordifolia. Significance was tested using Fisher’s exact test and control of false discovery rate (FDR) with P-value cutoff of 0.05. (XLSX 37 kb) [file 12864_2018_4784_MOESM8_ESM.xlsx]

## Sheet: Sheet1
Term Name	GO ID	Term Type	Depth	#Genes in M. micrantha	%Genes in M. micrantha	#Genes in M. cordata	%Genes in M. cordata	#Genes in M. cordifolia	%Genes in M. cordifolia	P-value (M. micrantha vs. M. cordata)	P-value (M. micrantha vs. M. cordifolia)
molecular_function	GO:0003674	F	1	17045	85.46	23334	84.6631	23811	76.3712	1.97331e-07	0
extracellular region part	GO:0044421	C	2	237	1.18827	274	0.994158	72	0.230932	1.03519e-06	1.26919e-45
other organism	GO:0044215	C	2	104	0.521434	117	0.424513	0	0	0.00043453	1.07186e-19
other organism part	GO:0044217	C	2	104	0.521434	117	0.424513	0	0	0.000430909	1.06577e-19
virion	GO:0019012	C	2	445	2.23114	468	1.69805	86	0.275836	4.64618e-34	7.87387e-88
virion part	GO:0044423	C	2	399	2.0005	423	1.53478	86	0.275836	2.49493e-28	2.33666e-78
transcription factor activity, protein binding	GO:0000988	F	2	192	0.962647	182	0.660353	139	0.445827	4.88159e-25	1.50188e-36
behavior	GO:0007610	P	2	21	0.10529	21	0.0761946	1	0.00320739	0.0232366	0.000618786
locomotion	GO:0040011	P	2	156	0.782151	184	0.66761	71	0.227725	0.00159064	1.13678e-29
cilium	GO:0005929	C	3	74	0.37102	72	0.261239	27	0.0865995	4.8602e-09	7.09927e-14
coated membrane	GO:0048475	C	3	156	0.782151	181	0.656725	108	0.346398	0.000262243	1.35574e-29
extracellular matrix	GO:0031012	C	3	152	0.762096	175	0.634955	11	0.0352813	0.000141388	5.05362e-29
extracellular space	GO:0005615	C	3	91	0.456255	98	0.355575	51	0.163577	1.84625e-05	4.18705e-17
fibrinogen complex	GO:0005577	C	3	59	0.295813	50	0.181416	0	0	3.68739e-07	4.34262e-11
host	GO:0018995	C	3	104	0.521434	117	0.424513	0	0	0.000427348	1.05975e-19
host cell part	GO:0033643	C	3	100	0.501379	113	0.41	0	0	0.000962968	6.29479e-19
membrane protein complex	GO:0098796	C	3	795	3.98596	1041	3.77708	810	2.59799	0.0324267	7.9491e-130
other organism cell	GO:0044216	C	3	104	0.521434	117	0.424513	0	0	0.000438213	1.07802e-19
other organism membrane	GO:0044279	C	3	36	0.180496	37	0.134248	0	0	0.00299768	9.80625e-07
photosystem II oxygen evolving complex	GO:0009654	C	3	44	0.220607	34	0.123363	29	0.0930143	3.31983e-05	3.1641e-08
viral capsid	GO:0019028	C	3	231	1.15819	246	0.892566	81	0.259799	1.10644e-15	2.09047e-44
viral membrane	GO:0036338	C	3	156	0.782151	191	0.693008	5	0.0160369	0.0363308	8.24916e-30
viral tegument	GO:0019033	C	3	32	0.160441	19	0.068938	0	0	0.00108481	5.49726e-06
binding, bridging	GO:0060090	F	3	69	0.345951	69	0.250354	20	0.0641478	2.16493e-08	5.99271e-13
channel regulator activity	GO:0016247	F	3	59	0.295813	55	0.199557	2	0.00641478	3.66498e-07	4.34524e-11
structural constituent of ribosome	GO:0003735	F	3	496	2.48684	608	2.20602	629	2.01745	4.05217e-06	4.26312e-15
transcription factor activity, core RNA polymerase binding	GO:0000990	F	3	46	0.230634	38	0.137876	14	0.0449035	1.80467e-05	1.28937e-08
transcription factor activity, transcription factor binding	GO:0000989	F	3	147	0.737027	144	0.522477	125	0.400924	6.45569e-19	8.14545e-28
asexual reproduction	GO:0019954	P	3	62	0.310855	69	0.250354	0	0	0.00925707	1.19624e-11
autophagy	GO:0006914	P	3	195	0.977689	220	0.798229	110	0.352813	2.56321e-07	3.28394e-37
cell motility	GO:0048870	P	3	90	0.451241	91	0.330177	2	0.00641478	7.9544e-10	5.62754e-17
cytolysis	GO:0019835	P	3	25	0.125345	21	0.0761946	0	0	0.0082482	0.000109672
localization of cell	GO:0051674	P	3	90	0.451241	91	0.330177	2	0.00641478	8.21955e-10	5.65655e-17
system process	GO:0003008	P	3	45	0.22562	46	0.166903	0	0	0.000253657	1.97136e-08
chorion	GO:0042600	C	4	19	0.095262	15	0.0544247	0	0	0.0415297	0.00141958
DNA helicase complex	GO:0033202	C	4	107	0.536475	119	0.43177	15	0.0481108	0.000106594	2.96285e-20
dynein complex	GO:0030286	C	4	85	0.426172	84	0.304778	0	0	1.77842e-10	5.17492e-16
endonuclease complex	GO:1905348	C	4	28	0.140386	29	0.105221	17	0.0545256	0.0229089	3.09846e-05
exocyst	GO:0000145	C	4	50	0.250689	47	0.170531	63	0.202066	5.99999e-06	0.0334458
Holliday junction resolvase complex	GO:0048476	C	4	104	0.521434	113	0.41	0	0	1.03266e-05	1.09694e-19
host cell	GO:0043657	C	4	104	0.521434	117	0.424513	0	0	0.000441958	1.09056e-19
host cell membrane	GO:0033644	C	4	36	0.180496	37	0.134248	0	0	0.00297642	9.78406e-07
magnesium chelatase complex	GO:0010007	C	4	110	0.551517	117	0.424513	3	0.00962217	1.94348e-07	7.56089e-21
mediator complex	GO:0016592	C	4	100	0.501379	110	0.399115	92	0.29508	6.79886e-05	8.40931e-19
membrane coat	GO:0030117	C	4	156	0.782151	181	0.656725	108	0.346398	0.000259902	1.34363e-29
motile cilium	GO:0031514	C	4	69	0.345951	68	0.246725	1	0.00320739	2.21489e-08	5.79085e-13
other organism cell membrane	GO:0044218	C	4	36	0.180496	37	0.134248	0	0	0.00301925	9.82853e-07
photosystem	GO:0009521	C	4	173	0.867385	193	0.700265	125	0.400924	2.59203e-07	7.08245e-33
photosystem I reaction center	GO:0009538	C	4	27	0.135372	21	0.0761946	12	0.0384887	0.00480825	4.73898e-05
prefoldin complex	GO:0016272	C	4	48	0.240662	46	0.166903	12	0.0384887	1.04221e-05	5.40965e-09
proteinaceous extracellular matrix	GO:0005578	C	4	144	0.721985	162	0.587787	5	0.0160369	1.40091e-05	1.80126e-27
proton-transporting ATP synthase complex	GO:0045259	C	4	115	0.576586	135	0.489823	64	0.205273	0.00819247	1.0059e-21
proton-transporting ATP synthase complex, coupling factor F(o)	GO:0045263	C	4	85	0.426172	96	0.348318	20	0.0641478	0.00324378	5.43794e-16
proton-transporting two-sector ATPase complex	GO:0016469	C	4	286	1.43394	293	1.0631	108	0.346398	2.02043e-28	2.82286e-55
proton-transporting two-sector ATPase complex, catalytic domain	GO:0033178	C	4	69	0.345951	76	0.275752	51	0.163577	0.00233235	6.3691e-13
proton-transporting two-sector ATPase complex, proton-transporting domain	GO:0033177	C	4	207	1.03785	212	0.769203	42	0.13471	1.51407e-20	8.83324e-40
SAGA-type complex	GO:0070461	C	4	19	0.095262	14	0.0507964	2	0.00641478	0.0416856	0.00141457
viral envelope	GO:0019031	C	4	156	0.782151	191	0.693008	5	0.0160369	0.0364959	8.32554e-30
WASH complex	GO:0071203	C	4	21	0.10529	20	0.0725663	0	0	0.0238952	0.000619421
channel inhibitor activity	GO:0016248	F	4	55	0.275758	45	0.163274	0	0	1.26223e-06	2.48383e-10
coenzyme binding	GO:0050662	F	4	424	2.12585	538	1.95203	417	1.33748	0.00868536	1.46426e-81
core DNA-dependent RNA polymerase binding promoter specificity activity	GO:0000996	F	4	46	0.230634	38	0.137876	13	0.0416961	1.78293e-05	1.29086e-08
dynein binding	GO:0045502	F	4	82	0.411131	82	0.297522	0	0	4.39773e-10	1.96018e-15
heme-copper terminal oxidase activity	GO:0015002	F	4	73	0.366007	78	0.283009	33	0.105844	0.000103218	1.08454e-13
ligase activity, forming carbon-oxygen bonds	GO:0016875	F	4	122	0.611682	138	0.500708	114	0.365642	0.000172256	5.35568e-23
ligase activity, forming nitrogen-metal bonds	GO:0051002	F	4	110	0.551517	117	0.424513	5	0.0160369	2.01682e-07	7.52205e-21
ligase activity, forming phosphoric ester bonds	GO:0016886	F	4	23	0.115317	22	0.0798229	26	0.0833921	0.0138501	0.0284893
oxidoreductase activity, acting on paired donors, with incorporation or reduction of molecular oxygen	GO:0016705	F	4	412	2.06568	499	1.81053	324	1.03919	3.59005e-06	1.12982e-79
protein binding involved in protein folding	GO:0044183	F	4	23	0.115317	17	0.0616814	7	0.0224517	0.0140185	0.000260531
protein binding, bridging	GO:0030674	F	4	69	0.345951	65	0.23584	14	0.0449035	2.25614e-08	5.93662e-13
receptor binding	GO:0005102	F	4	242	1.21334	253	0.917964	74	0.237347	1.20932e-19	1.33008e-46
serine hydrolase activity	GO:0017171	F	4	275	1.37879	318	1.1538	241	0.772981	9.76755e-08	1.42371e-52
sodium channel regulator activity	GO:0017080	F	4	22	0.110303	18	0.0653097	0	0	0.0185995	0.000401012
tetrapyrrole binding	GO:0046906	F	4	348	1.7448	422	1.53115	311	0.997498	3.58213e-05	7.34448e-67
transcription cofactor activity	GO:0003712	F	4	147	0.737027	144	0.522477	108	0.346398	5.99457e-19	7.64357e-28
transcription factor activity, RNA polymerase II transcription factor binding	GO:0001076	F	4	97	0.486337	93	0.337433	34	0.109051	4.02081e-12	2.67993e-18
transcription factor binding	GO:0008134	F	4	164	0.822261	170	0.616814	66	0.211688	2.49642e-14	3.0398e-31
transferase activity, transferring one-carbon groups	GO:0016741	F	4	432	2.16596	556	2.01734	543	1.74161	0.0427589	2.32482e-14
C21-steroid hormone metabolic process	GO:0008207	P	4	73	0.366007	80	0.290265	0	0	0.000976473	1.03386e-13
cell activation	GO:0001775	P	4	63	0.315869	54	0.195929	0	0	1.212e-07	7.66551e-12
coagulation	GO:0050817	P	4	66	0.33091	60	0.217699	0	0	5.3778e-08	2.14402e-12
conjugation	GO:0000746	P	4	24	0.120331	16	0.058053	4	0.0128296	0.0108957	0.000168647
neurological system process	GO:0050877	P	4	37	0.18551	33	0.119734	0	0	0.000255052	6.34072e-07
positive regulation of autophagy	GO:0010508	P	4	70	0.350965	75	0.272124	7	0.0224517	0.000201695	3.76271e-13
regulation of autophagy	GO:0010506	P	4	73	0.366007	80	0.290265	15	0.0481108	0.000984284	1.04847e-13
regulation of body fluid levels	GO:0050878	P	4	66	0.33091	61	0.221327	1	0.00320739	5.14567e-08	2.12486e-12
viral gene expression	GO:0019080	P	4	29	0.1454	30	0.108849	0	0	0.0176395	2.01794e-05
cytochrome b6f complex	GO:0009512	C	5	30	0.150414	27	0.0979645	3	0.00962217	0.0019883	1.30726e-05
ER to Golgi transport vesicle membrane	GO:0012507	C	5	34	0.170469	35	0.126991	24	0.0769774	0.00504368	2.34625e-06
Holliday junction helicase complex	GO:0009379	C	5	104	0.521434	113	0.41	0	0	1.01851e-05	1.08425e-19
mitochondrial proton-transporting ATP synthase complex, coupling factor F(o)	GO:0000276	C	5	70	0.350965	77	0.27938	9	0.0288665	0.00187498	3.76486e-13
nuclear ubiquitin ligase complex	GO:0000152	C	5	215	1.07796	232	0.841769	28	0.0898069	9.97262e-13	2.08612e-41
photosystem I	GO:0009522	C	5	62	0.310855	68	0.246725	65	0.20848	0.00373288	2.3064e-08
preribosome	GO:0030684	C	5	72	0.360993	66	0.239469	80	0.256591	8.94822e-09	1.03821e-06
proton-transporting V-type ATPase complex	GO:0033176	C	5	148	0.742041	157	0.569646	42	0.13471	3.23059e-10	3.57364e-28
proton-transporting V-type ATPase, V0 domain	GO:0033179	C	5	115	0.576586	117	0.424513	22	0.0705626	5.9355e-12	8.67123e-22
vacuolar proton-transporting V-type ATPase, V1 domain	GO:0000221	C	5	31	0.155427	32	0.116106	3	0.00962217	0.0109562	8.44566e-06
cytokine activity	GO:0005125	F	5	20	0.100276	13	0.0471681	0	0	0.0313639	0.000930347
G-protein beta/gamma-subunit complex binding	GO:0031683	F	5	44	0.220607	41	0.148761	7	0.0224517	3.31812e-05	3.07529e-08
growth factor activity	GO:0008083	F	5	34	0.170469	36	0.130619	0	0	0.0211053	2.33076e-06
heme binding	GO:0020037	F	5	328	1.64452	381	1.38239	251	0.805055	1.0791e-08	3.94065e-63
hormone activity	GO:0005179	F	5	74	0.37102	70	0.253982	7	0.0224517	4.97632e-09	6.79966e-14
ion channel inhibitor activity	GO:0008200	F	5	55	0.275758	45	0.163274	0	0	1.28259e-06	2.49128e-10
kinase inhibitor activity	GO:0019210	F	5	23	0.115317	18	0.0653097	7	0.0224517	0.0138785	0.000260077
ligase activity, forming aminoacyl-tRNA and related compounds	GO:0016876	F	5	122	0.611682	138	0.500708	114	0.365642	0.000173945	5.39187e-23
ligase activity, forming nitrogen-metal bonds, forming coordination complexes	GO:0051003	F	5	110	0.551517	117	0.424513	5	0.0160369	1.97947e-07	7.47673e-21
oxidoreductase activity, acting on paired donors, with incorporation or reduction of molecular oxygen, 2-oxoglutarate as one donor, and incorporation of one atom each of oxygen into both donors	GO:0016706	F	5	103	0.51642	122	0.442654	41	0.131503	0.0253477	1.88096e-19
RNA polymerase II transcription cofactor activity	GO:0001104	F	5	97	0.486337	93	0.337433	31	0.0994291	3.85998e-12	2.66925e-18
serine-type peptidase activity	GO:0008236	F	5	275	1.37879	318	1.1538	241	0.772981	9.97537e-08	1.45219e-52
sigma factor activity	GO:0016987	F	5	46	0.230634	38	0.137876	13	0.0416961	1.82695e-05	1.29428e-08
sodium channel inhibitor activity	GO:0019871	F	5	22	0.110303	18	0.0653097	0	0	0.0185026	0.000400321
steroid dehydrogenase activity, acting on the CH-OH group of donors, NAD or NADP as acceptor	GO:0033764	F	5	73	0.366007	83	0.30115	13	0.0416961	0.0127543	1.04794e-13
transferase activity, transferring amino-acyl groups	GO:0016755	F	5	26	0.130358	22	0.0798229	12	0.0384887	0.00635595	7.20213e-05
alditol phosphate metabolic process	GO:0052646	P	5	27	0.135372	25	0.0907079	10	0.0320739	0.0047943	4.75792e-05
amino acid activation	GO:0043038	P	5	127	0.636751	151	0.547876	112	0.359228	0.0118724	5.8607e-24
androgen metabolic process	GO:0008209	P	5	73	0.366007	85	0.308407	0	0	0.0456181	1.02513e-13
blood coagulation	GO:0007596	P	5	64	0.320882	55	0.199557	0	0	9.33163e-08	5.05122e-12
estrogen metabolic process	GO:0008210	P	5	73	0.366007	85	0.308407	0	0	0.0458165	1.02948e-13
exit from host	GO:0035890	P	5	26	0.130358	24	0.0870796	0	0	0.0062455	7.23726e-05
hemostasis	GO:0007599	P	5	66	0.33091	60	0.217699	0	0	5.25273e-08	2.12819e-12
hydrogen transport	GO:0006818	P	5	456	2.28629	580	2.10442	435	1.39521	0.00801274	6.82777e-88
lipopolysaccharide metabolic process	GO:0008653	P	5	184	0.922537	215	0.780088	5	0.0160369	0.000127261	2.45181e-35
metaphase/anaphase transition of cell cycle	GO:0044784	P	5	21	0.10529	20	0.0725663	20	0.0641478	0.0240118	0.000613221
mitotic sister chromatid separation	GO:0051306	P	5	21	0.10529	20	0.0725663	20	0.0641478	0.0242483	0.000616292
platelet activation	GO:0030168	P	5	59	0.295813	50	0.181416	0	0	3.75096e-07	4.3565e-11
S-adenosylmethionine metabolic process	GO:0046500	P	5	40	0.200552	44	0.159646	31	0.0994291	0.0466376	1.78059e-07
sensory perception	GO:0007600	P	5	37	0.18551	33	0.119734	0	0	0.000252712	6.32617e-07
viral genome packaging	GO:0019072	P	5	19	0.095262	11	0.0399115	0	0	0.0417851	0.00143326
viral genome replication	GO:0019079	P	5	62	0.310855	59	0.214071	13	0.0416961	1.66561e-07	1.22339e-11
viral life cycle	GO:0019058	P	5	228	1.14314	241	0.874424	13	0.0416961	1.28974e-16	4.9532e-44
viral release from host cell	GO:0019076	P	5	26	0.130358	24	0.0870796	0	0	0.00632661	7.27815e-05
wound healing	GO:0042060	P	5	76	0.381048	72	0.261239	1	0.00320739	2.67871e-09	2.75768e-14
anaphase-promoting complex	GO:0005680	C	6	215	1.07796	227	0.823628	16	0.0513182	7.79221e-16	1.94719e-41
COPII vesicle coat	GO:0030127	C	6	34	0.170469	35	0.126991	18	0.057733	0.00501049	2.33597e-06
small-subunit processome	GO:0032040	C	6	65	0.325896	60	0.217699	58	0.186029	6.96008e-08	3.66635e-12
2-dehydropantoate 2-reductase activity	GO:0008677	F	6	26	0.130358	24	0.0870796	0	0	0.00620572	7.22373e-05
3-beta-hydroxy-delta5-steroid dehydrogenase activity	GO:0003854	F	6	73	0.366007	78	0.283009	4	0.0128296	0.000102143	1.03042e-13
3-hydroxyacyl-CoA dehydrogenase activity	GO:0003857	F	6	55	0.275758	56	0.203186	11	0.0352813	1.66651e-05	2.5249e-10
adenylylsulfate kinase activity	GO:0004020	F	6	28	0.140386	26	0.0943362	15	0.0481108	0.00354018	3.09891e-05
aminoacyl-tRNA ligase activity	GO:0004812	F	6	118	0.591627	136	0.493451	114	0.365642	0.00150398	3.23506e-22
chlorophyllase activity	GO:0047746	F	6	34	0.170469	33	0.119734	1	0.00320739	0.000594239	2.32819e-06
GTP binding	GO:0005525	F	6	479	2.4016	543	1.97018	451	1.44653	3.47894e-17	2.27572e-92
guanyl nucleotide binding	GO:0019001	F	6	485	2.43169	546	1.98106	464	1.48823	7.38723e-19	1.84634e-93
guanyl ribonucleotide binding	GO:0032561	F	6	480	2.40662	546	1.98106	464	1.48823	1.38933e-16	1.83865e-92
ketol-acid reductoisomerase activity	GO:0004455	F	6	24	0.120331	24	0.0870796	2	0.00641478	0.0108443	0.000168687
magnesium chelatase activity	GO:0016851	F	6	110	0.551517	117	0.424513	5	0.0160369	2.05561e-07	7.56791e-21
N,N-dimethylaniline monooxygenase activity	GO:0004499	F	6	21	0.10529	21	0.0761946	9	0.0288665	0.0233467	0.000616891
neuropeptide hormone activity	GO:0005184	F	6	20	0.100276	11	0.0399115	0	0	0.0314641	0.000928832
O-methyltransferase activity	GO:0008171	F	6	77	0.386062	86	0.312035	46	0.14754	0.00294377	1.98533e-14
protein kinase inhibitor activity	GO:0004860	F	6	23	0.115317	18	0.0653097	7	0.0224517	0.013954	0.000260986
RNA methyltransferase activity	GO:0008173	F	6	77	0.386062	84	0.304778	72	0.230932	0.000410873	2.10768e-14
RNA polymerase activity	GO:0034062	F	6	272	1.36375	275	0.997787	144	0.461864	6.28221e-31	2.38884e-52
sequence-specific DNA binding	GO:0043565	F	6	424	2.12585	544	1.9738	337	1.08089	0.032367	5.26803e-82
serine-type exopeptidase activity	GO:0070008	F	6	71	0.355979	77	0.27938	52	0.166784	0.000501499	2.67291e-13
ATP hydrolysis coupled transmembrane transport	GO:0090662	P	6	175	0.877413	175	0.634955	67	0.214895	1.1685e-22	2.13638e-33
establishment of protein localization to endoplasmic reticulum	GO:0072599	P	6	52	0.260717	57	0.206814	24	0.0769774	0.0109201	9.57595e-10
exit from host cell	GO:0035891	P	6	26	0.130358	24	0.0870796	0	0	0.00628579	7.25084e-05
extracellular polysaccharide biosynthetic process	GO:0045226	P	6	48	0.240662	51	0.185044	5	0.0160369	0.00297732	5.41067e-09
extracellular polysaccharide metabolic process	GO:0046379	P	6	48	0.240662	51	0.185044	5	0.0160369	0.00295575	5.3958e-09
glycerol-3-phosphate catabolic process	GO:0046168	P	6	25	0.125345	22	0.0798229	7	0.0224517	0.00820535	0.000109693
glycerol-3-phosphate metabolic process	GO:0006072	P	6	27	0.135372	25	0.0907079	10	0.0320739	0.00476191	4.74884e-05
histidine biosynthetic process	GO:0000105	P	6	27	0.135372	27	0.0979645	19	0.0609404	0.00470763	4.74974e-05
lipopolysaccharide biosynthetic process	GO:0009103	P	6	184	0.922537	215	0.780088	5	0.0160369	0.000125976	2.42545e-35
metaphase/anaphase transition of mitotic cell cycle	GO:0007091	P	6	21	0.10529	20	0.0725663	20	0.0641478	0.0243684	0.000617322
neuropeptide signaling pathway	GO:0007218	P	6	28	0.140386	25	0.0907079	0	0	0.00356131	3.12418e-05
proton transport	GO:0015992	P	6	456	2.28629	580	2.10442	435	1.39521	0.0080625	7.12463e-88
pyrimidine nucleobase metabolic process	GO:0006206	P	6	237	1.18827	281	1.01956	50	0.160369	6.75958e-05	1.09168e-45
regulation of metaphase/anaphase transition of cell cycle	GO:1902099	P	6	21	0.10529	20	0.0725663	20	0.0641478	0.0237798	0.000612204
regulation of mitotic sister chromatid segregation	GO:0033047	P	6	21	0.10529	20	0.0725663	20	0.0641478	0.0236654	0.00061119
regulation of mitotic sister chromatid separation	GO:0010965	P	6	21	0.10529	20	0.0725663	20	0.0641478	0.0235522	0.000609173
regulation of translational termination	GO:0006449	P	6	21	0.10529	18	0.0653097	7	0.0224517	0.0246981	0.0006171
sensory perception of chemical stimulus	GO:0007606	P	6	31	0.155427	29	0.105221	0	0	0.00148403	8.43788e-06
small GTPase mediated signal transduction	GO:0007264	P	6	241	1.20832	281	1.01956	166	0.532427	3.88652e-06	4.23686e-46
trehalose biosynthetic process	GO:0005992	P	6	42	0.210579	38	0.137876	45	0.144333	6.12164e-05	4.47859e-05
tRNA aminoacylation	GO:0043039	P	6	127	0.636751	151	0.547876	112	0.359228	0.0119391	5.90287e-24
tRNA threonylcarbamoyladenosine metabolic process	GO:0070525	P	6	49	0.245676	46	0.166903	15	0.0481108	8.06055e-06	3.51235e-09
host cell nucleus	GO:0042025	C	7	60	0.300827	67	0.243097	0	0	0.0133945	2.83677e-11
carboxyl-O-methyltransferase activity	GO:0010340	F	7	42	0.210579	45	0.163274	3	0.00962217	0.0112245	7.28001e-08
cysteine-type endopeptidase activity	GO:0004197	F	7	84	0.421158	99	0.359203	30	0.0962217	0.0469364	8.61962e-16
DNA-directed DNA polymerase activity	GO:0003887	F	7	69	0.345951	80	0.290265	52	0.166784	0.0465531	6.35885e-13
DNA-directed RNA polymerase activity	GO:0003899	F	7	206	1.03284	194	0.703893	138	0.44262	5.80034e-27	2.57805e-39
nucleotide phosphatase activity, acting on free nucleotides	GO:0098519	F	7	49	0.245676	49	0.177787	0	0	7.98956e-06	3.45923e-09
protein carboxyl O-methyltransferase activity	GO:0051998	F	7	42	0.210579	45	0.163274	3	0.00962217	0.0112883	7.33488e-08
protein-L-isoaspartate (D-aspartate) O-methyltransferase activity	GO:0004719	F	7	32	0.160441	32	0.116106	1	0.00320739	0.00109271	5.47983e-06
serine-tRNA ligase activity	GO:0004828	F	7	41	0.205565	37	0.134248	5	0.0160369	8.18919e-05	1.13628e-07
serine-type carboxypeptidase activity	GO:0004185	F	7	51	0.255703	53	0.192301	43	0.137918	0.000306476	1.53197e-09
tRNA (guanine) methyltransferase activity	GO:0016423	F	7	31	0.155427	29	0.105221	24	0.0769774	0.00149553	8.57094e-06
tRNA methyltransferase activity	GO:0008175	F	7	38	0.190524	41	0.148761	35	0.112259	0.0259774	4.22974e-07
ATP hydrolysis coupled proton transport	GO:0015991	P	7	175	0.877413	175	0.634955	67	0.214895	1.03866e-22	2.11413e-33
cotranslational protein targeting to membrane	GO:0006613	P	7	57	0.285786	64	0.232212	20	0.0641478	0.0238012	1.06376e-10
DNA-templated transcription, initiation	GO:0006352	P	7	131	0.656806	145	0.526106	118	0.378472	5.54719e-06	1.03022e-24
GPI anchor metabolic process	GO:0006505	P	7	79	0.396089	91	0.330177	54	0.173199	0.0181946	8.43561e-15
hydrogen ion transmembrane transport	GO:1902600	P	7	282	1.41389	290	1.05221	216	0.692796	5.54825e-27	4.75116e-54
protein localization to endoplasmic reticulum	GO:0070972	P	7	60	0.300827	67	0.243097	38	0.121881	0.0133209	3.0321e-11
protein targeting to ER	GO:0045047	P	7	52	0.260717	57	0.206814	24	0.0769774	0.0108577	9.54859e-10
regulation of mitotic metaphase/anaphase transition	GO:0030071	P	7	21	0.10529	20	0.0725663	20	0.0641478	0.0241295	0.000615265
rRNA modification	GO:0000154	P	7	45	0.22562	49	0.177787	56	0.179614	0.0174038	0.0327217
tRNA aminoacylation for protein translation	GO:0006418	P	7	123	0.616696	147	0.533362	110	0.352813	0.0205523	3.44322e-23
tRNA metabolic process	GO:0006399	P	7	341	1.7097	415	1.50575	347	1.11296	8.50614e-05	1.28873e-55
tRNA threonylcarbamoyladenosine modification	GO:0002949	P	7	49	0.245676	46	0.166903	14	0.0449035	8.17737e-06	3.51655e-09
endodeoxyribonuclease activity, producing 5'-phosphomonoesters	GO:0016888	F	8	25	0.125345	26	0.0943362	8	0.0256591	0.0460324	0.000109584
GTPase activity	GO:0003924	F	8	366	1.83505	414	1.50212	259	0.830714	2.36953e-13	1.06089e-70
helicase activity	GO:0004386	F	8	421	2.1108	496	1.79964	428	1.37276	2.68041e-09	2.07484e-69
tRNA (guanine-N7-)-methyltransferase activity	GO:0008176	F	8	21	0.10529	19	0.068938	3	0.00962217	0.0244709	0.000616479
energy coupled proton transmembrane transport, against electrochemical gradient	GO:0015988	P	8	175	0.877413	175	0.634955	67	0.214895	9.34797e-23	2.09233e-33
inorganic cation transmembrane transport	GO:0098662	P	8	351	1.75984	432	1.56743	490	1.57162	0.000396096	0.00125737
seryl-tRNA aminoacylation	GO:0006434	P	8	41	0.205565	37	0.134248	5	0.0160369	8.10114e-05	1.13348e-07
SRP-dependent cotranslational protein targeting to membrane	GO:0006614	P	8	52	0.260717	57	0.206814	20	0.0641478	0.0109832	9.53963e-10
tRNA processing	GO:0008033	P	8	215	1.07796	242	0.878052	200	0.641478	3.36375e-08	6.74101e-41
ferrous iron transmembrane transporter activity	GO:0015093	F	9	65	0.325896	69	0.250354	6	0.0192443	0.000180861	3.31343e-12
hydrogen ion transmembrane transporter activity	GO:0015078	F	9	364	1.82502	440	1.59646	246	0.789018	1.17474e-05	2.19681e-70
ferrous iron transport	GO:0015684	P	9	65	0.325896	69	0.250354	8	0.0256591	0.0001826	3.3153e-12
four-way junction helicase activity	GO:0009378	F	10	104	0.521434	113	0.41	15	0.0481108	1.00475e-05	1.10779e-19
