# Supplementary material for: Comparative transcriptome analysis of the invasive weed Mikania micrantha with its native congeners provides insights into genetic basis underlying successful invasion
Source: BMC Genomics. 2018 May 24;19:392. doi: 10.1186/s12864-018-4784-9 (PMC5968712; doi:10.1186/s12864-018-4784-9)
Supplement: Supplementary file 9 — KEGG pathways with genes significantly differed between two species. (a) M. micrantha-M. cordata. (b) M. micrantha-M. cordifolia. (c) M. cordata-M. cordifolia. Significance was tested using Fisher’s exact test and control of false discovery rate (FDR) with P-value cutoff of 0.05. (XLSX 31 kb) [file 12864_2018_4784_MOESM9_ESM.xlsx]

## Sheet: a
Pathway Hierarchy 1	Pathway Hierarchy 2	KEGG Pathway	Pathway ID	#Genes in M. micrantha	%Genes in M. micrantha	#Genes in M. cordata	%Gene ratios M. cordata	P-value
Metabolism	Metabolism of cofactors and vitamins	Retinol metabolism	ko00830	33	0.30635	103	1.12482	7.39085e-10
Metabolism	Energy metabolism	Photosynthesis	ko00195	130	1.20683	62	0.677078	0.0262379

## Sheet: b
Pathway Hierarchy 1	Pathway Hierarchy 2	KEGG Pathway	Pathway ID	#Genes in M. micrantha	%Genes in M. micrantha	#Genes in M. cordifolia	%Gene ratios M. cordifolia	P-value
Cellular Processes	Transport and catabolism	Endocytosis	ko04144	1152	10.6944	1819	7.80251	1.96505e-15
Metabolism	Lipid metabolism	Ether lipid metabolism	ko00565	35	0.324916	264	1.13242	1.83286e-13
Environmental Information Processing	Signal transduction	NF-kappa B signaling pathway	ko04064	103	0.956183	479	2.05465	3.19617e-12
Organismal Systems	Environmental adaptation	Plant-pathogen interaction	ko04626	204	1.8938	767	3.29001	1.06953e-11
Metabolism	Energy metabolism	Methane metabolism	ko00680	134	1.24397	117	0.501866	6.72477e-11
Metabolism	Energy metabolism	Photosynthesis - antenna proteins	ko00196	205	1.90308	224	0.960837	1.43121e-10
Organismal Systems	Environmental adaptation	Circadian rhythm - plant	ko04712	56	0.519866	296	1.26968	1.10745e-09
Metabolism	Amino acid metabolism	Glycine, serine and threonine metabolism	ko00260	132	1.2254	123	0.527603	1.26633e-09
Metabolism	Energy metabolism	Carbon fixation in photosynthetic organisms	ko00710	126	1.1697	123	0.527603	1.88734e-08
Organismal Systems	Endocrine system	GnRH signaling pathway	ko04912	63	0.58485	300	1.28684	3.36479e-08
Metabolism	Carbohydrate metabolism	Glycolysis / Gluconeogenesis	ko00010	207	1.92165	255	1.09381	7.74843e-08
Metabolism	Energy metabolism	Photosynthesis	ko00195	130	1.20683	140	0.600523	5.19708e-07
Genetic Information Processing	Transcription	Spliceosome	ko03040	757	7.02748	2053	8.80625	5.69748e-07
Genetic Information Processing	Translation	Ribosome	ko03010	1084	10.0631	1928	8.27006	2.25283e-06
Human Diseases	Cancers	Choline metabolism in cancer	ko05231	82	0.761233	331	1.41981	2.20204e-06
Environmental Information Processing	Signal transduction	MAPK signaling pathway - plant	ko04016	168	1.5596	567	2.43212	3.24014e-06
Metabolism	Lipid metabolism	Biosynthesis of unsaturated fatty acids	ko01040	217	2.01448	292	1.25252	3.25786e-06
Organismal Systems	Immune system	Toll and Imd signaling pathway	ko04624	108	1.0026	401	1.72007	3.96431e-06
Environmental Information Processing	Signal transduction	Ras signaling pathway	ko04014	82	0.761233	323	1.38549	7.46519e-06
Organismal Systems	Immune system	Toll-like receptor signaling pathway	ko04620	117	1.08615	420	1.80157	7.57511e-06
Human Diseases	Infectious diseases	Leishmaniasis	ko05140	112	1.03973	405	1.73723	9.13316e-06
Unclassified	Poorly characterized	Endocrine resistance	ko01522	507	4.70665	1408	6.03955	9.20283e-06
Cellular Processes	Cell motility	Regulation of actin cytoskeleton	ko04810	327	3.03565	498	2.13615	1.31083e-05
Metabolism	Lipid metabolism	Glycerophospholipid metabolism	ko00564	115	1.06758	407	1.74581	1.89648e-05
Environmental Information Processing	Signal transduction	Phospholipase D signaling pathway	ko04072	82	0.761233	315	1.35118	1.82575e-05
Environmental Information Processing	Membrane transport	Fanconi anemia pathway	ko03460	1183	10.9822	2987	12.8126	2.10432e-05
Human Diseases	Infectious diseases	Pertussis	ko05133	133	1.23468	454	1.94741	2.16586e-05
Metabolism	Amino acid metabolism	Phenylalanine metabolism	ko00360	76	0.705533	75	0.321709	2.28756e-05
Organismal Systems	Nervous system	Glutamatergic synapse	ko04724	72	0.6684	283	1.21391	2.92276e-05
Environmental Information Processing	Signal transduction	AMPK signaling pathway	ko04152	174	1.6153	234	1.00373	3.59042e-05
Organismal Systems	Immune system	Fc gamma R-mediated phagocytosis	ko04666	81	0.751949	303	1.2997	6.65053e-05
Organismal Systems	Digestive system	Pancreatic secretion	ko04972	40	0.371333	29	0.124394	7.84667e-05
Organismal Systems	Digestive system	Bile secretion	ko04976	56	0.519866	230	0.986574	7.86605e-05
Organismal Systems	Endocrine system	Renin-angiotensin system	ko04614	6	0.0557	64	0.274525	8.16715e-05
Metabolism	Biosynthesis of other secondary metabolites	Phenylpropanoid biosynthesis	ko00940	178	1.65243	247	1.05949	8.17754e-05
Metabolism	Metabolism of cofactors and vitamins	Riboflavin metabolism	ko00740	12	0.1114	87	0.373182	0.000110734
Metabolism	Energy metabolism	Oxidative phosphorylation	ko00190	220	2.04233	324	1.38978	0.00012183
Metabolism	Metabolism of terpenoids and polyketides	Zeatin biosynthesis	ko00908	24	0.2228	125	0.536182	0.000194215
Human Diseases	Infectious diseases	Chagas disease (American trypanosomiasis)	ko05142	146	1.35537	467	2.00317	0.000198639
Environmental Information Processing	Signal transduction	PI3K-Akt signaling pathway	ko04151	186	1.7267	267	1.14528	0.0002153
Environmental Information Processing	Signal transduction	cAMP signaling pathway	ko04024	102	0.946899	347	1.48844	0.000306543
Metabolism	Amino acid metabolism	Cysteine and methionine metabolism	ko00270	117	1.08615	154	0.660576	0.000536531
Organismal Systems	Sensory system	Taste transduction	ko04742	0	0	26	0.111526	0.000601874
Organismal Systems	Nervous system	Neurotrophin signaling pathway	ko04722	171	1.58745	521	2.2348	0.000612852
Environmental Information Processing	Signal transduction	Plant hormone signal transduction	ko04075	520	4.82733	1366	5.85939	0.000811011
Human Diseases	Infectious diseases	Legionellosis	ko05134	109	1.01188	143	0.613392	0.000822468
Human Diseases	Drug resistance	Antifolate resistance	ko01523	27	0.25065	126	0.540471	0.000924003
Genetic Information Processing	Transcription	Basal transcription factors	ko03022	783	7.26885	1973	8.46309	0.00122683
Genetic Information Processing	Folding, sorting and degradation	Proteasome	ko03050	243	2.25585	386	1.65573	0.00126542
Human Diseases	Endocrine and metabolic diseases	Type II diabetes mellitus	ko04930	56	0.519866	60	0.257367	0.00143743
Human Diseases	Cardiovascular diseases	Dilated cardiomyopathy (DCM)	ko05414	4	0.0371333	43	0.184446	0.00182623
Human Diseases	Infectious diseases	Measles	ko05162	173	1.60602	513	2.20049	0.00186953
Organismal Systems	Aging	Longevity regulating pathway - worm	ko04212	89	0.826216	114	0.488998	0.00186546
Environmental Information Processing	Signal transduction	TGF-beta signaling pathway	ko04350	77	0.714816	95	0.407498	0.00198887
Cellular Processes	Transport and catabolism	Phagosome	ko04145	142	1.31823	206	0.883627	0.00216128
Metabolism	Carbohydrate metabolism	Glyoxylate and dicarboxylate metabolism	ko00630	105	0.974749	142	0.609102	0.0022691
Cellular Processes	Cell growth and death	p53 signaling pathway	ko04115	52	0.482733	192	0.823575	0.00269974
Cellular Processes	Transport and catabolism	Autophagy - other eukaryotes	ko04136	60	0.557	69	0.295972	0.00269223
Metabolism	Biosynthesis of other secondary metabolites	Tropane, piperidine and pyridine alkaloid biosynthesis	ko00960	33	0.30635	29	0.124394	0.00326652
Human Diseases	Cancers	Central carbon metabolism in cancer	ko05230	89	0.826216	117	0.501866	0.0032416
Metabolism	Metabolism of cofactors and vitamins	Ubiquinone and other terpenoid-quinone biosynthesis	ko00130	102	0.946899	323	1.38549	0.00390188
Genetic Information Processing	Translation	mRNA surveillance pathway	ko03015	827	7.67731	2045	8.77193	0.00416407
Human Diseases	Cancers	Prostate cancer	ko05215	79	0.733383	102	0.437524	0.00431888
Cellular Processes	Cellular community - eukaryotes	Gap junction	ko04540	67	0.621983	82	0.351735	0.0043357
Genetic Information Processing	Replication and repair	Homologous recombination	ko03440	79	0.733383	259	1.11097	0.00564057
Organismal Systems	Endocrine system	Ovarian Steroidogenesis	ko04913	0	0	20	0.085789	0.00562389
Organismal Systems	Endocrine system	Regulation of lipolysis in adipocyte	ko04923	0	0	20	0.085789	0.00553995
Human Diseases	Substance dependence	Cocaine addiction	ko05030	0	0	20	0.085789	0.00545848
Cellular Processes	Transport and catabolism	Autophagy - yeast	ko04138	104	0.965466	146	0.62626	0.00552763
Human Diseases	Infectious diseases	Influenza A	ko05164	226	2.09803	627	2.68949	0.00557095
Metabolism	Carbohydrate metabolism	Pentose phosphate pathway	ko00030	75	0.69625	99	0.424656	0.00744562
Organismal Systems	Immune system	Antigen processing and presentation	ko04612	113	1.04902	165	0.70776	0.00773295
Metabolism	Amino acid metabolism	Phenylalanine, tyrosine and tryptophan biosynthesis	ko00400	154	1.42963	239	1.02518	0.00789301
Environmental Information Processing	Signal transduction	HIF-1 signaling pathway	ko04066	91	0.844783	126	0.540471	0.00804007
Metabolism	Glycan biosynthesis and metabolism	Glycosaminoglycan degradation	ko00531	23	0.213517	100	0.428945	0.00890858
Metabolism	Glycan biosynthesis and metabolism	Glycosylphosphatidylinositol(GPI)-anchor biosynthesis	ko00563	34	0.315633	130	0.557629	0.0117446
Cellular Processes	Cell growth and death	Ferroptosis	ko04216	67	0.621983	88	0.377472	0.0116694
Environmental Information Processing	Signal transduction	MAPK signaling pathway - fly	ko04013	96	0.891199	139	0.596234	0.0146964
Metabolism	Metabolism of terpenoids and polyketides	Sesquiterpenoid and triterpenoid biosynthesis	ko00909	13	0.120683	66	0.283104	0.0161505
Cellular Processes	Cell growth and death	Necroptosis	ko04217	111	1.03045	167	0.716339	0.0165524
Human Diseases	Cancers	Renal cell carcinoma	ko05211	52	0.482733	64	0.274525	0.016432
Genetic Information Processing	Folding, sorting and degradation	SNARE interactions in vesicular transport	ko04130	743	6.89751	1414	6.06529	0.0162715
Human Diseases	Infectious diseases	Kaposi's sarcoma-associated herpesvirus infection	ko05167	108	1.0026	163	0.699181	0.0177364
Organismal Systems	Excretory system	Vasopressin-regulated water reabsorption	ko04962	36	0.3342	39	0.167289	0.0175309
Environmental Information Processing	Membrane transport	ABC transporters	ko02010	76	0.705533	238	1.02089	0.0184712
Environmental Information Processing	Signal transduction	mTOR signaling pathway	ko04150	107	0.993316	161	0.690602	0.0197175
Metabolism	Glycan biosynthesis and metabolism	Glycosphingolipid biosynthesis - ganglio series	ko00604	4	0.0371333	34	0.145841	0.0195109
Human Diseases	Cancers	Hepatocellular carcinoma	ko05225	112	1.03973	171	0.733496	0.0200853
Metabolism	Carbohydrate metabolism	Pyruvate metabolism	ko00620	127	1.17898	199	0.853601	0.0207108
Metabolism	Metabolism of terpenoids and polyketides	Terpenoid backbone biosynthesis	ko00900	59	0.547716	192	0.823575	0.0217618
Organismal Systems	Immune system	NOD-like receptor signaling pathway	ko04621	169	1.56888	469	2.01175	0.0215629
Organismal Systems	Endocrine system	Aldosterone synthesis and secretion	ko04925	18	0.1671	78	0.334577	0.0240385
Organismal Systems	Aging	Longevity regulating pathway - mammal	ko04211	75	0.69625	107	0.458971	0.0263147
Human Diseases	Neurodegenerative diseases	Alzheimer's disease	ko05010	174	1.6153	289	1.23965	0.0263045
Cellular Processes	Cellular community - prokaryotes	Biofilm formation - Escherichia coli	ko02026	23	0.213517	92	0.39463	0.0261524
Cellular Processes	Cellular community - eukaryotes	Tight junction	ko04530	124	1.15113	197	0.845022	0.0311161
Organismal Systems	Endocrine system	Adipocytokine signaling pathway	ko04920	60	0.557	82	0.351735	0.0331183
Environmental Information Processing	Signal transduction	Hippo signaling pathway - multiple species	ko04392	10	0.0928333	52	0.223052	0.0340461
Metabolism	Amino acid metabolism	Alanine, aspartate and glutamate metabolism	ko00250	64	0.594133	90	0.386051	0.0348124
Organismal Systems	Immune system	Th17 cell differentiation	ko04659	51	0.47345	67	0.287393	0.036315
Human Diseases	Infectious diseases	Tuberculosis	ko05152	217	2.01448	575	2.46644	0.0360417
Metabolism	Carbohydrate metabolism	Citrate cycle (TCA cycle)	ko00020	90	0.835499	136	0.583366	0.0357546
Environmental Information Processing	Signal transduction	cGMP - PKG signaling pathway	ko04022	94	0.872633	144	0.617681	0.0354373
Genetic Information Processing	Folding, sorting and degradation	RNA degradation	ko03018	218	2.02377	578	2.4793	0.0355081
Cellular Processes	Transport and catabolism	Peroxisome	ko04146	120	1.114	192	0.823575	0.0366284
Human Diseases	Endocrine and metabolic diseases	Non-alcoholic fatty liver disease (NAFLD)	ko04932	120	1.114	192	0.823575	0.0362828
Cellular Processes	Cellular community - prokaryotes	Quorum sensing	ko02024	74	0.686966	108	0.463261	0.0367459
Organismal Systems	Aging	Longevity regulating pathway - multiple species	ko04213	111	1.03045	175	0.750654	0.0369054
Environmental Information Processing	Signal transduction	TNF signaling pathway	ko04668	33	0.30635	39	0.167289	0.0387049
Cellular Processes	Transport and catabolism	Mitophagy - yeast	ko04139	79	0.733383	118	0.506155	0.0386826
Metabolism	Biosynthesis of other secondary metabolites	Isoquinoline alkaloid biosynthesis	ko00950	28	0.259933	31	0.132973	0.0386211
Metabolism	Glycan biosynthesis and metabolism	Various types of N-glycan biosynthesis	ko00513	43	0.399183	144	0.617681	0.0387149
Genetic Information Processing	Folding, sorting and degradation	Ubiquitin mediated proteolysis	ko04120	793	7.36168	1542	6.61434	0.0401431
Metabolism	Biosynthesis of other secondary metabolites	Indole alkaloid biosynthesis	ko00901	0	0	12	0.0514734	0.043384
Metabolism	Biosynthesis of other secondary metabolites	Acarbose and validamycin biosynthesis	ko00525	0	0	13	0.0557629	0.0433095
Metabolism	Metabolism of terpenoids and polyketides	Biosynthesis of vancomycin group antibiotics	ko01055	0	0	13	0.0557629	0.0429361
Human Diseases	Cancers	Pancreatic cancer	ko05212	47	0.436316	63	0.270235	0.0443684
Organismal Systems	Endocrine system	Insulin signaling pathway	ko04910	159	1.47605	269	1.15386	0.0448678
Metabolism	Biosynthesis of other secondary metabolites	Aflatoxin biosynthesis	ko00254	6	0.0557	2	0.0085789	0.0474608

## Sheet: c
Pathway Hierarchy 1	Pathway Hierarchy 2	KEGG Pathway	Pathway ID	#Genes in M. cordata	%Genes in M. cordata	#Genes in M. cordifolia	%Gene ratios M. cordifolia	P-value
Metabolism	Metabolism of cofactors and vitamins	Retinol metabolism	ko00830	103	1.12482	46	0.197315	1.3945e-22
Metabolism	Energy metabolism	Methane metabolism	ko00680	129	1.40876	117	0.501866	2.05533e-13
Metabolism	Amino acid metabolism	Glycine, serine and threonine metabolism	ko00260	132	1.44152	123	0.527603	2.56064e-13
Cellular Processes	Cell motility	Regulation of actin cytoskeleton	ko04810	339	3.70209	498	2.13615	1.13005e-12
Metabolism	Carbohydrate metabolism	Glycolysis / Gluconeogenesis	ko00010	205	2.23872	255	1.09381	4.93391e-12
Environmental Information Processing	Signal transduction	NF-kappa B signaling pathway	ko04064	84	0.917331	479	2.05465	4.67965e-12
Cellular Processes	Transport and catabolism	Endocytosis	ko04144	932	10.178	1819	7.80251	5.43285e-10
Organismal Systems	Digestive system	Pancreatic secretion	ko04972	51	0.556951	29	0.124394	1.98579e-09
Genetic Information Processing	Translation	mRNA surveillance pathway	ko03015	608	6.63973	2045	8.77193	5.6536e-09
Genetic Information Processing	Transcription	Spliceosome	ko03040	613	6.69433	2053	8.80625	8.66166e-09
Metabolism	Biosynthesis of other secondary metabolites	Phenylpropanoid biosynthesis	ko00940	178	1.94387	247	1.05949	4.42687e-08
Organismal Systems	Environmental adaptation	Circadian rhythm - plant	ko04712	51	0.556951	296	1.26968	9.56301e-08
Organismal Systems	Environmental adaptation	Plant-pathogen interaction	ko04626	191	2.08584	767	3.29001	9.23728e-08
Unclassified	Poorly characterized	Endocrine resistance	ko01522	406	4.43377	1408	6.03955	2.02698e-07
Metabolism	Lipid metabolism	Ether lipid metabolism	ko00565	46	0.502348	264	1.13242	9.36545e-07
Metabolism	Lipid metabolism	Biosynthesis of unsaturated fatty acids	ko01040	191	2.08584	292	1.25252	1.78009e-06
Genetic Information Processing	Folding, sorting and degradation	RNA degradation	ko03018	142	1.55073	578	2.4793	3.36121e-06
Human Diseases	Infectious diseases	Pertussis	ko05133	104	1.13574	454	1.94741	3.40158e-06
Human Diseases	Drug resistance	Antifolate resistance	ko01523	14	0.152889	126	0.540471	4.58486e-06
Human Diseases	Infectious diseases	Leishmaniasis	ko05140	91	0.993775	405	1.73723	6.56374e-06
Organismal Systems	Endocrine system	GnRH signaling pathway	ko04912	60	0.655236	300	1.28684	6.28984e-06
Organismal Systems	Immune system	Toll and Imd signaling pathway	ko04624	90	0.982855	401	1.72007	6.75528e-06
Environmental Information Processing	Signal transduction	MAPK signaling pathway - plant	ko04016	145	1.58349	567	2.43212	2.45873e-05
Metabolism	Metabolism of cofactors and vitamins	Riboflavin metabolism	ko00740	8	0.0873649	87	0.373182	4.96758e-05
Organismal Systems	Excretory system	Vasopressin-regulated water reabsorption	ko04962	43	0.469586	39	0.167289	8.6299e-05
Metabolism	Energy metabolism	Carbon fixation in photosynthetic organisms	ko00710	91	0.993775	123	0.527603	0.000120044
Organismal Systems	Digestive system	Bile secretion	ko04976	46	0.502348	230	0.986574	0.000117825
Environmental Information Processing	Signal transduction	AMPK signaling pathway	ko04152	147	1.60533	234	1.00373	0.00016698
Organismal Systems	Immune system	Toll-like receptor signaling pathway	ko04620	105	1.14666	420	1.80157	0.000210088
Environmental Information Processing	Signal transduction	PI3K-Akt signaling pathway	ko04151	162	1.76914	267	1.14528	0.000233424
Metabolism	Amino acid metabolism	Phenylalanine metabolism	ko00360	62	0.677078	75	0.321709	0.000279445
Human Diseases	Infectious diseases	Chagas disease (American trypanosomiasis)	ko05142	121	1.32139	467	2.00317	0.000290958
Organismal Systems	Endocrine system	Aldosterone synthesis and secretion	ko04925	8	0.0873649	78	0.334577	0.000369161
Human Diseases	Infectious diseases	Measles	ko05162	137	1.49612	513	2.20049	0.000375587
Environmental Information Processing	Membrane transport	Fanconi anemia pathway	ko03460	1022	11.1609	2987	12.8126	0.000474424
Human Diseases	Infectious diseases	Influenza A	ko05164	177	1.93295	627	2.68949	0.000632364
Metabolism	Carbohydrate metabolism	Pentose phosphate pathway	ko00030	72	0.786284	99	0.424656	0.00113813
Human Diseases	Endocrine and metabolic diseases	AGE-RAGE signaling pathway in diabetic complications	ko04933	51	0.556951	62	0.265946	0.00137146
Metabolism	Amino acid metabolism	Phenylalanine, tyrosine and tryptophan biosynthesis	ko00400	141	1.53981	239	1.02518	0.00145859
Genetic Information Processing	Translation	RNA transport	ko03013	170	1.8565	594	2.54793	0.00169638
Organismal Systems	Digestive system	Salivary secretion	ko04970	8	0.0873649	69	0.295972	0.00189043
Organismal Systems	Digestive system	Gastric acid secretion	ko04971	8	0.0873649	69	0.295972	0.00184542
Human Diseases	Neurodegenerative diseases	Amyotrophic lateral sclerosis (ALS)	ko05014	40	0.436824	44	0.188736	0.00189612
Organismal Systems	Development	Axon guidance	ko04360	63	0.687998	85	0.364603	0.00190376
Environmental Information Processing	Signal transduction	VEGF signaling pathway	ko04370	53	0.578792	68	0.291683	0.00204183
Organismal Systems	Nervous system	Neurotrophin signaling pathway	ko04722	147	1.60533	521	2.2348	0.00214028
Organismal Systems	Sensory system	Taste transduction	ko04742	0	0	26	0.111526	0.00217657
Organismal Systems	Immune system	B cell receptor signaling pathway	ko04662	57	0.622475	76	0.325998	0.00249966
Organismal Systems	Immune system	Natural killer cell mediated cytotoxicity	ko04650	50	0.54603	63	0.270235	0.00247485
Human Diseases	Infectious diseases	Tuberculosis	ko05152	166	1.81282	575	2.46644	0.00245309
Genetic Information Processing	Transcription	Basal transcription factors	ko03022	665	7.2622	1973	8.46309	0.0024754
Human Diseases	Endocrine and metabolic diseases	Type II diabetes mellitus	ko04930	48	0.524189	60	0.257367	0.0025836
Human Diseases	Immune diseases	Systemic lupus erythematosus	ko05322	58	0.633395	78	0.334577	0.00261518
Metabolism	Metabolism of terpenoids and polyketides	Zeatin biosynthesis	ko00908	23	0.251174	125	0.536182	0.00320211
Human Diseases	Infectious diseases	Hepatitis B	ko05161	63	0.687998	89	0.381761	0.00375176
Human Diseases	Cancers	Central carbon metabolism in cancer	ko05230	77	0.840887	117	0.501866	0.00373801
Genetic Information Processing	Translation	Ribosome	ko03010	868	9.47909	1928	8.27006	0.00371438
Environmental Information Processing	Signal transduction	Hippo signaling pathway - multiple species	ko04392	5	0.054603	52	0.223052	0.00368548
Metabolism	Glycan biosynthesis and metabolism	Glycosaminoglycan degradation	ko00531	17	0.18565	100	0.428945	0.00405152
Metabolism	Amino acid metabolism	Cysteine and methionine metabolism	ko00270	95	1.03746	154	0.660576	0.00421294
Genetic Information Processing	Folding, sorting and degradation	SNARE interactions in vesicular transport	ko04130	650	7.09839	1414	6.06529	0.00439129
Metabolism	Metabolism of cofactors and vitamins	Ubiquinone and other terpenoid-quinone biosynthesis	ko00130	85	0.928252	323	1.38549	0.00439708
Metabolism	Amino acid metabolism	Arginine and proline metabolism	ko00330	71	0.775363	106	0.454682	0.00453231
Cellular Processes	Cellular community - prokaryotes	Biofilm formation - Escherichia coli	ko02026	15	0.163809	92	0.39463	0.004528
Metabolism	Glycan biosynthesis and metabolism	Glycosylphosphatidylinositol(GPI)-anchor biosynthesis	ko00563	26	0.283936	130	0.557629	0.00541997
Organismal Systems	Sensory system	Olfactory transduction	ko04740	11	0.120127	74	0.317419	0.0060162
Organismal Systems	Nervous system	Glutamatergic synapse	ko04724	73	0.797204	283	1.21391	0.00619938
Environmental Information Processing	Signal transduction	Phospholipase D signaling pathway	ko04072	84	0.917331	315	1.35118	0.00645143
Organismal Systems	Immune system	NOD-like receptor signaling pathway	ko04621	135	1.47428	469	2.01175	0.00647583
Organismal Systems	Sensory system	Phototransduction - fly	ko04745	13	0.141968	81	0.347446	0.00669418
Environmental Information Processing	Signal transduction	MAPK signaling pathway - fly	ko04013	86	0.939172	139	0.596234	0.00711005
Environmental Information Processing	Signal transduction	Ras signaling pathway	ko04014	87	0.950093	323	1.38549	0.00706688
Human Diseases	Cancers	Renal cell carcinoma	ko05211	47	0.513269	64	0.274525	0.00742381
Metabolism	Metabolism of other amino acids	Cyanoamino acid metabolism	ko00460	61	0.666157	91	0.39034	0.00772602
Organismal Systems	Development	Osteoclast differentiation	ko04380	50	0.54603	70	0.300262	0.00780772
Metabolism	Biosynthesis of other secondary metabolites	Tropane, piperidine and pyridine alkaloid biosynthesis	ko00960	27	0.294856	29	0.124394	0.0078298
Organismal Systems	Endocrine system	Renin-angiotensin system	ko04614	9	0.0982855	64	0.274525	0.00809775
Cellular Processes	Transport and catabolism	Lysosome	ko04142	68	0.742601	263	1.12813	0.00827887
Human Diseases	Endocrine and metabolic diseases	Non-alcoholic fatty liver disease (NAFLD)	ko04932	110	1.20127	192	0.823575	0.00957763
Organismal Systems	Endocrine system	Ovarian Steroidogenesis	ko04913	0	0	20	0.085789	0.00947651
Organismal Systems	Endocrine system	Regulation of lipolysis in adipocyte	ko04923	0	0	20	0.085789	0.00935952
Human Diseases	Substance dependence	Cocaine addiction	ko05030	0	0	20	0.085789	0.00924538
Metabolism	Carbohydrate metabolism	Amino sugar and nucleotide sugar metabolism	ko00520	158	1.72546	296	1.26968	0.0104374
Genetic Information Processing	Replication and repair	Homologous recombination	ko03440	68	0.742601	259	1.11097	0.0110329
Environmental Information Processing	Signal transduction	cAMP signaling pathway	ko04024	97	1.0593	347	1.48844	0.0109471
Human Diseases	Cancers	Pancreatic cancer	ko05212	45	0.491427	63	0.270235	0.0114968
Metabolism	Biosynthesis of other secondary metabolites	Neomycin, kanamycin and gentamicin biosynthesis	ko00524	13	0.141968	9	0.0386051	0.0133229
Organismal Systems	Immune system	Fc epsilon RI signaling pathway	ko04664	39	0.425904	52	0.223052	0.0140732
Metabolism	Glycan biosynthesis and metabolism	Various types of N-glycan biosynthesis	ko00513	33	0.36038	144	0.617681	0.0182313
Metabolism	Carbohydrate metabolism	Glyoxylate and dicarboxylate metabolism	ko00630	83	0.90641	142	0.609102	0.0196279
Cellular Processes	Cellular community - prokaryotes	Quorum sensing	ko02024	66	0.72076	108	0.463261	0.0219132
Metabolism	Lipid metabolism	Glycerophospholipid metabolism	ko00564	120	1.31047	407	1.74581	0.0221369
Human Diseases	Cardiovascular diseases	Dilated cardiomyopathy (DCM)	ko05414	5	0.054603	43	0.184446	0.0229306
Metabolism	Metabolism of terpenoids and polyketides	Carotenoid biosynthesis	ko00906	27	0.294856	122	0.523313	0.0241873
Organismal Systems	Immune system	Th1 and Th2 cell differentiation	ko04658	34	0.371301	46	0.197315	0.0240324
Environmental Information Processing	Signal transduction	TGF-beta signaling pathway	ko04350	59	0.644316	95	0.407498	0.0273271
Metabolism	Glycan biosynthesis and metabolism	Other types of O-glycan biosynthesis	ko00514	2	0.0218412	27	0.115815	0.0277671
Cellular Processes	Cell growth and death	Meiosis - yeast	ko04113	113	1.23403	210	0.900785	0.0291083
Human Diseases	Infectious diseases	Hepatitis C	ko05160	68	0.742601	114	0.488998	0.030758
Metabolism	Energy metabolism	Photosynthesis - antenna proteins	ko00196	119	1.29955	224	0.960837	0.03568
Human Diseases	Cancers	Colorectal cancer	ko05210	56	0.611554	91	0.39034	0.0371602
Environmental Information Processing	Signal transduction	TNF signaling pathway	ko04668	29	0.316698	39	0.167289	0.0381406
Human Diseases	Cancers	Choline metabolism in cancer	ko05231	97	1.0593	331	1.41981	0.0404512
Human Diseases	Cancers	Viral carcinogenesis	ko05203	176	1.92203	354	1.51847	0.0414424
Genetic Information Processing	Folding, sorting and degradation	Proteasome	ko03050	190	2.07492	386	1.65573	0.0420007
Organismal Systems	Nervous system	Long-term depression	ko04730	42	0.458666	64	0.274525	0.0446925
Metabolism	Carbohydrate metabolism	Pyruvate metabolism	ko00620	106	1.15758	199	0.853601	0.0446358
Environmental Information Processing	Signal transduction	HIF-1 signaling pathway	ko04066	72	0.786284	126	0.540471	0.048667
Human Diseases	Substance dependence	Alcoholism	ko05034	104	1.13574	195	0.836443	0.0488532
Cellular Processes	Transport and catabolism	Autophagy - yeast	ko04138	81	0.884569	146	0.62626	0.0498941
