# Supplementary material for: Comparative transcriptome analysis of the invasive weed Mikania micrantha with its native congeners provides insights into genetic basis underlying successful invasion
Source: BMC Genomics. 2018 May 24;19:392. doi: 10.1186/s12864-018-4784-9 (PMC5968712; doi:10.1186/s12864-018-4784-9)
Supplement: Supplementary file 12 — List of genes that were up- and down-regulated in M. micrantha compared with both M. cordata and M. cordifolia. (XLSX 246 kb) [file 12864_2018_4784_MOESM12_ESM.xlsx]

## Sheet: up-regulated
Gene ID	Read Counts			M. micrantha vs. M. cordata				M. micrantha vs. M. cordifolia				NR Annotation	SwissProt Annotation	KEGG Annotation
	M. micrantha	M. cordata	M. cordifolia	logFC	logCPM	P-value	FDR	logFC	logCPM	P-value	FDR			Pathway Class 1	Pathway Class 2	Pathway ID	Pathway Description	Gene Symbol	Gene Description
mmt|c661_g1	15714	187	4120	-6.79821	9.7692	3.3503e-37	1.30226e-33	-2.25245	10.1726	1.59447e-07	1.4152e-06	hypothetical protein PRUPE_ppa009153mg [Prunus persica] >gi|462397860|gb|EMJ03528.1| hypothetical protein PRUPE_ppa009153mg [Prunus persica]	Haloacid dehalogenase-like hydrolase domain-containing protein 3 OS=Xenopus laevis GN=hdhd3 PE=2 SV=1	--	--	--	--	--	--
mmt|c28023_g1	26974	423	1313	-6.40072	10.5528	1.08186e-34	1.68208e-31	-4.68164	10.7323	1.26577e-22	2.05592e-20	PREDICTED: inorganic pyrophosphatase 1-like [Nicotiana sylvestris]	Inorganic pyrophosphatase 2 OS=Arabidopsis thaliana GN=At1g17710 PE=2 SV=1	Metabolism; Metabolism	Metabolism of cofactors and vitamins; Enzyme families	ko00750; ko00983	Vitamin B6 metabolism; Drug metabolism - other enzymes	PHOSPHO2	pyridoxal phosphate phosphatase PHOSPHO2
mmt|c41216_g1	10359	170	4759	-6.33444	9.17284	9.86995e-34	9.59112e-31	-1.44328	9.74846	0.000572254	0.00203723	PREDICTED: putative glycerol-3-phosphate transporter 1 [Nicotiana tomentosiformis]	Putative glycerol-3-phosphate transporter 1 OS=Arabidopsis thaliana GN=At3g47420 PE=2 SV=1	Environmental Information Processing	Membrane transport	ko03460	Fanconi anemia pathway	SLC37A1_2	MFS transporter, OPA family, solute carrier family 37 (glycerol-3-phosphate transporter), member 1/2
mmt|c17247_g1	12831	261	1174	-6.02509	9.48584	9.52071e-32	7.4014e-29	-3.77113	9.70724	1.96578e-16	1.14033e-14	PREDICTED: lachrymatory-factor synthase-like [Vitis vinifera] >gi|147865770|emb|CAN83252.1| hypothetical protein VITISV_034795 [Vitis vinifera] >gi|296081829|emb|CBI20834.3| unnamed protein product [Vitis vinifera]	Lachrymatory-factor synthase OS=Allium cepa GN=LFS PE=1 SV=1	--	--	--	--	--	--
mmt|c19623_g1	19391	571	282	-5.49183	10.0914	3.57857e-28	1.85466e-25	-6.424	10.2177	1.05162e-34	2.27745e-31	NADH dehydrogenase [Acacia mangium]	NADH-ubiquinone oxidoreductase chain 4 OS=Arabidopsis thaliana GN=ND4 PE=2 SV=2	Metabolism; Genetic Information Processing; Organismal Systems; Human Diseases	Energy metabolism; Translation; Nervous system; Neurodegenerative diseases	ko00190; ko03008; ko04723; ko05012	Oxidative phosphorylation; Ribosome biogenesis in eukaryotes; Retrograde endocannabinoid signaling; Parkinson's disease	ND4	NADH-ubiquinone oxidoreductase chain 4
mmt|c9151_g2	9804	285	1579	-5.51006	9.10694	4.70941e-28	2.28819e-25	-2.9554	9.39207	2.36266e-11	4.56852e-10	PREDICTED: SPX domain-containing protein 1-like [Sesamum indicum]	SPX domain-containing protein 1 OS=Arabidopsis thaliana GN=SPX1 PE=2 SV=2	--	--	--	--	--	--
mmt|c3871_g1	5519	163	630	-5.48666	8.27834	1.53332e-27	7.01178e-25	-3.45185	8.5143	3.02492e-14	1.09183e-12	Sec14 like protein [Nicotiana tabacum]	Protein GDAP2 homolog OS=Drosophila melanogaster GN=CG18812 PE=2 SV=1	--	--	--	--	--	--
mmt|c18153_g2	6926	231	304	-5.31162	8.61009	1.58519e-26	5.60148e-24	-4.8304	8.76551	2.78703e-23	5.29482e-21	Nodulin-26, putative [Ricinus communis] >gi|223541960|gb|EEF43506.1| Nodulin-26, putative [Ricinus communis]	Probable aquaporin NIP5-1 OS=Arabidopsis thaliana GN=NIP5-1 PE=2 SV=1	Environmental Information Processing	Membrane transport	ko03460	Fanconi anemia pathway	NIP	aquaporin NIP
mmt|c701_g1	5351	182	1806	-5.28313	8.2385	3.37991e-26	1.14241e-23	-1.88808	8.68877	9.01289e-06	5.21431e-05	progesterone 5-beta-reductase 6 [Catharanthus roseus]	3-oxo-Delta(4,5)-steroid 5-beta-reductase OS=Arabidopsis thaliana GN=VEP1 PE=1 SV=1	--	--	--	--	--	--
mmt|c6006_g1	9454	392	416	-4.99792	9.06765	1.58036e-24	4.55025e-22	-4.82696	9.21454	2.2595e-23	4.58749e-21	BnaC07g22320D [Brassica napus]	--	--	--	--	--	--	--
mmt|c10927_g1	14240	642	188	-4.87735	9.66248	8.15234e-24	1.968e-21	-6.56317	9.7707	1.53789e-35	4.99584e-32	Transducin/WD40 repeat-like superfamily protein [Theobroma cacao] >gi|508720969|gb|EOY12866.1| Transducin/WD40 repeat-like superfamily protein [Theobroma cacao]	Probable aquaporin PIP2-4 OS=Arabidopsis thaliana GN=PIP2-4 PE=1 SV=1	--	--	--	--	--	--
mmt|c17545_g1	18943	945	5477	-4.73143	10.0793	7.33364e-23	1.50031e-20	-2.11133	10.4677	7.85365e-07	5.96786e-06	PREDICTED: inositol-3-phosphate synthase [Nicotiana tomentosiformis]	Inositol-3-phosphate synthase OS=Nicotiana tabacum PE=2 SV=1	Metabolism; Metabolism	Carbohydrate metabolism; Biosynthesis of other secondary metabolites	ko00562; ko00521	Inositol phosphate metabolism; Streptomycin biosynthesis	INO1, ISYNA1	myo-inositol-1-phosphate synthase
mmt|c17353_g1	4440	247	115	-4.57361	7.99201	2.27134e-21	4.20415e-19	-5.5903	8.10378	5.07305e-28	2.53536e-25	PREDICTED: inositol transporter 1 [Sesamum indicum]	Inositol transporter 1 OS=Arabidopsis thaliana GN=INT1 PE=1 SV=1	Environmental Information Processing	Membrane transport	ko03460	Fanconi anemia pathway	SLC2A13, ITR	MFS transporter, SP family, solute carrier family 2 (myo-inositol transporter), member 13
mmt|c10541_g1	77730	4600	3638	-4.48515	12.1259	2.79029e-21	5.04458e-19	-4.73836	12.2572	4.84879e-23	8.29015e-21	--	--	--	--	--	--	--	--
mmt|c19316_g1	22062	1318	5784	-4.47142	10.3095	3.6638e-21	6.47327e-19	-2.25255	10.6621	1.57723e-07	1.40181e-06	aquaporin PIP1 [Chrysanthemum x morifolium]	Probable aquaporin PIP1-4 OS=Arabidopsis thaliana GN=PIP1.4 PE=1 SV=1	Environmental Information Processing	Membrane transport	ko03460	Fanconi anemia pathway	PIP	aquaporin PIP
mmt|c21182_g1	6976	423	586	-4.44963	8.64919	9.38043e-21	1.45847e-18	-3.89426	8.81999	4.28392e-17	2.72869e-15	PREDICTED: probable strigolactone esterase DAD2 [Eucalyptus grandis] >gi|629101251|gb|KCW66720.1| hypothetical protein EUGRSUZ_F00478 [Eucalyptus grandis]	Probable strigolactone esterase DAD2 OS=Petunia hybrida GN=DAD2 PE=1 SV=1	--	--	--	--	--	--
mmt|c9741_g1	4093	263	319	-4.36571	7.88358	5.18638e-20	7.0865e-18	-4.0021	8.04418	1.28031e-17	9.34627e-16	--	--	--	--	--	--	--	--
mmt|c15674_g1	6423	426	1932	-4.32029	8.53594	7.31192e-20	9.63439e-18	-2.05423	8.91838	1.54046e-06	1.08786e-05	constans-like 1 [Chrysanthemum seticuspe f. boreale]	Zinc finger protein CONSTANS-LIKE 2 OS=Arabidopsis thaliana GN=COL2 PE=1 SV=1	--	--	--	--	--	--
mmt|c41747_g1	5156	348	115	-4.29496	8.22011	1.23902e-19	1.52891e-17	-5.80599	8.3154	1.4162e-29	1.02234e-26	acid phosphatase precursor [Tagetes patula]	Purple acid phosphatase 2 OS=Ipomoea batatas GN=PAP2 PE=1 SV=1	--	--	--	--	--	--
mmt|c48196_g1	3011	216	441	-4.20667	7.44832	8.393e-19	9.32102e-17	-3.09215	7.67406	5.73413e-12	1.26069e-10	beta hydroxylase [Tagetes erecta]	Beta-carotene hydroxylase 2, chloroplastic (Fragment) OS=Capsicum annuum GN=CA2 PE=2 SV=1	Metabolism	Metabolism of terpenoids and polyketides	ko00906	Carotenoid biosynthesis	crtZ	beta-carotene 3-hydroxylase
mmt|c12280_g1	1971	143	663	-4.18991	6.83765	1.87364e-18	1.96833e-16	-1.89278	7.24734	1.01875e-05	5.79073e-05	PREDICTED: E3 ubiquitin-protein ligase ATL42-like [Citrus sinensis] >gi|641861121|gb|KDO79809.1| hypothetical protein CISIN_1g038034mg [Citrus sinensis]	Putative RING-H2 finger protein ATL12 OS=Arabidopsis thaliana GN=ATL12 PE=3 SV=1	--	--	--	--	--	--
mmt|c18290_g1	1833	146	177	-4.05527	6.74023	1.51358e-17	1.35248e-15	-3.6925	6.90546	2.58587e-15	1.13516e-13	PTI1-like tyrosine-protein kinase 3 [Gossypium arboreum]	PTI1-like tyrosine-protein kinase 3 OS=Arabidopsis thaliana GN=PTI13 PE=1 SV=1	--	--	--	--	--	--
mmt|c19687_g2	2227	193	378	-3.93386	7.02844	6.314e-17	5.22181e-15	-2.87934	7.26291	1.05668e-10	1.8162e-09	PREDICTED: LOW QUALITY PROTEIN: ABC transporter G family member 25 [Sesamum indicum]	ABC transporter G family member 25 OS=Arabidopsis thaliana GN=ABCG25 PE=2 SV=1	--	--	--	--	--	--
mmt|c5215_g1	2025	185	282	-3.85772	6.89603	2.07967e-16	1.55455e-14	-3.16468	7.09435	2.90159e-12	6.88016e-11	PREDICTED: uncharacterized protein LOC105177098 [Sesamum indicum]	--	--	--	--	--	--	--
mmt|c17192_g1	1681	153	437	-3.86289	6.62698	2.48765e-16	1.80687e-14	-2.26441	6.94644	2.00253e-07	1.72159e-06	PREDICTED: pyruvate dehydrogenase E1 component subunit beta-3, chloroplastic-like isoform X2 [Solanum lycopersicum]	Pyruvate dehydrogenase E1 component subunit beta-3, chloroplastic OS=Arabidopsis thaliana GN=E1-BETA-2 PE=2 SV=1	Metabolism; Metabolism; Metabolism; Environmental Information Processing; Organismal Systems; Human Diseases	Carbohydrate metabolism; Carbohydrate metabolism; Carbohydrate metabolism; Signal transduction; Endocrine system; Cancers	ko00010; ko00020; ko00620; ko04066; ko04922; ko05230	Glycolysis / Gluconeogenesis; Citrate cycle (TCA cycle); Pyruvate metabolism; HIF-1 signaling pathway; Glucagon signaling pathway; Central carbon metabolism in cancer	PDHB, pdhB	pyruvate dehydrogenase E1 component beta subunit
mmt|c20245_g2	5507	531	1936	-3.78055	8.34484	2.53877e-16	1.81068e-14	-1.82927	8.74295	1.6331e-05	8.85571e-05	PREDICTED: protein NRT1/ PTR FAMILY 6.3 [Vitis vinifera]	Protein NRT1/ PTR FAMILY 6.3 OS=Arabidopsis thaliana GN=NPF6.3 PE=1 SV=1	--	--	--	--	--	--
mmt|c28224_g1	2999	287	910	-3.79112	7.46717	3.2531e-16	2.29906e-14	-2.04153	7.82231	1.96333e-06	1.3413e-05	--	--	--	--	--	--	--	--
mmt|c47947_g1	7506	738	1981	-3.75252	8.7936	3.37943e-16	2.35172e-14	-2.24289	9.10839	1.84677e-07	1.61288e-06	PREDICTED: purple acid phosphatase 3 [Vitis vinifera] >gi|297737582|emb|CBI26783.3| unnamed protein product [Vitis vinifera]	Purple acid phosphatase 8 OS=Arabidopsis thaliana GN=PAP8 PE=2 SV=1	--	--	--	--	--	--
mmt|c19520_g1	5451	545	143	-3.72827	8.33371	5.43322e-16	3.64119e-14	-5.57222	8.40013	4.25247e-28	2.30236e-25	PREDICTED: GDSL esterase/lipase At3g48460 [Vitis vinifera]	GDSL esterase/lipase At3g48460 OS=Arabidopsis thaliana GN=At3g48460 PE=2 SV=1	--	--	--	--	--	--
mmt|c41184_g1	5039	508	164	-3.71629	8.22115	6.78311e-16	4.507e-14	-5.26133	8.29388	5.72708e-26	1.86044e-23	PREDICTED: GDSL esterase/lipase At5g45960-like isoform X1 [Nicotiana sylvestris]	GDSL esterase/lipase At5g45960 OS=Arabidopsis thaliana GN=At5g45960 PE=2 SV=1	--	--	--	--	--	--
mmt|c12602_g1	2456	245	241	-3.73111	7.18306	9.65724e-16	6.25628e-14	-3.66959	7.3292	2.40301e-15	1.06934e-13	PREDICTED: cyclic phosphodiesterase-like [Nicotiana tomentosiformis]	Cyclic phosphodiesterase OS=Arabidopsis thaliana GN=At4g18930 PE=1 SV=1	--	--	--	--	--	--
mmt|c15211_g2	3812	393	555	-3.68389	7.82081	1.26104e-15	8.10189e-14	-3.10082	8.01342	4.54519e-12	1.01828e-10	hypothetical protein POPTR_0015s07640g [Populus trichocarpa] >gi|118488004|gb|ABK95823.1| unknown [Populus trichocarpa] >gi|550322261|gb|EEF05657.2| hypothetical protein POPTR_0015s07640g [Populus trichocarpa]	Homeobox-leucine zipper protein HAT5 OS=Arabidopsis thaliana GN=HAT5 PE=1 SV=1	--	--	--	--	--	--
mmt|c41287_g1	2778	283	223	-3.70093	7.36298	1.31673e-15	8.25505e-14	-3.95924	7.48763	3.47883e-17	2.23782e-15	unnamed protein product [Coffea canephora]	--	--	--	--	--	--	--
mmt|c27755_g1	4260	461	614	-3.61403	7.98632	3.20827e-15	1.88948e-13	-3.11541	8.17219	3.60637e-12	8.27936e-11	PREDICTED: pectinesterase-like [Populus euphratica]	Pectinesterase 3 OS=Citrus sinensis PE=1 SV=1	Metabolism	Carbohydrate metabolism	ko00040	Pentose and glucuronate interconversions	E3.1.1.11	pectinesterase
mmt|c17323_g1	3802	421	1485	-3.58085	7.82473	5.75268e-15	3.21736e-13	-1.67736	8.24335	7.33851e-05	0.000337187	PREDICTED: uncharacterized protein LOC104241112 [Nicotiana sylvestris]	ACT domain-containing protein ACR9 OS=Arabidopsis thaliana GN=ACR9 PE=2 SV=1	--	--	--	--	--	--
mmt|c14740_g1	11455	1311	4415	-3.53352	9.41977	6.70308e-15	3.72212e-13	-1.69661	9.82966	5.80333e-05	0.000272036	PREDICTED: calmodulin-7 isoform X1 [Vitis vinifera]	Calmodulin OS=Lilium longiflorum PE=2 SV=2	Metabolism; Genetic Information Processing; Genetic Information Processing; Environmental Information Processing; Environmental Information Processing; Environmental Information Processing; Environmental Information Processing; Environmental Information Processing; Environmental Information Processing; Environmental Information Processing; Environmental Information Processing; Cellular Processes;…	Enzyme families; Folding, sorting and degradation; Replication and repair; Signal transduction; Signal transduction; Signal transduction; Signal transduction; Signal transduction; Signal transduction; Signal transduction; Signal transduction; Transport and catabolism; Cell growth and death; Cell growth and death; Endocrine system; Endocrine system; Endocrine system; Endocrine system; Endocrine sy…	ko00983; ko04130; ko03030; ko04014; ko04015; ko04016; ko04371; ko04020; ko04070; ko04024; ko04022; ko04144; ko04114; ko04218; ko04910; ko04922; ko04912; ko04915; ko04921; ko04916; ko04924; ko04925; ko04261; ko04270; ko04970; ko04971; ko04728; ko04720; ko04722; ko04744; ko04745; ko04740; ko04750; ko04713; ko04626; ko05214; ko05010; ko05031; ko05034; ko05418; ko05133; ko05152; ko05167	Drug metabolism - other enzymes; SNARE interactions in vesicular transport; DNA replication; Ras signaling pathway; Rap1 signaling pathway; MAPK signaling pathway - plant; Apelin signaling pathway; Calcium signaling pathway; Phosphatidylinositol signaling system; cAMP signaling pathway; cGMP - PKG signaling pathway; Endocytosis; Oocyte meiosis; Cellular senescence; Insulin signaling pathway; Gluc…	CALM	calmodulin
mmt|c12732_g1	1627	177	382	-3.60576	6.59795	9.16451e-15	4.94756e-13	-2.4113	6.87502	3.87655e-08	3.87476e-07	PREDICTED: zinc finger A20 and AN1 domain-containing stress-associated protein 4-like [Solanum tuberosum]	Zinc finger A20 and AN1 domain-containing stress-associated protein 4 OS=Arabidopsis thaliana GN=SAP4 PE=1 SV=1	--	--	--	--	--	--
mmt|c14805_g1	8659	1001	1249	-3.519	9.0172	9.65872e-15	5.07344e-13	-3.11444	9.19559	2.72546e-12	6.48619e-11	PREDICTED: uncharacterized protein LOC100253141 [Vitis vinifera] >gi|731410666|ref|XP_010657652.1| PREDICTED: uncharacterized protein LOC100253141 [Vitis vinifera]	T-complex protein 11-like protein 1 OS=Mus musculus GN=Tcp11l1 PE=2 SV=1	--	--	--	--	--	--
mmt|c41463_g1	2770	313	290	-3.55148	7.37006	1.07865e-14	5.55327e-13	-3.57628	7.50979	8.0215e-15	3.29846e-13	PREDICTED: bifunctional UDP-glucose 4-epimerase and UDP-xylose 4-epimerase 1 [Populus euphratica]	Bifunctional UDP-glucose 4-epimerase and UDP-xylose 4-epimerase 1 OS=Pisum sativum GN=UGE1 PE=1 SV=2	Metabolism; Metabolism	Carbohydrate metabolism; Carbohydrate metabolism	ko00052; ko00520	Galactose metabolism; Amino sugar and nucleotide sugar metabolism	galE, GALE	UDP-glucose 4-epimerase
mmt|c6534_g1	1567	177	345	-3.55155	6.54793	2.01109e-14	1.02185e-12	-2.50401	6.80651	1.34616e-08	1.47487e-07	PREDICTED: uncharacterized protein LOC104246894 [Nicotiana sylvestris]	--	--	--	--	--	--	--
mmt|c208_g1	51285	6379	8239	-3.41353	11.5923	3.56278e-14	1.73107e-12	-2.95913	11.7787	2.0877e-11	4.09781e-10	PIP2;1 [Karelinia caspia]	Aquaporin PIP2-4 OS=Zea mays GN=PIP2-4 PE=1 SV=1	Environmental Information Processing	Membrane transport	ko03460	Fanconi anemia pathway	PIP	aquaporin PIP
mmt|c20364_g1	2486	301	824	-3.4518	7.22208	4.51685e-14	2.18099e-12	-1.91409	7.57759	7.79465e-06	4.58297e-05	unnamed protein product [Coffea canephora]	Transcriptional corepressor SEUSS OS=Arabidopsis thaliana GN=SEU PE=1 SV=1	--	--	--	--	--	--
mmt|c21460_g1	1460	171	313	-3.49923	6.45006	4.5997e-14	2.20729e-12	-2.54236	6.69881	8.67028e-09	9.97005e-08	PREDICTED: uncharacterized protein LOC105171936 [Sesamum indicum]	--	--	--	--	--	--	--
mmt|c10055_g1	1105	129	277	-3.50358	6.04761	6.28279e-14	2.94231e-12	-2.31666	6.33261	1.38941e-07	1.25549e-06	unnamed protein product [Vitis vinifera]	Sphingosine kinase 2 OS=Arabidopsis thaliana GN=SPHK2 PE=1 SV=1	Metabolism; Environmental Information Processing; Environmental Information Processing; Environmental Information Processing; Environmental Information Processing; Environmental Information Processing; Organismal Systems; Human Diseases	Lipid metabolism; Signal transduction; Signal transduction; Signal transduction; Signal transduction; Signal transduction; Immune system; Infectious diseases	ko00600; ko04370; ko04371; ko04020; ko04072; ko04071; ko04666; ko05152	Sphingolipid metabolism; VEGF signaling pathway; Apelin signaling pathway; Calcium signaling pathway; Phospholipase D signaling pathway; Sphingolipid signaling pathway; Fc gamma R-mediated phagocytosis; Tuberculosis	SPHK	sphingosine kinase
mmt|c47858_g1	2351	289	306	-3.42992	7.14336	6.58694e-14	3.06628e-12	-3.26224	7.30015	6.7211e-13	1.8503e-11	homeobox 12 [Jatropha curcas]	Homeobox-leucine zipper protein ATHB-12 OS=Arabidopsis thaliana GN=ATHB-12 PE=2 SV=1	Genetic Information Processing	Transcription	ko03022	Basal transcription factors	HD-ZIP	homeobox-leucine zipper protein
mmt|c36510_g1	2108	259	1085	-3.43056	6.98586	7.24215e-14	3.28931e-12	-1.27923	7.49822	0.0023176	0.00684119	TED4 [Zinnia elegans] >gi|641903|gb|AAB06586.1| putative nonspecific lipid transfer; auxin induced gene [Zinnia violacea]	Non-specific lipid-transfer protein 2 OS=Prunus armeniaca PE=1 SV=1	--	--	--	--	--	--
mmt|c17956_g1	1811	224	466	-3.42081	6.76755	1.00287e-13	4.45505e-12	-2.2792	7.05131	1.65676e-07	1.46051e-06	unnamed protein product [Coffea canephora]	Probable prolyl 4-hydroxylase 7 OS=Arabidopsis thaliana GN=P4H7 PE=2 SV=1	Metabolism	Amino acid metabolism	ko00330	Arginine and proline metabolism	P4HA	prolyl 4-hydroxylase
mmt|c2585_g1	2995	380	647	-3.38442	7.49665	1.03227e-13	4.53384e-12	-2.53162	7.73667	7.28322e-09	8.54135e-08	hypothetical protein MIMGU_mgv1a011558mg [Erythranthe guttata]	--	--	--	--	--	--	--
mmt|c6057_g1	1978	247	796	-3.40713	6.89602	1.09445e-13	4.7799e-12	-1.63419	7.31143	0.000120836	0.000522677	hypothetical protein RCOM_1447500 [Ricinus communis] >gi|223547934|gb|EEF49426.1| hypothetical protein RCOM_1447500 [Ricinus communis]	F-box protein At2g16365 OS=Arabidopsis thaliana GN=At2g16365 PE=2 SV=2	--	--	--	--	--	--
mmt|c20684_g1	1684	211	386	-3.40212	6.66424	1.29664e-13	5.56913e-12	-2.44595	6.91923	2.59484e-08	2.6845e-07	unnamed protein product [Coffea canephora]	Kelch domain-containing protein 4 OS=Mus musculus GN=Klhdc4 PE=2 SV=2	--	--	--	--	--	--
mmt|c7516_g1	7578	993	1372	-3.33819	8.84019	1.34989e-13	5.76594e-12	-2.78657	9.04086	2.27949e-10	3.69323e-09	Annexin 1 [Theobroma cacao] >gi|508724122|gb|EOY16019.1| Annexin 1 [Theobroma cacao]	Annexin D2 OS=Arabidopsis thaliana GN=ANN2 PE=1 SV=1	--	--	--	--	--	--
mmt|c15332_g1	2397	311	315	-3.35208	7.17812	1.87082e-13	7.86148e-12	-3.24839	7.32942	7.98155e-13	2.16067e-11	hypothetical protein EUTSA_v10011825mg [Eutrema salsugineum] >gi|557090083|gb|ESQ30791.1| hypothetical protein EUTSA_v10011825mg [Eutrema salsugineum]	Cell wall / vacuolar inhibitor of fructosidase 1 OS=Arabidopsis thaliana GN=C/VIF1 PE=1 SV=1	--	--	--	--	--	--
mmt|c14784_g1	5124	691	2542	-3.29667	8.27938	2.67962e-13	1.08118e-11	-1.33241	8.76376	0.00145467	0.00458429	hypothetical protein PHAVU_002G067200g [Phaseolus vulgaris] >gi|15148918|gb|AAK84886.1|AF402605_1 homeodomain leucine zipper protein HDZ2 [Phaseolus vulgaris] >gi|561030820|gb|ESW29399.1| hypothetical protein PHAVU_002G067200g [Phaseolus vulgaris]	Homeobox-leucine zipper protein HAT5 OS=Arabidopsis thaliana GN=HAT5 PE=1 SV=1	Genetic Information Processing	Transcription	ko03022	Basal transcription factors	HD-ZIP	homeobox-leucine zipper protein
mmt|c21112_g1	10371	1420	314	-3.27489	9.2987	2.81253e-13	1.12704e-11	-5.36618	9.33269	4.32865e-27	1.87488e-24	putative nucleic acid binding protein [Freesia refracta]	--	--	--	--	--	--	--
mmt|c1933_g2	2139	282	467	-3.32894	7.01588	2.85045e-13	1.13638e-11	-2.51624	7.25345	9.89826e-09	1.12428e-07	cytokinin riboside 5'-monophosphate phosphoribohydrolase [Medicago truncatula] >gi|657379702|gb|AES81854.2| cytokinin riboside 5'-monophosphate phosphoribohydrolase [Medicago truncatula]	Cytokinin riboside 5'-monophosphate phosphoribohydrolase LOG3 OS=Arabidopsis thaliana GN=LOG3 PE=1 SV=1	Unclassified	Poorly characterized	ko01522	Endocrine resistance	K06966	uncharacterized protein
mmt|c10989_g1	1744	232	526	-3.31583	6.72246	4.29303e-13	1.6687e-11	-2.05013	7.03885	2.06453e-06	1.40306e-05	unnamed protein product [Coffea canephora]	WUSCHEL-related homeobox 8 OS=Oryza sativa subsp. japonica GN=WOX8 PE=2 SV=1	--	--	--	--	--	--
mmt|c14156_g1	4461	616	495	-3.26249	8.08265	4.55616e-13	1.75345e-11	-3.49265	8.2039	1.84674e-14	7.0578e-13	PREDICTED: uncharacterized protein At3g61260-like [Pyrus x bretschneideri]	--	--	--	--	--	--	--
mmt|c20475_g1	3150	435	548	-3.26227	7.58059	5.43581e-13	2.07147e-11	-2.84394	7.76736	1.4676e-10	2.43862e-09	PREDICTED: metal tolerance protein 11 isoform X2 [Nicotiana sylvestris]	Metal tolerance protein 5 OS=Oryza sativa subsp. japonica GN=MTP5 PE=2 SV=1	--	--	--	--	--	--
mmt|c11857_g1	5291	747	196	-3.23054	8.3319	6.69987e-13	2.50408e-11	-5.07478	8.36934	9.55962e-25	2.48435e-22	PREDICTED: heptahelical transmembrane protein 4-like [Sesamum indicum] >gi|747102464|ref|XP_011099398.1| PREDICTED: heptahelical transmembrane protein 4-like [Sesamum indicum]	Heptahelical transmembrane protein 4 OS=Arabidopsis thaliana GN=HHP4 PE=2 SV=1	Environmental Information Processing; Organismal Systems; Organismal Systems; Human Diseases	Signal transduction; Endocrine system; Aging; Endocrine and metabolic diseases	ko04152; ko04920; ko04211; ko04932	AMPK signaling pathway; Adipocytokine signaling pathway; Longevity regulating pathway - mammal; Non-alcoholic fatty liver disease (NAFLD)	ADIPOR	adiponectin receptor
mmt|c21557_g1	1475	202	405	-3.2738	6.48461	8.18377e-13	3.02955e-11	-2.18549	6.77188	5.16767e-07	4.05977e-06	tonoplast intrinsic protein [Gossypium hirsutum] >gi|300793600|tpg|DAA33866.1| TPA_inf: aquaporin TIP1;3 [Gossypium hirsutum] >gi|728814997|gb|KHG01699.1| Aquaporin TIP1-1 -like protein [Gossypium arboreum] >gi|763795351|gb|KJB62347.1| hypothetical protein B456_009G413000 [Gossypium raimondii]	Aquaporin TIP1-1 OS=Arabidopsis thaliana GN=TIP1-1 PE=1 SV=1	Environmental Information Processing	Membrane transport	ko03460	Fanconi anemia pathway	TIP	aquaporin TIP
mmt|c41592_g1	4007	572	1732	-3.21454	7.93239	9.31027e-13	3.43024e-11	-1.53116	8.35531	0.000277137	0.00108207	ferritin, plant, putative [Ricinus communis] >gi|223533968|gb|EEF35690.1| ferritin, plant, putative [Ricinus communis]	Ferritin-3, chloroplastic OS=Glycine max PE=2 SV=1	Cellular Processes; Cellular Processes; Cellular Processes; Organismal Systems	Transport and catabolism; Cell growth and death; Cell growth and death; Digestive system	ko04144; ko04216; ko04217; ko04978	Endocytosis; Ferroptosis; Necroptosis; Mineral absorption	FTH1	ferritin heavy chain
mmt|c20892_g2	5670	817	2265	-3.20114	8.43458	9.90289e-13	3.63137e-11	-1.64493	8.8276	9.69544e-05	0.000429096	PREDICTED: uncharacterized protein LOC104089958 isoform X1 [Nicotiana tomentosiformis]	Sulfoquinovosyl transferase SQD2 OS=Arabidopsis thaliana GN=SQD2 PE=1 SV=1	Metabolism; Metabolism	Lipid metabolism; Glycan biosynthesis and metabolism	ko00561; ko00480	Glycerolipid metabolism; Glutathione metabolism	SQD2	sulfoquinovosyltransferase
mmt|c19101_g1	3464	498	237	-3.20428	7.72328	1.15929e-12	4.17237e-11	-4.18984	7.79306	9.03506e-19	7.93254e-17	PREDICTED: omega-hydroxypalmitate O-feruloyl transferase [Nicotiana sylvestris]	Omega-hydroxypalmitate O-feruloyl transferase OS=Arabidopsis thaliana GN=HHT1 PE=1 SV=1	--	--	--	--	--	--
mmt|c17621_g1	1358	192	167	-3.22778	6.36975	1.75947e-12	6.18921e-11	-3.34364	6.50097	4.17413e-13	1.19486e-11	nitrate/nitrite transporter, partial [Vitis vinifera]	Protein NRT1/ PTR FAMILY 3.1 OS=Arabidopsis thaliana GN=NPF3.1 PE=2 SV=1	--	--	--	--	--	--
mmt|c19960_g5	1295	183	127	-3.22846	6.30113	1.81978e-12	6.37252e-11	-3.66975	6.40591	5.91516e-15	2.4955e-13	PREDICTED: uncharacterized protein LOC104229256 [Nicotiana sylvestris] >gi|698454422|ref|XP_009780162.1| PREDICTED: uncharacterized protein LOC104229256 [Nicotiana sylvestris] >gi|698454426|ref|XP_009780163.1| PREDICTED: uncharacterized protein LOC104229256 [Nicotiana sylvestris]	Acyl-CoA-binding domain-containing protein 3 OS=Arabidopsis thaliana GN=ACBP3 PE=1 SV=1	--	--	--	--	--	--
mmt|c41473_g1	2046	302	372	-3.16601	6.96732	2.56115e-12	8.77109e-11	-2.78013	7.15291	3.96946e-10	6.15753e-09	DREB5-like protein [Cichorium intybus]	Ethylene-responsive transcription factor ERF010 OS=Arabidopsis thaliana GN=ERF010 PE=2 SV=1	Genetic Information Processing	Transcription	ko03022	Basal transcription factors	EREBP	EREBP-like factor
mmt|c48949_g1	1509	220	229	-3.18361	6.52624	2.69128e-12	9.13625e-11	-3.04056	6.6831	1.81526e-11	3.60665e-10	PREDICTED: G-box-binding factor 4-like [Sesamum indicum]	G-box-binding factor 4 OS=Arabidopsis thaliana GN=GBF4 PE=1 SV=1	Genetic Information Processing; Environmental Information Processing	Transcription; Signal transduction	ko03022; ko04075	Basal transcription factors; Plant hormone signal transduction	ABF	ABA responsive element binding factor
mmt|c20032_g1	5984	908	477	-3.12657	8.51984	2.70714e-12	9.15015e-11	-3.96981	8.59405	1.54141e-17	1.08854e-15	PREDICTED: probable ubiquitin-conjugating enzyme E2 24 [Vitis vinifera] >gi|731437806|ref|XP_010646656.1| PREDICTED: probable ubiquitin-conjugating enzyme E2 24 [Vitis vinifera] >gi|297735992|emb|CBI23966.3| unnamed protein product [Vitis vinifera]	Probable ubiquitin-conjugating enzyme E2 24 OS=Arabidopsis thaliana GN=UBC24 PE=2 SV=1	Genetic Information Processing; Genetic Information Processing	Folding, sorting and degradation; Folding, sorting and degradation	ko04120; ko04120	Ubiquitin mediated proteolysis; Ubiquitin mediated proteolysis	UBE2O	ubiquitin-conjugating enzyme E2 O
mmt|c20224_g2	1431	208	112	-3.18792	6.44923	2.81617e-12	9.44702e-11	-3.99493	6.52849	5.45911e-17	3.41037e-15	hypothetical protein L484_018936 [Morus notabilis] >gi|587906365|gb|EXB94437.1| hypothetical protein L484_018936 [Morus notabilis]	Probable pectate lyase 5 OS=Arabidopsis thaliana GN=At1g67750 PE=2 SV=2	Metabolism; Cellular Processes	Carbohydrate metabolism; Cellular community - prokaryotes	ko00040; ko02024	Pentose and glucuronate interconversions; Quorum sensing	pel	pectate lyase
mmt|c19976_g1	7986	1237	1183	-3.09691	8.93932	3.48253e-12	1.14233e-10	-3.07603	9.08289	4.67156e-12	1.04299e-10	PREDICTED: homeobox protein knotted-1-like 3 isoform X1 [Nelumbo nucifera]	Homeobox protein knotted-1-like 3 OS=Arabidopsis thaliana GN=KNAT3 PE=1 SV=1	--	--	--	--	--	--
mmt|c25493_g1	945	138	195	-3.18075	5.85112	5.25711e-12	1.67495e-10	-2.59714	6.06365	6.69372e-09	8.00904e-08	PREDICTED: protein ELF4-LIKE 3 [Pyrus x bretschneideri]	Protein ELF4-LIKE 3 OS=Arabidopsis thaliana GN=EFL3 PE=3 SV=1	--	--	--	--	--	--
mmt|c15277_g2	6505	1024	1388	-3.07358	8.64583	5.37679e-12	1.70609e-10	-2.54958	8.85287	4.75166e-09	5.85798e-08	GA Insensitive Dwarf1 A [Lactuca sativa]	Gibberellin receptor GID1B OS=Arabidopsis thaliana GN=GID1B PE=1 SV=1	Environmental Information Processing	Signal transduction	ko04075	Plant hormone signal transduction	GID1	gibberellin receptor GID1
mmt|c47900_g1	3120	496	446	-3.0592	7.58727	8.51901e-12	2.64907e-10	-3.12719	7.72171	3.43643e-12	7.94537e-11	transaldolase family protein [Populus trichocarpa] >gi|222842068|gb|EEE79615.1| transaldolase family protein [Populus trichocarpa]	Transaldolase 2 OS=Streptomyces avermitilis (strain ATCC 31267 / DSM 46492 / JCM 5070 / NCIMB 12804 / NRRL 8165 / MA-4680) GN=tal2 PE=3 SV=1	Metabolism	Carbohydrate metabolism	ko00030	Pentose phosphate pathway	E2.2.1.2, talA, talB	transaldolase
mmt|c34925_g1	3560	572	1795	-3.0439	7.77927	9.82518e-12	3.03099e-10	-1.30898	8.24523	0.00177875	0.00544605	PREDICTED: chaperone protein dnaJ 20, chloroplastic-like isoform X1 [Nelumbo nucifera]	Chaperone protein dnaJ 20, chloroplastic OS=Arabidopsis thaliana GN=ATJ20 PE=1 SV=2	--	--	--	--	--	--
mmt|c6038_g1	1879	297	301	-3.06725	6.85471	1.0278e-11	3.1457e-10	-2.9627	7.00807	4.27373e-11	7.86584e-10	PREDICTED: mitochondrial amidoxime reducing component 2-like [Solanum lycopersicum]	Mitochondrial amidoxime reducing component 2 OS=Mus musculus GN=Marc2 PE=1 SV=1	--	--	--	--	--	--
mmt|c17170_g1	5897	977	632	-2.99979	8.51228	1.51845e-11	4.50552e-10	-3.54285	8.60246	8.08402e-15	3.30326e-13	PREDICTED: protein NRT1/ PTR FAMILY 3.1 isoform X1 [Sesamum indicum] >gi|747042158|ref|XP_011076973.1| PREDICTED: protein NRT1/ PTR FAMILY 3.1 isoform X1 [Sesamum indicum] >gi|747042160|ref|XP_011076982.1| PREDICTED: protein NRT1/ PTR FAMILY 3.1 isoform X1 [Sesamum indicum] >gi|747042162|ref|XP_011076991.1| PREDICTED: protein NRT1/ PTR FAMILY 3.1 isoform X1 [Sesamum indicum]	Protein NRT1/ PTR FAMILY 3.1 OS=Arabidopsis thaliana GN=NPF3.1 PE=2 SV=1	--	--	--	--	--	--
mmt|c19824_g1	1966	320	741	-3.02498	6.92461	1.7316e-11	5.09904e-10	-1.72868	7.28016	4.94461e-05	0.000236041	ATP binding protein, putative [Ricinus communis] >gi|223536066|gb|EEF37724.1| ATP binding protein, putative [Ricinus communis]	--	--	--	--	--	--	--
mmt|c10981_g1	853	132	156	-3.09706	5.71192	1.81294e-11	5.25888e-10	-2.77106	5.89243	9.69893e-10	1.35806e-08	invertase [Cichorium intybus]	Fructan 6-exohydrolase OS=Beta vulgaris GN=6-FEH PE=1 SV=1	Metabolism; Metabolism	Carbohydrate metabolism; Carbohydrate metabolism	ko00052; ko00500	Galactose metabolism; Starch and sucrose metabolism	INV, sacA	beta-fructofuranosidase
mmt|c14317_g1	2026	331	747	-3.01961	6.96857	1.8739e-11	5.39546e-10	-1.76042	7.3162	3.68486e-05	0.000182613	PREDICTED: peroxisomal membrane protein 11B [Vitis vinifera] >gi|296084211|emb|CBI24599.3| unnamed protein product [Vitis vinifera]	Peroxisomal membrane protein 11-4 OS=Oryza sativa subsp. japonica GN=PEX11-4 PE=2 SV=2	--	--	--	--	--	--
mmt|c17631_g1	3507	584	1047	-2.99232	7.76331	1.93186e-11	5.5418e-10	-2.06498	8.04344	1.45104e-06	1.03145e-05	4-hydroxyphenylpyruvate dioxygenase [Lactuca sativa]	4-hydroxyphenylpyruvate dioxygenase OS=Daucus carota PE=2 SV=1	Metabolism; Metabolism; Metabolism; Cellular Processes	Amino acid metabolism; Amino acid metabolism; Metabolism of cofactors and vitamins; Transport and catabolism	ko00350; ko00360; ko00130; ko04144	Tyrosine metabolism; Phenylalanine metabolism; Ubiquinone and other terpenoid-quinone biosynthesis; Endocytosis	HPD, hppD	4-hydroxyphenylpyruvate dioxygenase
mmt|c13907_g1	3758	628	368	-2.98727	7.86362	2.06913e-11	5.91376e-10	-3.67284	7.94259	1.53166e-15	7.21102e-14	hypothetical protein MIMGU_mgv1a015593mg [Erythranthe guttata]	Histidine-containing phosphotransfer protein 5 OS=Arabidopsis thaliana GN=AHP5 PE=1 SV=2	Environmental Information Processing	Signal transduction	ko04075	Plant hormone signal transduction	AHP	histidine-containing phosphotransfer peotein
mmt|c22189_g1	1453	239	526	-3.00963	6.48999	2.79097e-11	7.91861e-10	-1.78678	6.83092	3.07385e-05	0.000155053	PREDICTED: abscisic acid receptor PYL8 [Solanum lycopersicum]	Abscisic acid receptor PYL9 OS=Arabidopsis thaliana GN=PYL9 PE=1 SV=1	Environmental Information Processing; Environmental Information Processing	Signal transduction; Signal transduction	ko04016; ko04075	MAPK signaling pathway - plant; Plant hormone signal transduction	PYL	abscisic acid receptor PYR/PYL family
mmt|c14200_g1	9739	1682	2251	-2.93992	9.2429	2.89893e-11	8.19502e-10	-2.43429	9.45247	1.89203e-08	2.01848e-07	PREDICTED: chaperone protein dnaJ 11, chloroplastic-like [Nicotiana tomentosiformis]	Chaperone protein dnaJ 11, chloroplastic OS=Arabidopsis thaliana GN=ATJ11 PE=1 SV=2	Genetic Information Processing; Genetic Information Processing	Translation; Folding, sorting and degradation	ko03008; ko03008	Ribosome biogenesis in eukaryotes; Ribosome biogenesis in eukaryotes	dnaJ	molecular chaperone DnaJ
mmt|c9222_g1	2854	486	724	-2.96002	7.46968	3.24545e-11	9.11744e-10	-2.29986	7.70378	1.14382e-07	1.05112e-06	PREDICTED: cinnamoyl-CoA reductase 1 [Vitis vinifera] >gi|297745846|emb|CBI15902.3| unnamed protein product [Vitis vinifera]	Cinnamoyl-CoA reductase 1 OS=Arabidopsis thaliana GN=CCR1 PE=1 SV=1	--	--	--	--	--	--
mmt|c54778_g1	3032	522	1176	-2.94423	7.55878	3.84072e-11	1.06635e-09	-1.68742	7.91457	6.80726e-05	0.000313888	PREDICTED: aldehyde dehydrogenase family 7 member B4 [Nicotiana tomentosiformis] >gi|697122355|ref|XP_009615164.1| PREDICTED: aldehyde dehydrogenase family 7 member B4 [Nicotiana tomentosiformis]	Aldehyde dehydrogenase family 7 member B4 OS=Arabidopsis thaliana GN=ALDH7B4 PE=2 SV=3	Metabolism; Metabolism; Metabolism; Metabolism; Metabolism; Metabolism; Metabolism; Metabolism; Metabolism; Metabolism; Metabolism; Metabolism	Carbohydrate metabolism; Carbohydrate metabolism; Carbohydrate metabolism; Lipid metabolism; Lipid metabolism; Amino acid metabolism; Amino acid metabolism; Amino acid metabolism; Amino acid metabolism; Amino acid metabolism; Amino acid metabolism; Metabolism of other amino acids	ko00010; ko00053; ko00620; ko00071; ko00561; ko00260; ko00280; ko00310; ko00330; ko00340; ko00380; ko00410	Glycolysis / Gluconeogenesis; Ascorbate and aldarate metabolism; Pyruvate metabolism; Fatty acid degradation; Glycerolipid metabolism; Glycine, serine and threonine metabolism; Valine, leucine and isoleucine degradation; Lysine degradation; Arginine and proline metabolism; Histidine metabolism; Tryptophan metabolism; beta-Alanine metabolism	ALDH7A1	aldehyde dehydrogenase family 7 member A1
mmt|c4447_g1	1164	197	145	-2.96834	6.17463	5.53358e-11	1.48852e-09	-3.32488	6.28034	6.39546e-13	1.76814e-11	PREDICTED: protein STAY-GREEN LIKE, chloroplastic [Solanum lycopersicum] >gi|723693423|ref|XP_010320005.1| PREDICTED: protein STAY-GREEN LIKE, chloroplastic [Solanum lycopersicum]	Protein STAY-GREEN LIKE, chloroplastic OS=Arabidopsis thaliana GN=SGRL PE=2 SV=1	--	--	--	--	--	--
mmt|c5150_g1	1590	276	738	-2.93207	6.62883	6.8287e-11	1.83056e-09	-1.42832	7.04966	0.000738544	0.00254514	monoglyceride lipase [Phaseolus vulgaris]	Caffeoylshikimate esterase OS=Arabidopsis thaliana GN=CSE PE=1 SV=1	--	--	--	--	--	--
mmt|c55261_g1	1736	312	315	-2.88201	6.7615	1.18585e-10	3.05258e-09	-2.78295	6.91557	4.24941e-10	6.55781e-09	P5CDH1 [Actinidia chinensis]	Delta-1-pyrroline-5-carboxylate dehydrogenase 12A1, mitochondrial OS=Arabidopsis thaliana GN=ALDH12A1 PE=2 SV=1	Metabolism; Metabolism	Amino acid metabolism; Amino acid metabolism	ko00250; ko00330	Alanine, aspartate and glutamate metabolism; Arginine and proline metabolism	E1.2.1.88	1-pyrroline-5-carboxylate dehydrogenase
mmt|c28007_g1	2968	547	395	-2.84598	7.53968	1.40858e-10	3.60207e-09	-3.23027	7.63939	9.07734e-13	2.40716e-11	PREDICTED: patatin-like protein 6 [Vitis vinifera] >gi|731412567|ref|XP_010658410.1| PREDICTED: patatin-like protein 6 [Vitis vinifera]	Patatin-like protein 6 OS=Arabidopsis thaliana GN=PLP6 PE=2 SV=1	--	--	--	--	--	--
mmt|c11892_g1	42680	8137	15952	-2.7974	11.3918	1.81196e-10	4.55863e-09	-1.74097	11.7168	3.70908e-05	0.000183533	--	--	--	--	--	--	--	--
mmt|c11582_g1	3506	657	502	-2.82202	7.78299	1.82678e-10	4.58109e-09	-3.12487	7.89021	3.32793e-12	7.74967e-11	Uncharacterized protein TCM_000751 [Theobroma cacao] >gi|508699724|gb|EOX91620.1| Uncharacterized protein TCM_000751 [Theobroma cacao]	Uncharacterized protein ycf36 OS=Porphyra purpurea GN=ycf36 PE=3 SV=1	--	--	--	--	--	--
mmt|c12527_g1	5884	1126	2253	-2.79186	8.53378	2.17769e-10	5.3646e-09	-1.70604	8.86646	5.43816e-05	0.000256585	unnamed protein product [Coffea canephora]	Kirola OS=Actinidia deliciosa PE=1 SV=1	--	--	--	--	--	--
mmt|c20765_g1	952	171	304	-2.88235	5.8946	2.18062e-10	5.3646e-09	-1.96755	6.18263	5.97577e-06	3.6217e-05	PREDICTED: embryogenesis-associated protein EMB8-like isoform X1 [Nicotiana sylvestris]	Embryogenesis-associated protein EMB8 OS=Picea glauca GN=EMB8 PE=2 SV=1	Unclassified	Poorly characterized	ko01522	Endocrine resistance	K07019	uncharacterized protein
mmt|c34959_g1	1067	195	386	-2.85753	6.06216	2.34261e-10	5.72687e-09	-1.78767	6.38562	3.36513e-05	0.000168049	phosphatase-like protein Psc923 [Populus trichocarpa] >gi|222860217|gb|EEE97764.1| phosphatase-like protein Psc923 [Populus trichocarpa]	Plant UBX domain-containing protein 3 OS=Arabidopsis thaliana GN=PUX3 PE=1 SV=1	Genetic Information Processing	Folding, sorting and degradation	ko04141	Protein processing in endoplasmic reticulum	SHP1, UBX1, NSFL1C	UBX domain-containing protein 1
mmt|c44561_g1	785	140	265	-2.89242	5.61508	2.46953e-10	6.01821e-09	-1.8873	5.92147	1.42026e-05	7.7672e-05	PREDICTED: thioredoxin M3, chloroplastic [Sesamum indicum]	Thioredoxin M3, chloroplastic OS=Arabidopsis thaliana GN=GAT1 PE=2 SV=2	Genetic Information Processing; Organismal Systems; Human Diseases	Folding, sorting and degradation; Immune system; Cardiovascular diseases	ko03008; ko04621; ko05418	Ribosome biogenesis in eukaryotes; NOD-like receptor signaling pathway; Fluid shear stress and atherosclerosis	trxA	thioredoxin 1
mmt|c54620_g1	1650	308	257	-2.82732	6.69487	2.52867e-10	6.1431e-09	-3.0031	6.81606	2.69027e-11	5.14079e-10	--	--	--	--	--	--	--	--
mmt|c10871_g1	2505	478	306	-2.79579	7.30122	2.86856e-10	6.8616e-09	-3.35377	7.38326	1.84795e-13	5.61034e-12	Phototropic-responsive NPH3 family protein [Theobroma cacao] >gi|508699739|gb|EOX91635.1| Phototropic-responsive NPH3 family protein [Theobroma cacao]	BTB/POZ domain-containing protein At5g67385 OS=Arabidopsis thaliana GN=At5g67385 PE=1 SV=2	--	--	--	--	--	--
mmt|c7020_g1	2257	430	910	-2.79802	7.15052	3.01763e-10	7.17402e-09	-1.63147	7.50236	0.000121249	0.000523425	PREDICTED: serine/threonine-protein kinase SAPK2 [Elaeis guineensis]	Serine/threonine-protein kinase SAPK1 OS=Oryza sativa subsp. japonica GN=SAPK1 PE=1 SV=1	Metabolism; Environmental Information Processing; Environmental Information Processing	Enzyme families; Signal transduction; Signal transduction	ko00983; ko04016; ko04075	Drug metabolism - other enzymes; MAPK signaling pathway - plant; Plant hormone signal transduction	SNRK2	serine/threonine-protein kinase SRK2
mmt|c42316_g1	2331	446	584	-2.79187	7.19784	3.07949e-10	7.29877e-09	-2.31779	7.40881	9.96087e-08	9.25833e-07	PREDICTED: soluble inorganic pyrophosphatase isoform X1 [Vitis vinifera]	Soluble inorganic pyrophosphatase 1 OS=Arabidopsis thaliana GN=PPA1 PE=1 SV=1	Metabolism	Energy metabolism	ko00190	Oxidative phosphorylation	ppa	inorganic pyrophosphatase
mmt|c54573_g1	30088	5931	12323	-2.74924	10.8936	3.42798e-10	8.10004e-09	-1.60898	11.2439	0.000129978	0.000558139	BnaC03g56520D [Brassica napus]	--	--	--	--	--	--	--
mmt|c10849_g1	2294	441	427	-2.78504	7.17562	3.44826e-10	8.12326e-09	-2.74631	7.32228	5.66997e-10	8.46845e-09	conserved hypothetical protein [Ricinus communis] >gi|223541547|gb|EEF43096.1| conserved hypothetical protein [Ricinus communis]	Huntingtin-interacting protein K OS=Mus musculus GN=Hypk PE=2 SV=2	--	--	--	--	--	--
mmt|c21158_g1	9657	1901	1195	-2.75115	9.25378	3.52204e-10	8.24709e-09	-3.33557	9.33157	1.20276e-13	3.86847e-12	PREDICTED: elongation factor 1-beta-like isoform X1 [Sesamum indicum] >gi|747108341|ref|XP_011069495.1| PREDICTED: elongation factor 1-beta-like [Sesamum indicum]	Elongation factor 1-beta 1 OS=Arabidopsis thaliana GN=At5g12110 PE=2 SV=2	Genetic Information Processing	Translation	ko03008	Ribosome biogenesis in eukaryotes	EEF1B	elongation factor 1-beta
mmt|c20078_g1	1711	330	125	-2.7802	6.75318	4.42167e-10	1.02609e-08	-4.09449	6.78059	1.03894e-17	7.67046e-16	PREDICTED: uncharacterized protein LOC104097433 [Nicotiana tomentosiformis]	--	--	--	--	--	--	--
mmt|c15963_g1	3811	752	425	-2.74756	7.91279	4.55334e-10	1.0535e-08	-3.48536	7.9773	2.1907e-14	8.17988e-13	caffeic acid O-methylltransferase [Chrysanthemum x morifolium]	Caffeic acid 3-O-methyltransferase OS=Zinnia violacea PE=2 SV=1	Metabolism	Biosynthesis of other secondary metabolites	ko00944	Flavone and flavonol biosynthesis	E2.1.1.76	flavonol 3-O-methyltransferase
mmt|c21753_g1	2000	389	305	-2.76814	6.9799	4.60199e-10	1.0616e-08	-3.0337	7.09016	1.56948e-11	3.17661e-10	PREDICTED: very-long-chain (3R)-3-hydroxyacyl-CoA dehydratase PASTICCINO 2-like [Solanum lycopersicum]	Very-long-chain (3R)-3-hydroxyacyl-CoA dehydratase PASTICCINO 2 OS=Arabidopsis thaliana GN=PAS2 PE=1 SV=1	Metabolism; Metabolism; Metabolism	Lipid metabolism; Lipid metabolism; Lipid metabolism	ko00062; ko01040; ko01040	Fatty acid elongation; Biosynthesis of unsaturated fatty acids; Biosynthesis of unsaturated fatty acids	PHS1, PAS2	very-long-chain (3R)-3-hydroxyacyl-CoA dehydratase
mmt|c5718_g1	1582	309	292	-2.76193	6.64242	5.53241e-10	1.26497e-08	-2.75828	6.78476	5.96307e-10	8.80501e-09	PREDICTED: UDP-glucose 4-epimerase GEPI48 [Cucumis sativus] >gi|700194824|gb|KGN50001.1| hypothetical protein Csa_5G148720 [Cucumis sativus]	UDP-glucose 4-epimerase GEPI48 OS=Cyamopsis tetragonoloba PE=2 SV=1	Metabolism; Metabolism	Carbohydrate metabolism; Carbohydrate metabolism	ko00052; ko00520	Galactose metabolism; Amino sugar and nucleotide sugar metabolism	galE, GALE	UDP-glucose 4-epimerase
mmt|c13502_g1	4006	809	501	-2.71416	7.98917	6.97143e-10	1.5709e-08	-3.32007	8.0636	2.16018e-13	6.5227e-12	PREDICTED: putative 4-hydroxy-4-methyl-2-oxoglutarate aldolase 2 [Sesamum indicum]	Putative 4-hydroxy-4-methyl-2-oxoglutarate aldolase 2 OS=Arabidopsis thaliana GN=At5g16450 PE=1 SV=1	--	--	--	--	--	--
mmt|c23459_g1	1654	328	418	-2.74009	6.70947	7.27167e-10	1.62686e-08	-2.30516	6.91613	1.2727e-07	1.15971e-06	hypothetical protein POPTR_0018s13330g [Populus trichocarpa] >gi|118483557|gb|ABK93676.1| unknown [Populus trichocarpa] >gi|118488597|gb|ABK96111.1| unknown [Populus trichocarpa] >gi|222866670|gb|EEF03801.1| hypothetical protein POPTR_0018s13330g [Populus trichocarpa]	Glutaredoxin-C4 OS=Arabidopsis thaliana GN=GRXC4 PE=2 SV=2	Genetic Information Processing	Folding, sorting and degradation	ko03008	Ribosome biogenesis in eukaryotes	grxC, GLRX, GLRX2	glutaredoxin 3
mmt|c16934_g1	1992	398	592	-2.72937	6.97916	7.54438e-10	1.67094e-08	-2.07144	7.22645	1.57317e-06	1.10616e-05	hypothetical protein PRUPE_ppa014191mg [Prunus persica] >gi|462398345|gb|EMJ04013.1| hypothetical protein PRUPE_ppa014191mg [Prunus persica]	--	--	--	--	--	--	--
mmt|c19160_g1	6386	1315	1730	-2.68615	8.66569	8.46135e-10	1.86341e-08	-2.2052	8.88193	2.87629e-07	2.38662e-06	PREDICTED: 1-aminocyclopropane-1-carboxylate oxidase homolog 4-like [Solanum lycopersicum]	1-aminocyclopropane-1-carboxylate oxidase homolog 3 OS=Arabidopsis thaliana GN=At1g06650 PE=2 SV=1	--	--	--	--	--	--
mmt|c42445_g1	1135	224	301	-2.74677	6.16529	9.25017e-10	2.02566e-08	-2.23549	6.38518	3.42392e-07	2.77718e-06	PREDICTED: hypoxanthine-guanine phosphoribosyltransferase [Nicotiana tomentosiformis]	Hypoxanthine-guanine phosphoribosyltransferase OS=Enterococcus faecalis (strain ATCC 700802 / V583) GN=hpt PE=3 SV=1	Metabolism; Metabolism	Nucleotide metabolism; Xenobiotics biodegradation and metabolism	ko00230; ko00983	Purine metabolism; Drug metabolism - other enzymes	hprT, hpt, HPRT1	hypoxanthine phosphoribosyltransferase
mmt|c16848_g1	7870	1637	1464	-2.67163	8.96911	9.97811e-10	2.15786e-08	-2.74749	9.10041	3.77631e-10	5.91198e-09	PREDICTED: methionine gamma-lyase-like [Nicotiana sylvestris]	Methionine gamma-lyase OS=Arabidopsis thaliana GN=MGL PE=1 SV=1	Metabolism; Metabolism	Amino acid metabolism; Metabolism of other amino acids	ko00270; ko00450	Cysteine and methionine metabolism; Selenocompound metabolism	E4.4.1.11	methionine-gamma-lyase
mmt|c10542_g1	788	153	118	-2.76995	5.63582	9.99268e-10	2.15786e-08	-3.05907	5.74417	3.41329e-11	6.40929e-10	PREDICTED: uncharacterized protein LOC100243914 [Vitis vinifera] >gi|731372529|ref|XP_010650503.1| PREDICTED: uncharacterized protein LOC100243914 [Vitis vinifera]	--	--	--	--	--	--	--
mmt|c41449_g1	1824	370	160	-2.70747	6.85494	1.00603e-09	2.16644e-08	-3.83095	6.88881	3.4639e-16	1.85991e-14	5-methyltetrahydrofolate:homocysteine methyltransferase, putative [Ricinus communis] >gi|223535926|gb|EEF37585.1| 5-methyltetrahydrofolate:homocysteine methyltransferase, putative [Ricinus communis]	Homocysteine S-methyltransferase 2 OS=Arabidopsis thaliana GN=HMT-2 PE=1 SV=1	Metabolism	Amino acid metabolism	ko00270	Cysteine and methionine metabolism	mmuM, BHMT2	homocysteine S-methyltransferase
mmt|c18842_g1	1884	383	1007	-2.70436	6.90205	1.05914e-09	2.26826e-08	-1.22478	7.35238	0.00353403	0.00981642	TO119-1rc [Taraxacum officinale]	Uncharacterized mitochondrial protein ymf17 OS=Marchantia polymorpha GN=YMF17 PE=4 SV=1	--	--	--	--	--	--
mmt|c32_g1	2280	471	528	-2.68129	7.1804	1.2647e-09	2.68627e-08	-2.43127	7.35851	2.69961e-08	2.77962e-07	PREDICTED: serine/threonine-protein kinase AtPK2/AtPK19-like [Nicotiana tomentosiformis]	Serine/threonine-protein kinase AtPK2/AtPK19 OS=Arabidopsis thaliana GN=ATPK2 PE=1 SV=2	Metabolism; Environmental Information Processing; Environmental Information Processing; Environmental Information Processing; Environmental Information Processing; Environmental Information Processing; Environmental Information Processing; Environmental Information Processing; Cellular Processes; Organismal Systems; Organismal Systems; Organismal Systems; Organismal Systems; Organismal Systems; H…	Enzyme families; Signal transduction; Signal transduction; Signal transduction; Signal transduction; Signal transduction; Signal transduction; Signal transduction; Transport and catabolism; Immune system; Endocrine system; Aging; Aging; Aging; Cancers; Cancers; Cancers; Cancers; Cancers; Cancers; Endocrine and metabolic diseases; Infectious diseases; Drug resistance; Drug resistance	ko00983; ko04012; ko04350; ko04371; ko04066; ko04151; ko04152; ko04150; ko04140; ko04666; ko04910; ko04211; ko04212; ko04213; ko05231; ko05205; ko05212; ko05225; ko05221; ko05224; ko04931; ko05165; ko01521; ko01522	Drug metabolism - other enzymes; ErbB signaling pathway; TGF-beta signaling pathway; Apelin signaling pathway; HIF-1 signaling pathway; PI3K-Akt signaling pathway; AMPK signaling pathway; mTOR signaling pathway; Autophagy - animal; Fc gamma R-mediated phagocytosis; Insulin signaling pathway; Longevity regulating pathway - mammal; Longevity regulating pathway - worm; Longevity regulating pathway -…	RPS6KB	ribosomal protein S6 kinase beta
mmt|c1048_g1	1208	249	246	-2.68413	6.26355	1.75976e-09	3.6974e-08	-2.61636	6.41495	4.08961e-09	5.12938e-08	unnamed protein product [Vitis vinifera]	Peptide methionine sulfoxide reductase B3, chloroplastic OS=Oryza sativa subsp. japonica GN=MSRB3 PE=2 SV=1	--	--	--	--	--	--
mmt|c19090_g1	1216	256	623	-2.65368	6.27724	2.51712e-09	5.16308e-08	-1.2858	6.70324	0.00236138	0.00695462	PREDICTED: probable quinone oxidoreductase [Solanum lycopersicum]	2-haloacrylate reductase OS=Burkholderia sp. GN=caa43 PE=1 SV=1	Unclassified	Metabolism	ko01522	Endocrine resistance	qor, CRYZ	NADPH2:quinone reductase
mmt|c44242_g1	723	148	111	-2.69365	5.5217	2.84907e-09	5.79772e-08	-3.02301	5.624	6.45502e-11	1.15215e-09	PREDICTED: uncharacterized protein LOC100246370 isoform X1 [Vitis vinifera] >gi|296087274|emb|CBI33648.3| unnamed protein product [Vitis vinifera]	--	--	--	--	--	--	--
mmt|c20485_g1	1332	283	299	-2.64054	6.41051	2.85635e-09	5.79772e-08	-2.47598	6.57646	2.06083e-08	2.19136e-07	hypothetical protein VITISV_013458 [Vitis vinifera]	Protein CROWDED NUCLEI 2 OS=Arabidopsis thaliana GN=CRWN2 PE=1 SV=1	Genetic Information Processing	Translation	ko03008	Ribosome biogenesis in eukaryotes	NOP14, UTP2	nucleolar protein 14
mmt|c29230_g1	1775	384	915	-2.61462	6.82838	3.31896e-09	6.66707e-08	-1.277	7.25099	0.00241299	0.00708735	PREDICTED: calcium-binding protein KIC [Prunus mume]	Calcium-binding protein KIC OS=Arabidopsis thaliana GN=KIC PE=1 SV=2	--	--	--	--	--	--
mmt|c48452_g1	1124	241	207	-2.62725	6.16741	3.62878e-09	7.25196e-08	-2.76127	6.29147	7.55936e-10	1.08179e-08	PREDICTED: uncharacterized protein LOC104227544 [Nicotiana sylvestris]	--	--	--	--	--	--	--
mmt|c18789_g2	1153	247	240	-2.62854	6.20398	3.75206e-09	7.44095e-08	-2.58474	6.35225	6.30051e-09	7.58045e-08	unnamed protein product [Coffea canephora]	Protein REVEILLE 3 OS=Arabidopsis thaliana GN=RVE3 PE=2 SV=1	--	--	--	--	--	--
mmt|c15217_g1	955	204	339	-2.63251	5.93161	3.98569e-09	7.84424e-08	-1.81495	6.2197	2.71061e-05	0.000138887	PREDICTED: uncharacterized protein LOC104237169 [Nicotiana sylvestris]	Trihelix transcription factor ASIL2 OS=Arabidopsis thaliana GN=ASIL2 PE=2 SV=1	--	--	--	--	--	--
mmt|c47743_g1	4455	998	548	-2.56457	8.16317	4.3916e-09	8.57796e-08	-3.344	8.21469	1.47203e-13	4.59797e-12	PREDICTED: alpha-L-arabinofuranosidase 1-like [Nicotiana sylvestris]	Alpha-L-arabinofuranosidase 1 OS=Arabidopsis thaliana GN=ASD1 PE=1 SV=1	Metabolism	Carbohydrate metabolism	ko00520	Amino sugar and nucleotide sugar metabolism	abfA	alpha-N-arabinofuranosidase
mmt|c47762_g1	2427	545	489	-2.56096	7.28743	5.32648e-09	1.02242e-07	-2.63208	7.41894	2.33305e-09	3.02551e-08	PREDICTED: ER membrane protein complex subunit 8/9 homolog [Jatropha curcas] >gi|643732120|gb|KDP39312.1| hypothetical protein JCGZ_01069 [Jatropha curcas]	ER membrane protein complex subunit 8/9 homolog OS=Arabidopsis thaliana GN=EMB2731 PE=2 SV=1	--	--	--	--	--	--
mmt|c1751_g1	1535	342	302	-2.5721	6.62487	5.81731e-09	1.11192e-07	-2.66621	6.7535	1.8786e-09	2.47071e-08	hypothetical protein POPTR_0001s33990g [Populus trichocarpa] >gi|550348807|gb|ERP66419.1| hypothetical protein POPTR_0001s33990g [Populus trichocarpa]	Uncharacterized protein At3g27210 OS=Arabidopsis thaliana GN=Y-2 PE=1 SV=1	--	--	--	--	--	--
mmt|c18091_g1	1363	303	252	-2.57526	6.45295	5.966e-09	1.13398e-07	-2.75577	6.5702	7.29618e-10	1.05107e-08	PREDICTED: protein SRG1-like [Citrus sinensis]	Probable 2-oxoglutarate/Fe(II)-dependent dioxygenase OS=Papaver somniferum GN=DIOX2 PE=2 SV=1	--	--	--	--	--	--
mmt|c17710_g1	2064	467	311	-2.55001	7.05529	6.68232e-09	1.25443e-07	-3.05104	7.13371	1.18858e-11	2.49909e-10	PREDICTED: interferon-related developmental regulator 1 [Nicotiana sylvestris]	Interferon-related developmental regulator 1 OS=Sus scrofa GN=IFRD1 PE=2 SV=1	--	--	--	--	--	--
mmt|c13650_g1	1022	225	134	-2.58906	6.03558	6.69655e-09	1.25443e-07	-3.25091	6.09961	1.98002e-12	4.9288e-11	PREDICTED: mitochondrial import receptor subunit TOM7-1-like isoform 1 [Glycine max] >gi|734363636|gb|KHN16697.1| Mitochondrial import receptor subunit TOM7-1 [Glycine soja]	Mitochondrial import receptor subunit TOM7-1 OS=Solanum tuberosum GN=TOM7-1 PE=3 SV=3	Genetic Information Processing; Environmental Information Processing; Cellular Processes	Translation; Membrane transport; Transport and catabolism	ko03008; ko03460; ko04137	Ribosome biogenesis in eukaryotes; Fanconi anemia pathway; Mitophagy - animal	TOM7	mitochondrial import receptor subunit TOM7
mmt|c20305_g1	776	170	304	-2.59594	5.63735	7.93291e-09	1.47185e-07	-1.67269	5.9535	0.000105484	0.000462747	PREDICTED: 5'-3' exoribonuclease 3-like isoform X1 [Fragaria vesca subsp. vesca]	5'-3' exoribonuclease 3 OS=Arabidopsis thaliana GN=XRN3 PE=2 SV=1	Genetic Information Processing; Genetic Information Processing; Genetic Information Processing; Genetic Information Processing; Genetic Information Processing; Genetic Information Processing	Transcription; Translation; Translation; Translation; Translation; Folding, sorting and degradation	ko03022; ko03010; ko03015; ko03008; ko03008; ko03018	Basal transcription factors; Ribosome; mRNA surveillance pathway; Ribosome biogenesis in eukaryotes; Ribosome biogenesis in eukaryotes; RNA degradation	XRN2, RAT1	5'-3' exoribonuclease 2
mmt|c48725_g1	961	214	262	-2.57255	5.94918	8.21304e-09	1.50528e-07	-2.19553	6.15241	5.82611e-07	4.54409e-06	PREDICTED: RING finger and CHY zinc finger domain-containing protein 1 [Jatropha curcas] >gi|643733070|gb|KDP40017.1| hypothetical protein JCGZ_02015 [Jatropha curcas]	RING finger and CHY zinc finger domain-containing protein 1 OS=Mus musculus GN=Rchy1 PE=1 SV=1	Genetic Information Processing; Genetic Information Processing; Cellular Processes; Human Diseases	Folding, sorting and degradation; Folding, sorting and degradation; Cell growth and death; Infectious diseases	ko04120; ko04120; ko04115; ko05162	Ubiquitin mediated proteolysis; Ubiquitin mediated proteolysis; p53 signaling pathway; Measles	RCHY1, PIRH2	RING finger and CHY zinc finger domain-containing protein 1
mmt|c14917_g1	1187	270	348	-2.54209	6.25833	1.01928e-08	1.81741e-07	-2.09087	6.47626	1.5655e-06	1.10195e-05	unnamed protein product [Vitis vinifera]	(DL)-glycerol-3-phosphatase 2 OS=Arabidopsis thaliana GN=GPP2 PE=1 SV=1	Metabolism	Enzyme families	ko00983	Drug metabolism - other enzymes	HDHD1	pseudouridine 5'-phosphatase
mmt|c11534_g1	940	214	280	-2.54068	5.92197	1.20762e-08	2.10967e-07	-2.06784	6.1444	2.21799e-06	1.49484e-05	putative ubiquitin ligase SINAT3, partial [Taraxacum brevicorniculatum]	E3 ubiquitin-protein ligase SINAT3 OS=Arabidopsis thaliana GN=SINAT3 PE=2 SV=1	Genetic Information Processing; Genetic Information Processing; Environmental Information Processing; Environmental Information Processing; Cellular Processes	Folding, sorting and degradation; Folding, sorting and degradation; Signal transduction; Signal transduction; Cell growth and death	ko04120; ko04120; ko04013; ko04310; ko04115	Ubiquitin mediated proteolysis; Ubiquitin mediated proteolysis; MAPK signaling pathway - fly; Wnt signaling pathway; p53 signaling pathway	SIAH1	E3 ubiquitin-protein ligase SIAH1
mmt|c14227_g1	3689	886	812	-2.46409	7.90597	1.55864e-08	2.67247e-07	-2.50463	8.0413	9.66919e-09	1.10405e-07	PREDICTED: aminopeptidase M1-like [Vitis vinifera]	Aminopeptidase M1 OS=Arabidopsis thaliana GN=APM1 PE=1 SV=1	Metabolism	Enzyme families	ko00983	Drug metabolism - other enzymes	NPEPPS	puromycin-sensitive aminopeptidase
mmt|c19055_g1	3173	761	820	-2.46609	7.68828	1.56184e-08	2.67247e-07	-2.27311	7.86116	1.51579e-07	1.35649e-06	PREDICTED: alcohol dehydrogenase-like 7 [Vitis vinifera] >gi|731427743|ref|XP_010664091.1| PREDICTED: alcohol dehydrogenase-like 7 [Vitis vinifera] >gi|302141683|emb|CBI18886.3| unnamed protein product [Vitis vinifera]	Alcohol dehydrogenase-like 7 OS=Arabidopsis thaliana GN=At5g42250 PE=2 SV=1	Metabolism; Metabolism; Metabolism; Metabolism; Metabolism; Metabolism; Metabolism; Metabolism; Metabolism; Human Diseases	Carbohydrate metabolism; Energy metabolism; Lipid metabolism; Amino acid metabolism; Metabolism of cofactors and vitamins; Xenobiotics biodegradation and metabolism; Xenobiotics biodegradation and metabolism; Xenobiotics biodegradation and metabolism; Xenobiotics biodegradation and metabolism; Cancers	ko00010; ko00680; ko00071; ko00350; ko00830; ko00625; ko00626; ko00980; ko00982; ko05204	Glycolysis / Gluconeogenesis; Methane metabolism; Fatty acid degradation; Tyrosine metabolism; Retinol metabolism; Chloroalkane and chloroalkene degradation; Naphthalene degradation; Metabolism of xenobiotics by cytochrome P450; Drug metabolism - cytochrome P450; Chemical carcinogenesis	frmA, ADH5, adhC	S-(hydroxymethyl)glutathione dehydrogenase / alcohol dehydrogenase
mmt|c56651_g1	3050	733	323	-2.46312	7.6317	1.65249e-08	2.81104e-07	-3.55979	7.64999	8.9909e-15	3.62819e-13	PREDICTED: protein ECERIFERUM 26 [Vitis vinifera]	Protein ECERIFERUM 26 OS=Arabidopsis thaliana GN=CER26 PE=2 SV=1	--	--	--	--	--	--
mmt|c17264_g1	816	189	145	-2.51571	5.72162	1.78619e-08	3.01866e-07	-2.81249	5.82324	6.12151e-10	8.99807e-09	PREDICTED: E3 ubiquitin-protein ligase RHA1B [Nicotiana sylvestris]	E3 ubiquitin-protein ligase RHA1B OS=Arabidopsis thaliana GN=RHA1B PE=2 SV=1	Genetic Information Processing	Folding, sorting and degradation	ko04120	Ubiquitin mediated proteolysis	RHA1	RING-H2 zinc finger protein RHA1
mmt|c2479_g1	11348	2779	274	-2.43617	9.53143	1.8284e-08	3.08329e-07	-5.69256	9.45564	2.17535e-29	1.41332e-26	--	--	--	--	--	--	--	--
mmt|c17800_g1	950	222	396	-2.50303	5.94286	1.86823e-08	3.13685e-07	-1.58324	6.26692	0.000223983	0.000901621	PREDICTED: protein YLS3-like [Vitis vinifera]	Protein YLS3 OS=Arabidopsis thaliana GN=YLS3 PE=2 SV=1	--	--	--	--	--	--
mmt|c10611_g1	1935	467	186	-2.45691	6.97619	2.08972e-08	3.48616e-07	-3.69912	6.9831	2.17641e-15	9.75181e-14	unnamed protein product [Coffea canephora]	Clavaminate synthase-like protein At3g21360 OS=Arabidopsis thaliana GN=At3g21360 PE=1 SV=1	--	--	--	--	--	--
mmt|c10349_g1	3911	959	788	-2.43419	7.99491	2.18735e-08	3.64122e-07	-2.63221	8.10716	1.96222e-09	2.5651e-08	apical meristem (NAM) family protein [Populus tomentosa]	NAC domain-containing protein 68 OS=Oryza sativa subsp. japonica GN=NAC68 PE=2 SV=1	--	--	--	--	--	--
mmt|c15047_g1	1396	337	519	-2.45641	6.50525	2.44806e-08	4.0492e-07	-1.74838	6.78197	4.48067e-05	0.000216922	PREDICTED: B-box zinc finger protein 32 [Sesamum indicum]	B-box zinc finger protein 32 OS=Arabidopsis thaliana GN=BBX32 PE=1 SV=1	--	--	--	--	--	--
mmt|c17218_g1	824	195	296	-2.48473	5.74039	2.47448e-08	4.07556e-07	-1.79772	6.01096	3.33626e-05	0.000166864	hypothetical protein MIMGU_mgv1a020618mg, partial [Erythranthe guttata]	U-box domain-containing protein 33 OS=Arabidopsis thaliana GN=PUB33 PE=2 SV=2	--	--	--	--	--	--
mmt|c43765_g1	2379	585	399	-2.42999	7.2784	2.61075e-08	4.28015e-07	-2.89661	7.35608	8.25286e-11	1.4375e-09	PREDICTED: homogentisate 1,2-dioxygenase-like [Citrus sinensis] >gi|641839570|gb|KDO58498.1| hypothetical protein CISIN_1g011768mg [Citrus sinensis]	Homogentisate 1,2-dioxygenase OS=Arabidopsis thaliana GN=HGO PE=2 SV=2	Metabolism; Metabolism	Amino acid metabolism; Xenobiotics biodegradation and metabolism	ko00350; ko00643	Tyrosine metabolism; Styrene degradation	HGD, hmgA	homogentisate 1,2-dioxygenase
mmt|c13966_g1	1247	301	617	-2.4565	6.34241	2.67663e-08	4.35316e-07	-1.33608	6.72505	0.00158718	0.00493866	PREDICTED: very-long-chain enoyl-CoA reductase isoform X1 [Vitis vinifera] >gi|147866000|emb|CAN83052.1| hypothetical protein VITISV_043115 [Vitis vinifera]	Very-long-chain enoyl-CoA reductase OS=Arabidopsis thaliana GN=ECR PE=1 SV=1	Metabolism; Metabolism; Metabolism	Lipid metabolism; Lipid metabolism; Lipid metabolism	ko00062; ko01040; ko01040	Fatty acid elongation; Biosynthesis of unsaturated fatty acids; Biosynthesis of unsaturated fatty acids	TER, TSC13, CER10	very-long-chain enoyl-CoA reductase
mmt|c11160_g1	3026	749	520	-2.42058	7.62693	2.75932e-08	4.46896e-07	-2.86165	7.70727	1.14668e-10	1.96569e-09	PREDICTED: subtilisin-like protease [Populus euphratica]	Subtilisin-like protease SBT1.7 OS=Arabidopsis thaliana GN=SBT1.7 PE=1 SV=1	--	--	--	--	--	--
mmt|c21556_g1	6792	1701	1305	-2.40378	8.796	2.79671e-08	4.51568e-07	-2.70081	8.89404	7.0022e-10	1.01548e-08	PREDICTED: LOW QUALITY PROTEIN: cold-regulated 413 plasma membrane protein 1 [Eucalyptus grandis]	Cold-regulated 413 plasma membrane protein 2 OS=Arabidopsis thaliana GN=COR413PM2 PE=2 SV=1	--	--	--	--	--	--
mmt|c15870_g1	1782	442	224	-2.41743	6.86353	3.39105e-08	5.39101e-07	-3.31228	6.89576	4.54274e-13	1.28323e-11	PREDICTED: BAG family molecular chaperone regulator 1 [Nicotiana tomentosiformis]	BAG family molecular chaperone regulator 3 OS=Arabidopsis thaliana GN=BAG3 PE=1 SV=1	--	--	--	--	--	--
mmt|c42468_g1	1640	407	220	-2.41661	6.74387	3.60486e-08	5.69598e-07	-3.21846	6.78486	1.65252e-12	4.21036e-11	unnamed protein product [Coffea canephora]	UPF0301 protein Cag_1601 OS=Chlorobium chlorochromatii (strain CaD3) GN=Cag_1601 PE=3 SV=1	--	--	--	--	--	--
mmt|c28184_g1	4080	1036	907	-2.38381	8.06394	3.94836e-08	6.18841e-07	-2.49037	8.18877	1.12219e-08	1.2614e-07	major facilitator superfamily protein, partial [Lactuca sativa]	Protein NRT1/ PTR FAMILY 6.1 OS=Arabidopsis thaliana GN=NPF6.1 PE=2 SV=1	--	--	--	--	--	--
mmt|c18546_g1	1481	369	417	-2.41085	6.59766	4.05347e-08	6.32264e-07	-2.14923	6.78435	7.45733e-07	5.70675e-06	PREDICTED: ankyrin repeat and protein kinase domain-containing protein 1-like isoform X1 [Sesamum indicum]	Ankyrin-1 OS=Mus musculus GN=Ank1 PE=1 SV=2	--	--	--	--	--	--
mmt|c22144_g1	2249	569	600	-2.38892	7.20385	4.27157e-08	6.58977e-07	-2.22714	7.37274	2.76966e-07	2.31292e-06	conserved hypothetical protein [Ricinus communis] >gi|223537782|gb|EEF39400.1| conserved hypothetical protein [Ricinus communis]	--	--	--	--	--	--	--
mmt|c24147_g1	856	209	168	-2.43973	5.80231	4.28072e-08	6.58977e-07	-2.6693	5.91098	3.24207e-09	4.11401e-08	PREDICTED: cyclin-dependent protein kinase inhibitor SMR3-like [Vitis vinifera]	--	--	--	--	--	--	--
mmt|c55795_g1	1238	315	395	-2.38049	6.344	6.32071e-08	9.5784e-07	-1.96886	6.56099	5.39636e-06	3.31695e-05	unnamed protein product [Coffea canephora]	--	--	--	--	--	--	--
mmt|c34470_g1	1286	328	479	-2.37704	6.39943	6.34049e-08	9.58968e-07	-1.74565	6.66428	4.67075e-05	0.000224708	PREDICTED: uncharacterized protein LOC104599792 [Nelumbo nucifera]	--	--	--	--	--	--	--
mmt|c1208_g1	807	202	191	-2.40382	5.72298	6.73021e-08	1.01593e-06	-2.3993	5.86603	6.98011e-08	6.65929e-07	PREDICTED: uncharacterized protein LOC101250989 isoform X1 [Solanum lycopersicum]	--	--	--	--	--	--	--
mmt|c19911_g1	4217	1110	1804	-2.33194	8.12007	6.89877e-08	1.03735e-06	-1.5461	8.42516	0.000242083	0.000961377	unnamed protein product [Coffea canephora]	Endo-1,3;1,4-beta-D-glucanase OS=Zea mays PE=1 SV=1	--	--	--	--	--	--
mmt|c18504_g1	2502	656	235	-2.33749	7.36604	7.6282e-08	1.14042e-06	-3.73272	7.35145	9.161e-16	4.44172e-14	hypothetical protein CICLE_v10001740mg [Citrus clementina] >gi|557536916|gb|ESR48034.1| hypothetical protein CICLE_v10001740mg [Citrus clementina]	BRI1 kinase inhibitor 1 OS=Arabidopsis thaliana GN=BKI1 PE=1 SV=1	Environmental Information Processing	Signal transduction	ko04075	Plant hormone signal transduction	BKI1	BRI1 kinase inhibitor 1
mmt|c11189_g1	576	144	142	-2.40527	5.23642	8.74424e-08	1.2899e-06	-2.3402	5.38978	1.80568e-07	1.58534e-06	unnamed protein product [Coffea canephora]	Protein DEHYDRATION-INDUCED 19 homolog 5 OS=Oryza sativa subsp. japonica GN=DI19-5 PE=2 SV=1	--	--	--	--	--	--
mmt|c13512_g1	1277	333	484	-2.3451	6.39454	8.92818e-08	1.31454e-06	-1.72055	6.65998	5.82736e-05	0.000272966	hypothetical protein PRUPE_ppa011892mg [Prunus persica] >gi|596192434|ref|XP_007223514.1| hypothetical protein PRUPE_ppa011892mg [Prunus persica] >gi|462420449|gb|EMJ24712.1| hypothetical protein PRUPE_ppa011892mg [Prunus persica] >gi|462420450|gb|EMJ24713.1| hypothetical protein PRUPE_ppa011892mg [Prunus persica]	--	--	--	--	--	--	--
mmt|c13452_g1	2307	611	876	-2.32293	7.2514	9.23657e-08	1.35226e-06	-1.71801	7.51328	5.35802e-05	0.000253725	PREDICTED: protein ASPARTIC PROTEASE IN GUARD CELL 2-like [Sesamum indicum]	Aspartic proteinase nepenthesin-2 OS=Nepenthes gracilis GN=nep2 PE=1 SV=1	--	--	--	--	--	--
mmt|c16458_g1	19354	5219	2005	-2.29718	10.3242	9.39903e-08	1.37346e-06	-3.59202	10.3132	2.73176e-15	1.19116e-13	aquaporin [Helianthus annuus]	Aquaporin TIP2-1 OS=Arabidopsis thaliana GN=TIP2-1 PE=1 SV=2	Environmental Information Processing	Membrane transport	ko03460	Fanconi anemia pathway	TIP	aquaporin TIP
mmt|c42260_g1	1307	343	404	-2.33593	6.42955	1.00145e-07	1.45791e-06	-2.01461	6.62996	3.30864e-06	2.15609e-05	PREDICTED: serine carboxypeptidase-like 50 isoform X2 [Nicotiana tomentosiformis]	Serine carboxypeptidase-like 50 OS=Arabidopsis thaliana GN=SCPL50 PE=2 SV=1	Metabolism	Enzyme families	ko00983	Drug metabolism - other enzymes	CPVL	vitellogenic carboxypeptidase-like protein
mmt|c54830_g1	1992	532	126	-2.31084	7.04164	1.10061e-07	1.58968e-06	-4.30237	6.98918	4.27474e-19	4.02507e-17	PREDICTED: xanthoxin dehydrogenase isoform X2 [Populus euphratica]	Xanthoxin dehydrogenase OS=Arabidopsis thaliana GN=ABA2 PE=1 SV=1	Metabolism	Metabolism of terpenoids and polyketides	ko00906	Carotenoid biosynthesis	ABA2	xanthoxin dehydrogenase
mmt|c12192_g1	2045	549	214	-2.30335	7.08079	1.198e-07	1.70885e-06	-3.57671	7.072	1.08944e-14	4.34238e-13	PREDICTED: heavy metal-associated isoprenylated plant protein 26-like [Sesamum indicum]	Heavy metal-associated isoprenylated plant protein 26 OS=Arabidopsis thaliana GN=HIPP26 PE=1 SV=1	--	--	--	--	--	--
mmt|c28076_g1	1154	305	243	-2.32565	6.25168	1.20263e-07	1.71232e-06	-2.56808	6.3559	7.85979e-09	9.1025e-08	unnamed protein product [Vitis vinifera]	Allantoate deiminase OS=Arabidopsis thaliana GN=AAH PE=1 SV=2	Metabolism; Metabolism	Nucleotide metabolism; Enzyme families	ko00230; ko00983	Purine metabolism; Drug metabolism - other enzymes	allC	allantoate deiminase
mmt|c20217_g1	1888	507	945	-2.30291	6.96563	1.21663e-07	1.72593e-06	-1.3195	7.32766	0.00172526	0.00530227	PREDICTED: psbB mRNA maturation factor Mbb1, chloroplastic [Populus euphratica]	PsbB mRNA maturation factor Mbb1, chloroplastic OS=Chlamydomonas reinhardtii GN=MBB1 PE=2 SV=1	--	--	--	--	--	--
mmt|c16136_g1	659	170	161	-2.3602	5.43787	1.30627e-07	1.83966e-06	-2.35337	5.58154	1.35782e-07	1.22866e-06	PREDICTED: probable sugar phosphate/phosphate translocator At3g11320 [Nicotiana sylvestris]	Probable sugar phosphate/phosphate translocator At3g11320 OS=Arabidopsis thaliana GN=At3g11320 PE=2 SV=1	--	--	--	--	--	--
mmt|c34575_g1	1481	397	285	-2.30538	6.61496	1.32601e-07	1.85738e-06	-2.6981	6.69754	1.3319e-09	1.8161e-08	PREDICTED: uncharacterized protein LOC104249132 [Nicotiana sylvestris]	--	--	--	--	--	--	--
mmt|c14538_g1	57319	15942	13380	-2.2526	11.8982	1.55257e-07	2.15146e-06	-2.42008	12.0118	2.13316e-08	2.25352e-07	lipid transfer protein [Stevia rebaudiana]	Non-specific lipid-transfer protein OS=Helianthus annuus PE=3 SV=1	--	--	--	--	--	--
mmt|c20069_g2	1955	534	324	-2.27838	7.02011	1.62068e-07	2.23389e-06	-2.91372	7.07093	7.49143e-11	1.31884e-09	unnamed protein product [Coffea canephora]	Probable alpha,alpha-trehalose-phosphate synthase [UDP-forming] 11 OS=Arabidopsis thaliana GN=TPS11 PE=2 SV=1	Metabolism; Metabolism	Carbohydrate metabolism; Glycan biosynthesis and metabolism	ko00500; ko00480	Starch and sucrose metabolism; Glutathione metabolism	TPS	trehalose 6-phosphate synthase/phosphatase
mmt|c17470_g1	2536	701	117	-2.26126	7.39841	1.81469e-07	2.47065e-06	-4.75748	7.31851	3.9175e-22	5.91906e-20	PREDICTED: uncharacterized protein LOC100252969 [Vitis vinifera]	--	--	--	--	--	--	--
mmt|c4419_g1	2300	636	450	-2.26071	7.2576	1.89279e-07	2.56798e-06	-2.67442	7.3356	1.41128e-09	1.90087e-08	PREDICTED: uncharacterized protein LOC100801094 isoform X1 [Glycine max] >gi|734313152|gb|KHN01252.1| hypothetical protein glysoja_008154 [Glycine soja]	--	--	--	--	--	--	--
mmt|c17823_g1	676	180	120	-2.31454	5.48221	1.92617e-07	2.60418e-06	-2.81371	5.55176	8.47308e-10	1.19934e-08	uncharacterized protein LOC100793859 [Glycine max] >gi|255645945|gb|ACU23461.1| unknown [Glycine max] >gi|734417437|gb|KHN38937.1| Putative membrane protein [Glycine soja]	Uncharacterized membrane protein At4g09580 OS=Arabidopsis thaliana GN=At4g09580 PE=1 SV=1	--	--	--	--	--	--
mmt|c18089_g1	1898	525	508	-2.26021	6.98056	1.98667e-07	2.68131e-06	-2.22242	7.12886	3.12703e-07	2.56821e-06	NADH dehydrogenase subunit 6 (mitochondrion) (mitochondrion) [Helianthus annuus] >gi|571031393|gb|AHF21038.1| NADH dehydrogenase subunit 6 (mitochondrion) [Helianthus annuus]	NADH-ubiquinone oxidoreductase chain 6 OS=Brassica campestris GN=ND6 PE=2 SV=1	Metabolism; Genetic Information Processing; Organismal Systems; Human Diseases	Energy metabolism; Translation; Nervous system; Neurodegenerative diseases	ko00190; ko03008; ko04723; ko05012	Oxidative phosphorylation; Ribosome biogenesis in eukaryotes; Retrograde endocannabinoid signaling; Parkinson's disease	ND6	NADH-ubiquinone oxidoreductase chain 6
mmt|c20284_g1	12853	3626	4194	-2.23204	9.74491	2.02905e-07	2.73377e-06	-1.93683	9.94262	5.21765e-06	3.22848e-05	cytochrome P450 mono-oxygenase [Artemisia annua]	Cytochrome P450 CYP72A219 OS=Panax ginseng PE=2 SV=1	--	--	--	--	--	--
mmt|c13005_g1	909	246	199	-2.29139	5.91325	2.08103e-07	2.79412e-06	-2.51184	6.02014	1.74742e-08	1.87343e-07	unnamed protein product [Coffea canephora]	--	--	--	--	--	--	--
mmt|c15251_g1	523	138	142	-2.32738	5.11004	2.2945e-07	3.04913e-06	-2.20097	5.27486	8.44181e-07	6.37009e-06	PREDICTED: uncharacterized protein LOC105637567 [Jatropha curcas] >gi|643724326|gb|KDP33527.1| hypothetical protein JCGZ_07098 [Jatropha curcas]	--	--	--	--	--	--	--
mmt|c10891_g1	2412	678	924	-2.23706	7.33031	2.40408e-07	3.17089e-06	-1.70527	7.58045	6.02001e-05	0.000280977	conserved hypothetical protein [Ricinus communis] >gi|223547565|gb|EEF49060.1| conserved hypothetical protein [Ricinus communis]	--	--	--	--	--	--	--
mmt|c17561_g1	13344	3818	3656	-2.21169	9.80259	2.55856e-07	3.3429e-06	-2.18896	9.94796	3.32006e-07	2.70306e-06	PREDICTED: probable GTP diphosphokinase RSH2, chloroplastic [Jatropha curcas] >gi|643733852|gb|KDP40695.1| hypothetical protein JCGZ_24694 [Jatropha curcas]	Probable GTP diphosphokinase RSH3, chloroplastic OS=Arabidopsis thaliana GN=RSH3 PE=2 SV=1	--	--	--	--	--	--
mmt|c10682_g1	7338	2117	783	-2.19972	8.94201	3.02112e-07	3.90785e-06	-3.54922	8.91736	6.76663e-15	2.81813e-13	uridine diphosphate glucose pyrophosphorylase [Codonopsis pilosula]	UTP--glucose-1-phosphate uridylyltransferase OS=Solanum tuberosum PE=1 SV=3	Metabolism; Metabolism; Metabolism; Metabolism	Carbohydrate metabolism; Carbohydrate metabolism; Carbohydrate metabolism; Carbohydrate metabolism	ko00040; ko00052; ko00500; ko00520	Pentose and glucuronate interconversions; Galactose metabolism; Starch and sucrose metabolism; Amino sugar and nucleotide sugar metabolism	UGP2, galU, galF	UTP--glucose-1-phosphate uridylyltransferase
mmt|c18487_g1	1735	491	792	-2.22724	6.8568	3.02945e-07	3.91048e-06	-1.45236	7.16899	0.000594869	0.00210619	PREDICTED: uncharacterized protein LOC100251441 [Vitis vinifera] >gi|297743240|emb|CBI36107.3| unnamed protein product [Vitis vinifera]	Pentatricopeptide repeat-containing protein At3g46870 OS=Arabidopsis thaliana GN=At3g46870 PE=1 SV=1	--	--	--	--	--	--
mmt|c6094_g1	3416	979	1113	-2.20919	7.83728	3.03321e-07	3.91048e-06	-1.93888	8.03075	5.55478e-06	3.39624e-05	PREDICTED: methyl-CpG-binding domain-containing protein 11-like isoform X2 [Nicotiana tomentosiformis]	Methyl-CpG-binding domain-containing protein 10 OS=Arabidopsis thaliana GN=MBD10 PE=1 SV=1	--	--	--	--	--	--
mmt|c16923_g1	2139	611	689	-2.21386	7.16113	3.25529e-07	4.18983e-06	-1.9553	7.35223	5.25524e-06	3.2394e-05	hypothetical protein PRUPE_ppa007563mg [Prunus persica] >gi|462411734|gb|EMJ16783.1| hypothetical protein PRUPE_ppa007563mg [Prunus persica]	Altered inheritance of mitochondria protein 32 OS=Debaryomyces hansenii (strain ATCC 36239 / CBS 767 / JCM 1990 / NBRC 0083 / IGC 2968) GN=AIM32 PE=3 SV=2	--	--	--	--	--	--
mmt|c20417_g1	1297	367	284	-2.22731	6.4371	3.37114e-07	4.30332e-06	-2.51179	6.53264	1.32832e-08	1.46026e-07	hypothetical protein AALP_AA2G192800 [Arabis alpina]	J domain-containing protein required for chloroplast accumulation response 1 OS=Arabidopsis thaliana GN=JAC1 PE=1 SV=1	--	--	--	--	--	--
mmt|c20066_g1	4903	1426	446	-2.18801	8.36241	3.5633e-07	4.51894e-06	-3.77929	8.31879	2.81705e-16	1.56431e-14	PREDICTED: cinnamoyl-CoA reductase 2-like [Beta vulgaris subsp. vulgaris]	Cinnamoyl-CoA reductase 2 OS=Arabidopsis thaliana GN=CCR2 PE=1 SV=1	--	--	--	--	--	--
mmt|c18042_g1	497	135	244	-2.2855	5.04365	3.58576e-07	4.53264e-06	-1.34702	5.39714	0.00186931	0.00567254	PREDICTED: uncharacterized protein LOC104243621 isoform X2 [Nicotiana sylvestris]	--	--	--	--	--	--	--
mmt|c27765_g1	2686	776	924	-2.19755	7.49254	3.64353e-07	4.59818e-06	-1.86049	7.7006	1.31299e-05	7.23536e-05	unnamed protein product [Coffea canephora]	Transcription factor UNE12 OS=Arabidopsis thaliana GN=UNE12 PE=2 SV=2	--	--	--	--	--	--
mmt|c27791_g1	2063	594	479	-2.20237	7.111	3.69901e-07	4.66064e-06	-2.42746	7.21487	2.90466e-08	2.96279e-07	PREDICTED: short-chain type dehydrogenase/reductase-like [Solanum lycopersicum]	Short-chain type dehydrogenase/reductase OS=Picea abies PE=2 SV=1	Metabolism; Metabolism; Metabolism; Metabolism; Metabolism	Lipid metabolism; Lipid metabolism; Lipid metabolism; Metabolism of cofactors and vitamins; Biosynthesis of other secondary metabolites	ko00061; ko01040; ko01040; ko00780; ko00333	Fatty acid biosynthesis; Biosynthesis of unsaturated fatty acids; Biosynthesis of unsaturated fatty acids; Biotin metabolism; Prodigiosin biosyntheses	fabG	3-oxoacyl-[acyl-carrier protein] reductase
mmt|c22166_g1	870	245	158	-2.234	5.85998	3.96066e-07	4.92643e-06	-2.78116	5.91958	8.6134e-10	1.21655e-08	cyclophilin [Ziziphus jujuba]	Peptidyl-prolyl cis-trans isomerase CYP19-3 OS=Arabidopsis thaliana GN=CYP19-3 PE=2 SV=2	Unclassified	Genetic information processing	ko01522	Endocrine resistance	E5.2.1.8	peptidylprolyl isomerase
mmt|c19557_g1	11912	3515	5282	-2.1672	9.64682	4.25854e-07	5.2549e-06	-1.49439	9.9364	0.000367651	0.00138391	mannitol transporter [Artemisia annua]	Polyol transporter 5 OS=Arabidopsis thaliana GN=PLT5 PE=1 SV=2	--	--	--	--	--	--
mmt|c14848_g2	13534	4001	3414	-2.16454	9.83148	4.36746e-07	5.36377e-06	-2.30816	9.94762	8.37632e-08	7.88709e-07	aluminum-induced protein [Codonopsis lanceolata]	Stem-specific protein TSJT1 OS=Nicotiana tabacum GN=TSJT1 PE=2 SV=1	--	--	--	--	--	--
mmt|c17718_g1	5630	1666	1853	-2.16308	8.5664	4.66024e-07	5.69633e-06	-1.92435	8.75445	6.17828e-06	3.72359e-05	PREDICTED: root phototropism protein 2-like [Sesamum indicum]	Root phototropism protein 2 OS=Arabidopsis thaliana GN=RPT2 PE=1 SV=2	--	--	--	--	--	--
mmt|c21687_g1	721	204	375	-2.22707	5.5903	4.69821e-07	5.72475e-06	-1.26395	5.95669	0.00308061	0.00876303	PREDICTED: uncharacterized protein LOC104108746 [Nicotiana tomentosiformis]	--	--	--	--	--	--	--
mmt|c7605_g1	599	168	110	-2.23956	5.32079	5.01166e-07	6.06863e-06	-2.76465	5.38373	1.79535e-09	2.38048e-08	unnamed protein product [Coffea canephora]	--	--	--	--	--	--	--
mmt|c11580_g1	631	178	229	-2.23128	5.39729	5.34983e-07	6.448e-06	-1.78283	5.62991	4.37372e-05	0.00021206	PREDICTED: uncharacterized protein LOC100261896 [Vitis vinifera] >gi|731414715|ref|XP_010659255.1| PREDICTED: uncharacterized protein LOC100261896 [Vitis vinifera] >gi|296085119|emb|CBI28614.3| unnamed protein product [Vitis vinifera]	--	--	--	--	--	--	--
mmt|c21447_g1	1366	399	229	-2.18152	6.52006	5.50236e-07	6.62157e-06	-2.89693	6.55585	1.21646e-10	2.05816e-09	hypothetical protein MIMGU_mgv1a017257mg [Erythranthe guttata]	40S ribosomal protein S27-2 OS=Arabidopsis thaliana GN=RPS27B PE=2 SV=2	Genetic Information Processing; Genetic Information Processing	Translation; Translation	ko03010; ko03010	Ribosome; Ribosome	RP-S27e, RPS27	small subunit ribosomal protein S27e
mmt|c28180_g1	930	269	415	-2.19546	5.96304	5.79158e-07	6.92673e-06	-1.48496	6.26158	0.000516115	0.00186808	PREDICTED: chlorophyllase-2, chloroplastic-like [Solanum tuberosum]	Chlorophyllase-2, chloroplastic OS=Arabidopsis thaliana GN=CLH2 PE=1 SV=1	Metabolism	Metabolism of cofactors and vitamins	ko00860	Porphyrin and chlorophyll metabolism	E3.1.1.14	chlorophyllase
mmt|c9148_g1	619	176	213	-2.21987	5.37164	6.00144e-07	7.14475e-06	-1.85956	5.58523	2.20095e-05	0.000115786	PREDICTED: transcription factor bHLH81-like [Solanum lycopersicum]	Transcription factor bHLH80 OS=Arabidopsis thaliana GN=BHLH80 PE=2 SV=1	--	--	--	--	--	--
mmt|c15181_g1	1134	332	204	-2.17811	6.25221	6.30352e-07	7.48146e-06	-2.79509	6.29992	5.31981e-10	7.98217e-09	PREDICTED: uncharacterized protein LOC104603387 [Nelumbo nucifera]	--	--	--	--	--	--	--
mmt|c19840_g1	503	142	243	-2.22996	5.07068	6.9883e-07	8.21548e-06	-1.37025	5.40786	0.00154591	0.00482873	hypothetical protein PRUPE_ppa006281mg [Prunus persica] >gi|462411593|gb|EMJ16642.1| hypothetical protein PRUPE_ppa006281mg [Prunus persica]	--	--	--	--	--	--	--
mmt|c24735_g1	1262	374	354	-2.1606	6.40966	6.99595e-07	8.21548e-06	-2.15461	6.55265	7.58977e-07	5.79444e-06	PREDICTED: uncharacterized protein LOC100244782 [Vitis vinifera]	--	--	--	--	--	--	--
mmt|c54698_g1	7201	2192	110	-2.12231	8.92898	7.21845e-07	8.45124e-06	-6.35198	8.78936	1.85911e-33	2.41573e-30	hypothetical protein B456_012G086900 [Gossypium raimondii]	B2 protein OS=Daucus carota PE=2 SV=1	--	--	--	--	--	--
mmt|c10237_g1	455	129	146	-2.22367	4.92724	7.58902e-07	8.8512e-06	-1.96003	5.12082	1.06834e-05	6.01475e-05	hypothetical protein JCGZ_15971 [Jatropha curcas]	--	--	--	--	--	--	--
mmt|c9255_g1	651	189	244	-2.18985	5.44971	7.61324e-07	8.8512e-06	-1.73636	5.6855	6.71572e-05	0.000310107	PREDICTED: tetraketide alpha-pyrone reductase 1 [Populus euphratica]	Tetraketide alpha-pyrone reductase 1 OS=Arabidopsis thaliana GN=TKPR1 PE=1 SV=1	--	--	--	--	--	--
mmt|c14072_g1	2577	779	281	-2.13222	7.44472	7.61699e-07	8.8512e-06	-3.51755	7.41024	1.95056e-14	7.36792e-13	unnamed protein product [Coffea canephora]	--	--	--	--	--	--	--
mmt|c14293_g1	458	130	155	-2.22202	4.937	7.89626e-07	9.13475e-06	-1.88329	5.14643	2.17655e-05	0.000114595	PREDICTED: protein MAK16 homolog [Solanum tuberosum]	Protein MAK16 homolog A OS=Xenopus laevis GN=mak16-a PE=2 SV=1	Genetic Information Processing	Translation	ko03008	Ribosome biogenesis in eukaryotes	MAK16	protein MAK16
mmt|c42479_g1	1915	578	772	-2.13436	7.01603	7.98331e-07	9.19441e-06	-1.63165	7.26538	0.000122772	0.000529648	Transport protein SEC31 [Theobroma cacao] >gi|508776046|gb|EOY23302.1| Transport protein SEC31 [Theobroma cacao]	--	--	--	--	--	--	--
mmt|c48502_g1	547	158	122	-2.19703	5.19747	8.03269e-07	9.23759e-06	-2.48447	5.29236	4.09424e-08	4.06732e-07	Uncharacterized protein TCM_005116 [Theobroma cacao] >gi|508703771|gb|EOX95667.1| Uncharacterized protein TCM_005116 [Theobroma cacao]	--	--	--	--	--	--	--
mmt|c28673_g1	12667	3895	3703	-2.10777	9.74649	8.25757e-07	9.46819e-06	-2.09542	9.89013	9.48026e-07	7.096e-06	RecName: Full=Nucleoside diphosphate kinase; Short=NDK; Short=NDP kinase [Helianthus annuus] >gi|1619958|gb|AAB67996.1| nucleoside diphosphate kinase [Helianthus annuus]	Nucleoside diphosphate kinase OS=Helianthus annuus PE=2 SV=1	Metabolism; Metabolism; Genetic Information Processing; Environmental Information Processing	Nucleotide metabolism; Nucleotide metabolism; Folding, sorting and degradation; Signal transduction	ko00230; ko00240; ko04130; ko04016	Purine metabolism; Pyrimidine metabolism; SNARE interactions in vesicular transport; MAPK signaling pathway - plant	ndk, NME	nucleoside-diphosphate kinase
mmt|c12141_g1	987	293	137	-2.15803	6.05565	8.34981e-07	9.54579e-06	-3.16873	6.05742	6.17205e-12	1.34113e-10	hypothetical protein B456_004G042000 [Gossypium raimondii]	--	--	--	--	--	--	--
mmt|c14838_g1	5204	1601	975	-2.10698	8.4633	8.7584e-07	9.96893e-06	-2.73713	8.50506	4.93548e-10	7.47455e-09	BURP domain-containing 17 [Gossypium arboreum]	BURP domain-containing protein 3 OS=Oryza sativa subsp. japonica GN=BURP3 PE=2 SV=1	--	--	--	--	--	--
mmt|c6170_g1	1378	417	329	-2.1305	6.54207	9.22721e-07	1.04414e-05	-2.38708	6.63937	5.69155e-08	5.52736e-07	PREDICTED: cadmium/zinc-transporting ATPase HMA3-like isoform X2 [Populus euphratica]	Cadmium/zinc-transporting ATPase HMA2 OS=Arabidopsis thaliana GN=HMA2 PE=2 SV=1	Unclassified	Metabolism	ko01522	Endocrine resistance	zntA	Cd2+/Zn2+-exporting ATPase
mmt|c21610_g1	1259	384	318	-2.11912	6.41394	1.11407e-06	1.24707e-05	-2.30583	6.52254	1.48204e-07	1.33166e-06	PREDICTED: uncharacterized protein LOC104113619 [Nicotiana tomentosiformis]	--	--	--	--	--	--	--
mmt|c17549_g1	4580	1432	903	-2.08363	8.28347	1.14486e-06	1.27509e-05	-2.66352	8.33063	1.27824e-09	1.74836e-08	PREDICTED: 40S ribosomal protein S10 [Solanum lycopersicum]	40S ribosomal protein S10-3 OS=Arabidopsis thaliana GN=RPS10C PE=2 SV=2	Genetic Information Processing; Genetic Information Processing	Translation; Translation	ko03010; ko03010	Ribosome; Ribosome	RP-S10e, RPS10	small subunit ribosomal protein S10e
mmt|c14192_g1	1199	368	495	-2.11005	6.34522	1.24655e-06	1.37654e-05	-1.59721	6.59889	0.000183409	0.000758985	PREDICTED: F-box/kelch-repeat protein At1g67480 [Jatropha curcas] >gi|643714123|gb|KDP26788.1| hypothetical protein JCGZ_17946 [Jatropha curcas]	F-box/kelch-repeat protein At1g67480 OS=Arabidopsis thaliana GN=At1g67480 PE=2 SV=1	--	--	--	--	--	--
mmt|c15272_g1	448	131	121	-2.17914	4.91295	1.24657e-06	1.37654e-05	-2.20835	5.05067	1.0339e-06	7.64195e-06	PREDICTED: subtilisin-like protease SBT5.3 [Sesamum indicum]	Subtilisin-like protease SBT5.3 OS=Arabidopsis thaliana GN=AIR3 PE=2 SV=1	--	--	--	--	--	--
mmt|c48411_g1	1150	353	174	-2.10987	6.28508	1.26892e-06	1.39527e-05	-3.04462	6.29083	2.35008e-11	4.55775e-10	unnamed protein product [Coffea canephora]	Small nuclear ribonucleoprotein Sm D1 OS=Mus musculus GN=Snrpd1 PE=3 SV=1	Genetic Information Processing; Genetic Information Processing; Genetic Information Processing; Human Diseases	Transcription; Transcription; Replication and repair; Immune diseases	ko03040; ko03040; ko03030; ko05322	Spliceosome; Spliceosome; DNA replication; Systemic lupus erythematosus	SNRPD1, SMD1	small nuclear ribonucleoprotein D1
mmt|c2550_g1	3512	1111	931	-2.06672	7.9037	1.41614e-06	1.54622e-05	-2.23642	8.01393	2.2479e-07	1.91662e-06	PREDICTED: uncharacterized protein LOC104215593 [Nicotiana sylvestris]	Uncharacterized protein At5g01610 OS=Arabidopsis thaliana GN=At5g01610 PE=1 SV=1	--	--	--	--	--	--
mmt|c18595_g1	1153	359	242	-2.08933	6.29274	1.5655e-06	1.70212e-05	-2.57278	6.35397	7.37169e-09	8.60987e-08	unnamed protein product [Coffea canephora]	Chloride channel protein CLC-b OS=Arabidopsis thaliana GN=CLC-B PE=1 SV=1	Metabolism; Environmental Information Processing	Enzyme families; Signaling molecules and interaction	ko00983; ko04075	Drug metabolism - other enzymes; Plant hormone signal transduction	CLCN7	chloride channel 7
mmt|c11633_g1	8909	2852	239	-2.04966	9.2499	1.58487e-06	1.71838e-05	-5.54052	9.10957	3.27987e-28	1.93721e-25	chitinase [Helianthus annuus]	Acidic endochitinase OS=Phaseolus angularis PE=2 SV=1	Metabolism	Carbohydrate metabolism	ko00520	Amino sugar and nucleotide sugar metabolism	E3.2.1.14	chitinase
mmt|c1675_g1	690	213	200	-2.10143	5.55005	1.83225e-06	1.96468e-05	-2.10698	5.69137	1.7759e-06	1.22354e-05	--	--	--	--	--	--	--	--
mmt|c18421_g1	587	181	210	-2.10293	5.31669	1.97832e-06	2.11257e-05	-1.80344	5.52118	3.75886e-05	0.000185572	PREDICTED: putative uncharacterized protein DDB_G0270496 isoform X2 [Vitis vinifera] >gi|297734589|emb|CBI16640.3| unnamed protein product [Vitis vinifera]	Protein AATF OS=Gallus gallus GN=AATF PE=2 SV=1	Genetic Information Processing	Translation	ko03008	Ribosome biogenesis in eukaryotes	AATF, BFR2	protein AATF/BFR2
mmt|c47798_g1	1982	636	657	-2.04604	7.08248	2.06226e-06	2.19016e-05	-1.91392	7.2509	8.11019e-06	4.75988e-05	hypothetical protein AALP_AA5G254500 [Arabis alpina]	Methionine aminopeptidase 2B OS=Arabidopsis thaliana GN=MAP2B PE=2 SV=2	Metabolism	Enzyme families	ko00983	Drug metabolism - other enzymes	map	methionyl aminopeptidase
mmt|c20003_g1	3169	1026	1165	-2.03327	7.76196	2.11528e-06	2.24035e-05	-1.76473	7.96034	3.23182e-05	0.000162391	PREDICTED: polyadenylate-binding protein-interacting protein 11-like [Nicotiana tomentosiformis]	Polyadenylate-binding protein-interacting protein 11 OS=Arabidopsis thaliana GN=CID11 PE=2 SV=1	--	--	--	--	--	--
mmt|c14758_g1	3484	1131	1175	-2.02944	7.89942	2.11951e-06	2.24178e-05	-1.88911	8.06963	9.25528e-06	5.31198e-05	PREDICTED: translocon-associated protein subunit beta [Nicotiana sylvestris]	Translocon-associated protein subunit beta OS=Mus musculus GN=Ssr2 PE=1 SV=1	Genetic Information Processing	Folding, sorting and degradation	ko04141	Protein processing in endoplasmic reticulum	SSR2	translocon-associated protein subunit beta
mmt|c14768_g1	2016	649	555	-2.04139	7.10793	2.14153e-06	2.25892e-05	-2.18181	7.22311	4.78868e-07	3.78032e-06	unnamed protein product [Coffea canephora]	Ankyrin repeat-containing protein At5g02620 OS=Arabidopsis thaliana GN=At5g02620 PE=1 SV=1	--	--	--	--	--	--
mmt|c1318_g1	843	266	231	-2.06995	5.84487	2.22369e-06	2.32665e-05	-2.18812	5.96492	6.76533e-07	5.22023e-06	pelota [Solanum peruvianum]	Protein PELOTA 1 OS=Arabidopsis thaliana GN=PEL1 PE=2 SV=1	Genetic Information Processing	Translation	ko03015	mRNA surveillance pathway	PELO, DOM34, pelA	protein pelota
mmt|c20775_g1	600	186	169	-2.09524	5.34974	2.2278e-06	2.32781e-05	-2.14818	5.48231	1.38322e-06	9.90314e-06	Recovery protein 3 isoform 3 [Theobroma cacao] >gi|590643463|ref|XP_007030810.1| Recovery protein 3 isoform 3 [Theobroma cacao] >gi|508719414|gb|EOY11311.1| Recovery protein 3 isoform 3 [Theobroma cacao] >gi|508719415|gb|EOY11312.1| Recovery protein 3 isoform 3 [Theobroma cacao]	DNA polymerase zeta catalytic subunit OS=Arabidopsis thaliana GN=REV3 PE=2 SV=1	Genetic Information Processing; Genetic Information Processing; Human Diseases	Replication and repair; Replication and repair; Drug resistance	ko03460; ko03460; ko01524	Fanconi anemia pathway; Fanconi anemia pathway; Platinum drug resistance	POLZ1, rev3	DNA polymerase zeta
mmt|c11957_g1	1965	634	814	-2.03816	7.0716	2.23669e-06	2.33396e-05	-1.59242	7.31223	0.000175326	0.000729721	hypothetical protein CISIN_1g047379mg, partial [Citrus sinensis]	60S ribosomal protein L30 OS=Euphorbia esula GN=RPL30 PE=3 SV=1	Genetic Information Processing; Genetic Information Processing	Translation; Translation	ko03010; ko03010	Ribosome; Ribosome	RP-L30e, RPL30	large subunit ribosomal protein L30e
mmt|c14321_g1	828	261	273	-2.07141	5.8187	2.25381e-06	2.34868e-05	-1.92134	5.9911	1.04426e-05	5.90987e-05	unnamed protein product [Vitis vinifera]	--	--	--	--	--	--	--
mmt|c8865_g1	535	165	244	-2.10255	5.18306	2.35343e-06	2.44593e-05	-1.45329	5.4738	0.0008109	0.00274826	PREDICTED: MAP7 domain-containing protein 1-like isoform X4 [Citrus sinensis]	--	--	--	--	--	--	--
mmt|c55070_g1	3814	1248	238	-2.01799	8.03223	2.37187e-06	2.4618e-05	-4.32263	7.92531	1.14749e-19	1.22217e-17	hypothetical protein B456_012G020400 [Gossypium raimondii]	Copper transport protein ATX1 OS=Arabidopsis thaliana GN=ATX1 PE=1 SV=1	Organismal Systems	Digestive system	ko04978	Mineral absorption	ATOX1, ATX1, copZ, golB	copper chaperone
mmt|c48747_g1	1664	538	130	-2.03512	6.83238	2.38152e-06	2.46853e-05	-3.99778	6.74595	4.54648e-17	2.86781e-15	PREDICTED: probable serine/threonine-protein kinase clkA [Nicotiana sylvestris]	--	--	--	--	--	--	--
mmt|c3686_g1	3240	1061	219	-2.01685	7.79717	2.44631e-06	2.5323e-05	-4.20728	7.69571	7.61575e-19	6.77802e-17	PREDICTED: copper transporter 2-like [Cicer arietinum]	Copper transporter 1 OS=Arabidopsis thaliana GN=COPT1 PE=2 SV=2	Environmental Information Processing; Organismal Systems; Human Diseases	Membrane transport; Digestive system; Drug resistance	ko03460; ko04978; ko01524	Fanconi anemia pathway; Mineral absorption; Platinum drug resistance	SLC31A1, CTR1	solute carrier family 31 (copper transporter), member 1
mmt|c13098_g1	1408	455	606	-2.0358	6.5913	2.48332e-06	2.5672e-05	-1.5372	6.84567	0.000303249	0.00116788	PREDICTED: uncharacterized protein LOC105110426 [Populus euphratica]	--	--	--	--	--	--	--
mmt|c5174_g1	686	216	241	-2.07288	5.54715	2.5065e-06	2.5827e-05	-1.82973	5.73978	2.72506e-05	0.000139517	PREDICTED: early nodulin-93-like isoform X1 [Cucumis sativus] >gi|700207673|gb|KGN62792.1| hypothetical protein Csa_2G372870 [Cucumis sativus]	Early nodulin-93 OS=Glycine max PE=2 SV=1	--	--	--	--	--	--
mmt|c47882_g1	1428	462	597	-2.03412	6.61197	2.50828e-06	2.5827e-05	-1.57912	6.85535	0.000210762	0.000856898	unnamed protein product [Coffea canephora]	Transcription factor UNE12 OS=Arabidopsis thaliana GN=UNE12 PE=2 SV=2	--	--	--	--	--	--
mmt|c20219_g3	606	190	295	-2.07892	5.36722	2.54675e-06	2.61193e-05	-1.35934	5.67902	0.00154387	0.00482702	PREDICTED: uncharacterized protein LOC104108588 isoform X1 [Nicotiana tomentosiformis] >gi|697123918|ref|XP_009615955.1| PREDICTED: uncharacterized protein LOC104108588 isoform X1 [Nicotiana tomentosiformis] >gi|697123920|ref|XP_009615956.1| PREDICTED: uncharacterized protein LOC104108588 isoform X1 [Nicotiana tomentosiformis]	Probable E3 ubiquitin-protein ligase HIP1 OS=Oryza sativa subsp. japonica GN=HIP1 PE=1 SV=2	--	--	--	--	--	--
mmt|c3749_g1	3334	1097	1380	-2.00998	7.83979	2.62313e-06	2.67966e-05	-1.59364	8.07431	0.000160599	0.000674037	60S ribosomal protein L36 isoform 1 [Theobroma cacao] >gi|508704078|gb|EOX95974.1| 60S ribosomal protein L36 isoform 1 [Theobroma cacao]	60S ribosomal protein L36-2 OS=Arabidopsis thaliana GN=RPL36B PE=2 SV=1	Genetic Information Processing; Genetic Information Processing	Translation; Translation	ko03010; ko03010	Ribosome; Ribosome	RP-L36e, RPL36	large subunit ribosomal protein L36e
mmt|c15764_g1	3736	1231	951	-2.00797	8.00442	2.64558e-06	2.69198e-05	-2.29496	8.09303	1.13774e-07	1.04701e-06	40S ribosomal S8 [Gossypium arboreum]	40S ribosomal protein S8 OS=Zea mays GN=RPS8 PE=2 SV=2	Genetic Information Processing; Genetic Information Processing	Translation; Translation	ko03010; ko03010	Ribosome; Ribosome	RP-S8e, RPS8	small subunit ribosomal protein S8e
mmt|c19431_g1	3214	1058	1312	-2.00931	7.78705	2.65363e-06	2.69665e-05	-1.61365	8.01648	0.000134273	0.000574683	PREDICTED: NAC domain-containing protein 78 isoform X2 [Sesamum indicum]	NAC domain-containing protein 78 OS=Arabidopsis thaliana GN=NAC078 PE=2 SV=2	--	--	--	--	--	--
mmt|c14573_g1	2908	955	741	-2.01272	7.64204	2.69476e-06	2.7313e-05	-2.29342	7.7319	1.22156e-07	1.11781e-06	PREDICTED: anamorsin homolog isoform X4 [Vitis vinifera] >gi|731375296|ref|XP_010654379.1| PREDICTED: anamorsin homolog isoform X4 [Vitis vinifera]	Anamorsin homolog OS=Vitis vinifera GN=VIT_01s0010g01180 PE=3 SV=1	--	--	--	--	--	--
mmt|c34570_g1	16123	5350	5554	-1.99791	10.1159	2.71272e-06	2.74592e-05	-1.85865	10.2862	1.16299e-05	6.46361e-05	hypothetical protein CICLE_v10011720mg [Citrus clementina] >gi|568854843|ref|XP_006481027.1| PREDICTED: vacuolar cation/proton exchanger 3-like [Citrus sinensis] >gi|557531426|gb|ESR42609.1| hypothetical protein CICLE_v10011720mg [Citrus clementina]	Vacuolar cation/proton exchanger 3 OS=Arabidopsis thaliana GN=CAX3 PE=1 SV=1	Environmental Information Processing	Membrane transport	ko03460	Fanconi anemia pathway	chaA, CAX	Ca2+:H+ antiporter
mmt|c19029_g1	553	174	134	-2.07372	5.2363	2.86059e-06	2.87996e-05	-2.365	5.32699	1.4939e-07	1.33874e-06	F-box protein MAX2c [Chrysanthemum x morifolium]	F-box/LRR-repeat MAX2 homolog A OS=Petunia hybrida GN=MAX2A PE=1 SV=1	--	--	--	--	--	--
mmt|c11513_g1	656	208	271	-2.06279	5.48464	2.8805e-06	2.88942e-05	-1.59606	5.73031	0.00022933	0.000919147	PREDICTED: uncharacterized protein LOC102594483 isoform X1 [Solanum tuberosum] >gi|565342528|ref|XP_006338397.1| PREDICTED: uncharacterized protein LOC102594483 isoform X2 [Solanum tuberosum]	--	--	--	--	--	--	--
mmt|c13827_g1	955	308	160	-2.03849	6.03089	2.95322e-06	2.93961e-05	-2.8975	6.03963	1.72271e-10	2.81925e-09	Nodulin MtN21 /EamA-like transporter family protein isoform 1 [Theobroma cacao] >gi|508710424|gb|EOY02321.1| Nodulin MtN21 /EamA-like transporter family protein isoform 1 [Theobroma cacao]	WAT1-related protein At3g28050 OS=Arabidopsis thaliana GN=At3g28050 PE=2 SV=1	--	--	--	--	--	--
mmt|c19319_g1	5975	1991	941	-1.9918	8.68505	3.01964e-06	3.00188e-05	-2.98764	8.67402	1.7814e-11	3.57214e-10	UDP-glucose:glucosyltransferase [Lycium barbarum]	Crocetin glucosyltransferase, chloroplastic OS=Gardenia jasminoides GN=UGT75L6 PE=1 SV=1	--	--	--	--	--	--
mmt|c17376_g1	877	283	186	-2.03765	5.90819	3.07655e-06	3.04393e-05	-2.55753	5.96171	1.14329e-08	1.27848e-07	hypothetical protein PRUPE_ppa003938mg [Prunus persica] >gi|27450531|gb|AAO14626.1|AF467900_3 hypothetical protein [Prunus persica] >gi|462419245|gb|EMJ23508.1| hypothetical protein PRUPE_ppa003938mg [Prunus persica]	--	--	--	--	--	--	--
mmt|c17477_g1	3604	1201	1804	-1.99166	7.95579	3.15822e-06	3.1197e-05	-1.31949	8.25993	0.00163648	0.00507262	60S ribosomal protein L13, putative [Ricinus communis] >gi|223531254|gb|EEF33097.1| 60S ribosomal protein L13, putative [Ricinus communis]	60S ribosomal protein L13-1 OS=Arabidopsis thaliana GN=RPL13B PE=1 SV=1	Genetic Information Processing; Genetic Information Processing	Translation; Translation	ko03010; ko03010	Ribosome; Ribosome	RP-L13e, RPL13	large subunit ribosomal protein L13e
mmt|c8555_g1	652	208	221	-2.05397	5.47755	3.1863e-06	3.14344e-05	-1.88132	5.65534	1.7135e-05	9.2005e-05	PREDICTED: uncharacterized protein LOC102585637 isoform X2 [Solanum tuberosum]	NHL repeat-containing protein 2 OS=Gallus gallus GN=NHLRC2 PE=2 SV=1	--	--	--	--	--	--
mmt|c4421_g1	1024	334	164	-2.02226	6.1347	3.24409e-06	3.1964e-05	-2.96254	6.13263	7.51071e-11	1.31884e-09	PREDICTED: uncharacterized protein LOC104218788 [Nicotiana sylvestris]	--	--	--	--	--	--	--
mmt|c48650_g1	1647	543	195	-2.00696	6.82315	3.25876e-06	3.20679e-05	-3.39852	6.77442	1.56407e-13	4.816e-12	hypothetical protein MIMGU_mgv1a014814mg [Erythranthe guttata] >gi|604302041|gb|EYU21627.1| hypothetical protein MIMGU_mgv1a014814mg [Erythranthe guttata]	DCC family protein At1g52590, chloroplastic OS=Arabidopsis thaliana GN=At1g52590 PE=2 SV=1	--	--	--	--	--	--
mmt|c2569_g1	8875	2979	1110	-1.9813	9.25795	3.30413e-06	3.24322e-05	-3.32018	9.21114	1.51292e-13	4.68069e-12	non-specific lipid-transfer protein [Helianthus annuus]	Non-specific lipid-transfer protein OS=Helianthus annuus PE=3 SV=1	--	--	--	--	--	--
mmt|c16725_g1	1423	468	544	-2.01045	6.61161	3.31446e-06	3.24516e-05	-1.70816	6.81893	6.43994e-05	0.000299287	hypothetical protein MIMGU_mgv1a022933mg [Erythranthe guttata]	Glyoxylate/hydroxypyruvate reductase HPR3 OS=Arabidopsis thaliana GN=HPR3 PE=2 SV=1	--	--	--	--	--	--
mmt|c19892_g1	1563	515	394	-2.0078	6.74748	3.32612e-06	3.25155e-05	-2.3088	6.83391	1.28203e-07	1.16657e-06	ABRE binding factor [Nicotiana tabacum]	ABSCISIC ACID-INSENSITIVE 5-like protein 5 OS=Arabidopsis thaliana GN=ABF2 PE=1 SV=1	Genetic Information Processing; Environmental Information Processing	Transcription; Signal transduction	ko03022; ko04075	Basal transcription factors; Plant hormone signal transduction	ABF	ABA responsive element binding factor
mmt|c8233_g1	1183	388	376	-2.01435	6.34443	3.32934e-06	3.25155e-05	-1.9744	6.49436	5.22583e-06	3.23047e-05	RecName: Full=Flavonol sulfotransferase-like [Flaveria bidentis] >gi|498647|gb|AAA87399.1| sulfotransferase-like flavonol [Flaveria bidentis]	Flavonol sulfotransferase-like OS=Flaveria bidentis PE=2 SV=1	--	--	--	--	--	--
mmt|c16944_g2	1390	459	245	-2.00461	6.57893	3.52589e-06	3.42628e-05	-2.82468	6.58975	2.90209e-10	4.61e-09	RNA polymerases N / 8 kDa subunit [Theobroma cacao] >gi|508708631|gb|EOY00528.1| RNA polymerases N / 8 kDa subunit [Theobroma cacao]	DNA-directed RNA polymerases I, II, and III subunit RPABC5 OS=Brassica napus PE=3 SV=1	Metabolism; Metabolism; Genetic Information Processing; Genetic Information Processing; Genetic Information Processing; Organismal Systems; Human Diseases; Human Diseases	Nucleotide metabolism; Nucleotide metabolism; Transcription; Transcription; Replication and repair; Immune system; Neurodegenerative diseases; Infectious diseases	ko00230; ko00240; ko03020; ko03022; ko03460; ko04623; ko05016; ko05169	Purine metabolism; Pyrimidine metabolism; RNA polymerase; Basal transcription factors; Fanconi anemia pathway; Cytosolic DNA-sensing pathway; Huntington's disease; Epstein-Barr virus infection	RPB10, POLR2L	DNA-directed RNA polymerases I, II, and III subunit RPABC5
mmt|c48617_g1	1536	510	218	-1.99674	6.72457	3.66597e-06	3.54568e-05	-3.13712	6.69848	5.00027e-12	1.10854e-10	PREDICTED: uncharacterized protein LOC105129657 isoform X2 [Populus euphratica]	--	--	--	--	--	--	--
mmt|c34453_g1	3920	1323	1967	-1.97335	8.08074	3.79904e-06	3.65969e-05	-1.31595	8.38216	0.001676	0.00516922	DREB6-like protein [Cichorium intybus]	Ethylene-responsive transcription factor RAP2-4 OS=Arabidopsis thaliana GN=RAP2-4 PE=1 SV=1	Genetic Information Processing	Transcription	ko03022	Basal transcription factors	EREBP	EREBP-like factor
mmt|c41567_g1	776	253	217	-2.02273	5.73473	3.83692e-06	3.69161e-05	-2.1588	5.85093	9.42554e-07	7.06318e-06	PREDICTED: uncharacterized protein LOC100854001 [Vitis vinifera]	--	--	--	--	--	--	--
mmt|c55277_g1	1168	389	285	-1.99223	6.33046	4.25666e-06	4.04538e-05	-2.3556	6.40609	8.65461e-08	8.13734e-07	BTB/POZ domain-containing protein KCTD9, putative [Ricinus communis] >gi|223535005|gb|EEF36688.1| BTB/POZ domain-containing protein KCTD9, putative [Ricinus communis]	FH protein interacting protein FIP2 OS=Arabidopsis thaliana GN=FIP2 PE=1 SV=1	--	--	--	--	--	--
mmt|c35772_g1	2280	771	907	-1.97046	7.29961	4.37679e-06	4.14435e-05	-1.65086	7.51226	0.000100721	0.000443953	PREDICTED: NADPH:quinone oxidoreductase-like [Nelumbo nucifera]	NADPH:quinone oxidoreductase OS=Arabidopsis thaliana GN=NQR PE=1 SV=1	--	--	--	--	--	--
mmt|c13675_g1	2353	796	842	-1.9699	7.34519	4.40242e-06	4.16356e-05	-1.80359	7.52222	2.36933e-05	0.000123247	eukaryotic translation initiation factor, partial [Panax notoginseng]	Eukaryotic translation initiation factor 2 subunit beta OS=Malus domestica PE=2 SV=2	Metabolism; Genetic Information Processing; Genetic Information Processing	Enzyme families; Translation; Translation	ko00983; ko03013; ko03008	Drug metabolism - other enzymes; RNA transport; Ribosome biogenesis in eukaryotes	EIF2S2	translation initiation factor 2 subunit 2
mmt|c27850_g1	8661	2984	3592	-1.94366	9.23042	4.92025e-06	4.614e-05	-1.59086	9.45198	0.000156863	0.000659212	unnamed protein product [Thellungiella halophila]	--	--	--	--	--	--	--
mmt|c19948_g1	683	226	164	-2.00131	5.55497	4.94268e-06	4.62944e-05	-2.37836	5.62899	1.0536e-07	9.76493e-07	PREDICTED: calmodulin-binding transcription activator 5-like [Nicotiana tomentosiformis]	Calmodulin-binding transcription activator 5 OS=Arabidopsis thaliana GN=CMTA5 PE=2 SV=2	--	--	--	--	--	--
mmt|c48763_g1	1389	469	511	-1.97249	6.58439	4.95309e-06	4.63361e-05	-1.76353	6.77125	3.91264e-05	0.000192433	unnamed protein product [Coffea canephora]	--	--	--	--	--	--	--
mmt|c14300_g1	71198	24630	25952	-1.93784	12.2708	5.03309e-06	4.70279e-05	-1.77714	12.4468	2.59243e-05	0.000133463	metallothionein 1 [Aster tripolium]	Metallothionein-like protein 1 OS=Erythranthe guttata PE=3 SV=1	--	--	--	--	--	--
mmt|c17639_g1	1691	577	110	-1.9574	6.87122	5.29373e-06	4.94039e-05	-4.26173	6.75483	1.13257e-18	9.5562e-17	PREDICTED: SEC12-like protein 1 [Nelumbo nucifera]	SEC12-like protein 1 OS=Arabidopsis thaliana GN=PHF1 PE=1 SV=2	Genetic Information Processing; Genetic Information Processing	Folding, sorting and degradation; Folding, sorting and degradation	ko04141; ko04130	Protein processing in endoplasmic reticulum; SNARE interactions in vesicular transport	PREB, SEC12	prolactin regulatory element-binding protein
mmt|c17573_g1	2307	791	671	-1.9505	7.32069	5.32586e-06	4.96442e-05	-2.10256	7.43222	1.09454e-06	8.05345e-06	PREDICTED: glucose-1-phosphate adenylyltransferase large subunit 1, chloroplastic [Jatropha curcas] >gi|643733186|gb|KDP40133.1| hypothetical protein JCGZ_02131 [Jatropha curcas]	Glucose-1-phosphate adenylyltransferase large subunit 1, chloroplastic OS=Arabidopsis thaliana GN=ADG2 PE=1 SV=3	Metabolism; Metabolism; Cellular Processes	Carbohydrate metabolism; Carbohydrate metabolism; Cellular community - prokaryotes	ko00500; ko00520; ko02026	Starch and sucrose metabolism; Amino sugar and nucleotide sugar metabolism; Biofilm formation - Escherichia coli	glgC	glucose-1-phosphate adenylyltransferase
mmt|c14637_g1	1326	450	639	-1.96517	6.51894	5.34818e-06	4.9733e-05	-1.37415	6.80285	0.00117508	0.00381533	PREDICTED: uncharacterized protein LOC105176044 [Sesamum indicum]	GPALPP motifs-containing protein 1 OS=Rattus norvegicus GN=Gpalpp1 PE=2 SV=1	--	--	--	--	--	--
mmt|c48350_g1	3869	1336	1922	-1.94035	8.06862	5.37499e-06	4.99225e-05	-1.33044	8.35913	0.00149514	0.00469046	PREDICTED: cytochrome b-c1 complex subunit 8 [Malus domestica] >gi|694310853|ref|XP_009355044.1| PREDICTED: cytochrome b-c1 complex subunit 8 [Pyrus x bretschneideri]	Cytochrome b-c1 complex subunit 8 OS=Solanum tuberosum PE=1 SV=2	--	--	--	--	--	--
mmt|c15911_g1	5389	1868	1151	-1.93487	8.54777	5.53811e-06	5.13763e-05	-2.54814	8.58157	4.94107e-09	6.06846e-08	PREDICTED: uncharacterized protein LOC101263533 [Solanum lycopersicum]	--	--	--	--	--	--	--
mmt|c5882_g1	452	147	181	-2.02588	4.95507	5.68971e-06	5.26569e-05	-1.64074	5.18313	0.000184284	0.000761151	hypothetical protein CICLE_v10012994mg [Citrus clementina] >gi|557532189|gb|ESR43372.1| hypothetical protein CICLE_v10012994mg [Citrus clementina]	Glycine-rich RNA-binding protein 4, mitochondrial OS=Arabidopsis thaliana GN=RBG4 PE=2 SV=1	--	--	--	--	--	--
mmt|c11172_g1	1308	446	365	-1.95833	6.50063	5.82217e-06	5.3691e-05	-2.16212	6.60288	6.97254e-07	5.36102e-06	PREDICTED: probable small nuclear ribonucleoprotein G [Nicotiana tomentosiformis] >gi|698499222|ref|XP_009795452.1| PREDICTED: probable small nuclear ribonucleoprotein G [Nicotiana sylvestris]	Probable small nuclear ribonucleoprotein G OS=Arabidopsis thaliana GN=At2g23930 PE=2 SV=1	Genetic Information Processing; Genetic Information Processing; Genetic Information Processing	Transcription; Transcription; Replication and repair	ko03040; ko03040; ko03030	Spliceosome; Spliceosome; DNA replication	SNRPG, SMG	small nuclear ribonucleoprotein G
mmt|c35458_g1	1473	506	132	-1.94768	6.67417	6.20786e-06	5.69103e-05	-3.79989	6.58256	7.52087e-16	3.71191e-14	hypothetical protein CARUB_v10006178mg, partial [Capsella rubella] >gi|482553592|gb|EOA17785.1| hypothetical protein CARUB_v10006178mg, partial [Capsella rubella]	DNA-directed RNA polymerases II, IV and V subunit 12 OS=Arabidopsis thaliana GN=NRPB12 PE=1 SV=1	Metabolism; Metabolism; Genetic Information Processing; Genetic Information Processing; Genetic Information Processing; Organismal Systems; Human Diseases; Human Diseases	Nucleotide metabolism; Nucleotide metabolism; Transcription; Transcription; Replication and repair; Immune system; Neurodegenerative diseases; Infectious diseases	ko00230; ko00240; ko03020; ko03022; ko03460; ko04623; ko05016; ko05169	Purine metabolism; Pyrimidine metabolism; RNA polymerase; Basal transcription factors; Fanconi anemia pathway; Cytosolic DNA-sensing pathway; Huntington's disease; Epstein-Barr virus infection	RPB12, POLR2K	DNA-directed RNA polymerases I, II, and III subunit RPABC4
mmt|c4570_g1	914	311	174	-1.96122	5.98317	6.3612e-06	5.79742e-05	-2.71329	5.99956	1.75332e-09	2.32952e-08	PREDICTED: methyltransferase-like protein 10 [Sesamum indicum]	Protein-lysine N-methyltransferase Mettl10 OS=Mus musculus GN=Mettl10 PE=2 SV=1	--	--	--	--	--	--
mmt|c20898_g1	441	145	194	-2.01009	4.92274	6.45909e-06	5.87974e-05	-1.50521	5.18201	0.000578985	0.00205556	PREDICTED: ultraviolet-B receptor UVR8 isoform X3 [Vitis vinifera]	Probable E3 ubiquitin-protein ligase HERC2 OS=Drosophila melanogaster GN=HERC2 PE=1 SV=3	--	--	--	--	--	--
mmt|c15786_g2	779	265	241	-1.96148	5.75268	6.80523e-06	6.15877e-05	-2.01312	5.88442	4.28422e-06	2.69977e-05	unnamed protein product [Coffea canephora]	--	--	--	--	--	--	--
mmt|c18547_g1	1934	672	416	-1.93126	7.0703	6.8166e-06	6.15911e-05	-2.53769	7.10497	7.85538e-09	9.1025e-08	hypothetical protein POPTR_0014s17280g [Populus trichocarpa] >gi|222862001|gb|EEE99543.1| hypothetical protein POPTR_0014s17280g [Populus trichocarpa]	Ribonuclease 2 OS=Arabidopsis thaliana GN=RNS2 PE=2 SV=1	Genetic Information Processing	Translation	ko03010	Ribosome	E3.1.27.1	ribonuclease T2
mmt|c8908_g1	4489	1580	847	-1.9128	8.28878	7.05958e-06	6.35199e-05	-2.72691	8.29319	5.77828e-10	8.57112e-09	hypothetical protein MIMGU_mgv1a012042mg [Erythranthe guttata]	60S ribosomal protein L10 OS=Vitis riparia GN=RPL10 PE=2 SV=1	Genetic Information Processing; Genetic Information Processing	Translation; Translation	ko03010; ko03010	Ribosome; Ribosome	RP-L10e, RPL10	large subunit ribosomal protein L10e
mmt|c55511_g1	1530	532	792	-1.93018	6.73256	7.23129e-06	6.49146e-05	-1.27097	7.03864	0.00255526	0.00744798	hypothetical protein VITISV_038770 [Vitis vinifera]	Ferredoxin-3, chloroplastic OS=Zea mays GN=FDX3 PE=2 SV=1	Metabolism; Metabolism	Energy metabolism; Energy metabolism	ko00195; ko00196	Photosynthesis; Photosynthesis - antenna proteins	petF	ferredoxin
mmt|c20334_g1	639	216	267	-1.9705	5.46524	7.25874e-06	6.50858e-05	-1.57963	5.69662	0.000260991	0.00102395	PREDICTED: putative tRNA (cytidine(32)/guanosine(34)-2'-O)-methyltransferase [Nicotiana sylvestris] >gi|698562995|ref|XP_009772570.1| PREDICTED: putative tRNA (cytidine(32)/guanosine(34)-2'-O)-methyltransferase [Nicotiana sylvestris] >gi|698562998|ref|XP_009772571.1| PREDICTED: putative tRNA (cytidine(32)/guanosine(34)-2'-O)-methyltransferase [Nicotiana sylvestris]	Putative tRNA (cytidine(32)/guanosine(34)-2'-O)-methyltransferase OS=Homo sapiens GN=FTSJ1 PE=1 SV=2	Genetic Information Processing	Translation	ko03010	Ribosome	FTSJ1, TRM7	tRNA (cytidine32/guanosine34-2'-O)-methyltransferase
mmt|c11196_g1	431	142	184	-2.00714	4.89029	7.36394e-06	6.58014e-05	-1.54842	5.13781	0.00041115	0.00153168	PREDICTED: probable boron transporter 2 isoform X2 [Nicotiana tomentosiformis]	Probable boron transporter 2 OS=Arabidopsis thaliana GN=BOR2 PE=2 SV=1	--	--	--	--	--	--
mmt|c9211_g1	1462	509	203	-1.92834	6.66737	7.43906e-06	6.63964e-05	-3.16867	6.62407	3.65502e-12	8.3615e-11	PREDICTED: E3 ubiquitin-protein ligase At1g63170-like [Sesamum indicum] >gi|747070153|ref|XP_011081883.1| PREDICTED: E3 ubiquitin-protein ligase At1g63170-like [Sesamum indicum] >gi|747070155|ref|XP_011081884.1| PREDICTED: E3 ubiquitin-protein ligase At1g63170-like [Sesamum indicum] >gi|747070157|ref|XP_011081885.1| PREDICTED: E3 ubiquitin-protein ligase At1g63170-like [Sesamum indicum]	E3 ubiquitin-protein ligase At1g12760 OS=Arabidopsis thaliana GN=At1g12760 PE=1 SV=1	--	--	--	--	--	--
mmt|c41175_g1	2583	907	477	-1.91613	7.49083	7.45155e-06	6.64316e-05	-2.75778	7.49194	4.70502e-10	7.19259e-09	PREDICTED: uncharacterized protein LOC105114476 [Populus euphratica]	Adrenodoxin-like protein, mitochondrial OS=Drosophila melanogaster GN=Fdxh PE=2 SV=3	--	--	--	--	--	--
mmt|c8592_g1	3411	1205	487	-1.90746	7.89374	7.65181e-06	6.80608e-05	-3.12899	7.85016	3.26151e-12	7.62231e-11	PREDICTED: transcription factor EMB1444-like isoform X2 [Populus euphratica]	Transcription factor EMB1444 OS=Arabidopsis thaliana GN=EMB1444 PE=2 SV=1	--	--	--	--	--	--
mmt|c48504_g1	2488	875	909	-1.91389	7.43726	7.66804e-06	6.81273e-05	-1.77363	7.60941	3.14222e-05	0.000158133	RecName: Full=Peptidyl-prolyl cis-trans isomerase FKBP12; Short=PPIase FKBP12; AltName: Full=12 kDa FK506-binding protein; Short=12 kDa FKBP; AltName: Full=FK506-binding protein 12; Short=VfFKBP12; AltName: Full=FKBP-12; AltName: Full=Immunophilin FKBP12; AltName: Full=Rotamase [Vicia faba] >gi|2104959|gb|AAB57848.1| immunophilin [Vicia faba]	Peptidyl-prolyl cis-trans isomerase FKBP12 OS=Vicia faba GN=FKBP12 PE=1 SV=1	Unclassified	Genetic information processing	ko01522	Endocrine resistance	E5.2.1.8	peptidylprolyl isomerase
mmt|c18470_g1	2286	805	752	-1.91201	7.31551	7.87884e-06	6.99203e-05	-1.92498	7.45436	7.02275e-06	4.16303e-05	PREDICTED: eukaryotic translation initiation factor 5-like [Sesamum indicum]	Eukaryotic translation initiation factor 5 OS=Phaseolus vulgaris GN=EIF5 PE=2 SV=1	Genetic Information Processing; Genetic Information Processing; Cellular Processes	Translation; Translation; Cell growth and death	ko03013; ko03008; ko04214	RNA transport; Ribosome biogenesis in eukaryotes; Apoptosis - fly	EIF5	translation initiation factor 5
mmt|c54397_g1	5355	1912	2644	-1.89215	8.54761	8.6194e-06	7.59719e-05	-1.33927	8.82542	0.00137488	0.00437814	hypothetical protein L484_026438 [Morus notabilis] >gi|587854831|gb|EXB44856.1| hypothetical protein L484_026438 [Morus notabilis]	Protein SPIRAL1-like 1 OS=Arabidopsis thaliana GN=SP1L1 PE=2 SV=1	--	--	--	--	--	--
mmt|c28887_g1	754	261	116	-1.93636	5.71086	9.16796e-06	8.03515e-05	-3.02008	5.68484	5.68532e-11	1.0232e-09	PREDICTED: HVA22-like protein e [Sesamum indicum]	HVA22-like protein e OS=Arabidopsis thaliana GN=HVA22E PE=2 SV=1	Cellular Processes	Transport and catabolism	ko04144	Endocytosis	REEP5_6	receptor expression-enhancing protein 5/6
mmt|c36679_g1	497	169	113	-1.96175	5.10485	9.49095e-06	8.29951e-05	-2.45663	5.15858	6.35528e-08	6.099e-07	PREDICTED: protein RDM1-like isoform X4 [Nicotiana tomentosiformis] >gi|697158182|ref|XP_009587844.1| PREDICTED: protein RDM1-like isoform X4 [Nicotiana tomentosiformis]	Protein RDM1 OS=Arabidopsis thaliana GN=RDM1 PE=1 SV=1	--	--	--	--	--	--
mmt|c19163_g1	726	252	126	-1.93237	5.65714	9.58499e-06	8.37233e-05	-2.84633	5.65056	4.88632e-10	7.43476e-09	UDP-glycosyltransferase 71E1 [Stevia rebaudiana]	Putative UDP-glucose flavonoid 3-O-glucosyltransferase 3 OS=Fragaria ananassa GN=GT3 PE=2 SV=1	--	--	--	--	--	--
mmt|c34572_g1	1072	379	414	-1.90607	6.2246	1.02601e-05	8.86246e-05	-1.69342	6.41415	8.10199e-05	0.000366564	histone h2a, putative [Ricinus communis] >gi|223527093|gb|EEF29274.1| histone h2a, putative [Ricinus communis]	Probable histone H2A.6 OS=Oryza sativa subsp. japonica GN=Os05g0113900 PE=2 SV=2	Genetic Information Processing; Cellular Processes; Cellular Processes; Human Diseases; Human Diseases	Replication and repair; Transport and catabolism; Cell growth and death; Immune diseases; Substance dependence	ko03030; ko04144; ko04217; ko05322; ko05034	DNA replication; Endocytosis; Necroptosis; Systemic lupus erythematosus; Alcoholism	H2A	histone H2A
mmt|c7658_g1	1244	443	200	-1.8957	6.44138	1.09711e-05	9.40341e-05	-2.9572	6.4139	6.275e-11	1.1231e-09	hypothetical protein MIMGU_mgv1a007584mg [Erythranthe guttata]	BTB/POZ and MATH domain-containing protein 4 OS=Arabidopsis thaliana GN=BPM4 PE=1 SV=1	Genetic Information Processing; Environmental Information Processing; Environmental Information Processing	Folding, sorting and degradation; Signal transduction; Signal transduction	ko04120; ko04340; ko04341	Ubiquitin mediated proteolysis; Hedgehog signaling pathway; Hedgehog signaling pathway - fly	SPOP	speckle-type POZ protein
mmt|c14450_g2	3532	1280	1512	-1.87065	7.95187	1.11062e-05	9.49831e-05	-1.54509	8.16976	0.000247058	0.000977548	PREDICTED: 40S ribosomal protein S11-like [Sesamum indicum]	40S ribosomal protein S11 OS=Euphorbia esula GN=RPS11 PE=2 SV=1	Genetic Information Processing; Genetic Information Processing	Translation; Translation	ko03010; ko03010	Ribosome; Ribosome	RP-S11e, RPS11	small subunit ribosomal protein S11e
mmt|c4614_g1	973	345	318	-1.90184	6.08577	1.13935e-05	9.72266e-05	-1.9341	6.22098	8.39733e-06	4.90184e-05	unnamed protein product [Coffea canephora]	Aspartic proteinase-like protein 2 OS=Arabidopsis thaliana GN=At1g65240 PE=1 SV=2	--	--	--	--	--	--
mmt|c17281_g1	707	248	331	-1.91719	5.6221	1.16532e-05	9.91904e-05	-1.41565	5.88532	0.000980333	0.00325126	PREDICTED: putative lipase YOR059C [Sesamum indicum]	Putative lipase YOR059C OS=Saccharomyces cerevisiae (strain ATCC 204508 / S288c) GN=YOR059C PE=1 SV=1	--	--	--	--	--	--
mmt|c1313_g1	1635	588	628	-1.88158	6.83856	1.16872e-05	9.92964e-05	-1.70139	7.02073	6.62696e-05	0.000306361	hypothetical protein PRUPE_ppa001980mg [Prunus persica] >gi|462394227|gb|EMJ00131.1| hypothetical protein PRUPE_ppa001980mg [Prunus persica]	Two pore calcium channel protein 1A OS=Nicotiana tabacum GN=TPC1A PE=2 SV=1	Environmental Information Processing	Signaling molecules and interaction	ko04075	Plant hormone signal transduction	TPC1, CCH1	two pore calcium channel protein, plant
mmt|c14396_g1	565	197	127	-1.92571	5.29715	1.19011e-05	0.000100783	-2.47328	5.34071	4.78129e-08	4.72816e-07	hypothetical protein VITISV_001495 [Vitis vinifera]	Cation/calcium exchanger 4 OS=Arabidopsis thaliana GN=CCX4 PE=2 SV=1	Environmental Information Processing	Membrane transport	ko03460	Fanconi anemia pathway	SLC24A6, NCKX6	solute carrier family 24 (sodium/potassium/calcium exchanger), member 6
mmt|c54617_g1	1087	389	215	-1.88855	6.24836	1.23356e-05	0.00010401	-2.65831	6.25693	2.87694e-09	3.69397e-08	glycosyltransferase [Panax notoginseng]	Dolichyl-diphosphooligosaccharide--protein glycosyltransferase subunit DAD1 OS=Solanum lycopersicum GN=DAD1 PE=3 SV=1	Metabolism; Metabolism; Genetic Information Processing	Glycan biosynthesis and metabolism; Glycan biosynthesis and metabolism; Folding, sorting and degradation	ko00510; ko00513; ko04141	N-Glycan biosynthesis; Various types of N-glycan biosynthesis; Protein processing in endoplasmic reticulum	OST2, DAD1	oligosaccharyltransferase complex subunit epsilon
mmt|c55367_g1	1274	458	467	-1.88205	6.47866	1.23905e-05	0.00010436	-1.76872	6.64548	3.75678e-05	0.000185572	hypothetical protein PRUPE_ppa011784mg [Prunus persica] >gi|462405360|gb|EMJ10824.1| hypothetical protein PRUPE_ppa011784mg [Prunus persica]	Uncharacterized endoplasmic reticulum membrane protein C16E8.02 OS=Schizosaccharomyces pombe (strain 972 / ATCC 24843) GN=SPAC16E8.02 PE=4 SV=2	--	--	--	--	--	--
mmt|c28440_g1	2628	959	1392	-1.86064	7.52758	1.30382e-05	0.000109341	-1.23788	7.82834	0.00312347	0.00886166	PREDICTED: small EDRK-rich factor 2 [Cucumis sativus] >gi|700206356|gb|KGN61475.1| hypothetical protein Csa_2G138790 [Cucumis sativus]	--	--	--	--	--	--	--
mmt|c12112_g1	1437	520	628	-1.87262	6.65432	1.32618e-05	0.000110976	-1.51517	6.88075	0.000360627	0.0013602	PREDICTED: autophagy-related protein 8f-like [Nicotiana sylvestris] >gi|698524784|ref|XP_009759201.1| PREDICTED: autophagy-related protein 8f-like [Nicotiana sylvestris]	Autophagy-related protein 8f OS=Arabidopsis thaliana GN=ATG8F PE=2 SV=1	Genetic Information Processing; Genetic Information Processing; Genetic Information Processing; Environmental Information Processing; Environmental Information Processing; Cellular Processes; Cellular Processes; Cellular Processes; Cellular Processes; Cellular Processes; Organismal Systems; Organismal Systems; Organismal Systems; Human Diseases	Translation; Folding, sorting and degradation; Folding, sorting and degradation; Signal transduction; Signal transduction; Transport and catabolism; Transport and catabolism; Transport and catabolism; Transport and catabolism; Transport and catabolism; Immune system; Nervous system; Aging; Infectious diseases	ko03008; ko04130; ko04120; ko04371; ko04068; ko04140; ko04138; ko04136; ko04137; ko04139; ko04621; ko04727; ko04212; ko05167	Ribosome biogenesis in eukaryotes; SNARE interactions in vesicular transport; Ubiquitin mediated proteolysis; Apelin signaling pathway; FoxO signaling pathway; Autophagy - animal; Autophagy - yeast; Autophagy - other eukaryotes; Mitophagy - animal; Mitophagy - yeast; NOD-like receptor signaling pathway; GABAergic synapse; Longevity regulating pathway - worm; Kaposi's sarcoma-associated herpesviru…	GABARAP, ATG8, LC3	GABA(A) receptor-associated protein
mmt|c43818_g1	2076	757	680	-1.86167	7.18727	1.35384e-05	0.000112926	-1.93114	7.31412	6.76636e-06	4.02943e-05	OAT [Helianthus tuberosus]	Ornithine aminotransferase, mitochondrial OS=Arabidopsis thaliana GN=DELTA-OAT PE=1 SV=1	Metabolism; Metabolism	Amino acid metabolism; Amino acid metabolism	ko00330; ko00400	Arginine and proline metabolism; Phenylalanine, tyrosine and tryptophan biosynthesis	rocD, OAT	ornithine--oxo-acid transaminase
mmt|c43109_g1	1070	385	377	-1.88072	6.22731	1.35803e-05	0.000113154	-1.82575	6.38118	2.35462e-05	0.000122777	PREDICTED: uncharacterized protein LOC104104278 isoform X1 [Nicotiana tomentosiformis]	--	--	--	--	--	--	--
mmt|c17586_g1	2415	889	570	-1.84803	7.4084	1.49166e-05	0.000123232	-2.40386	7.44581	3.57586e-08	3.59634e-07	hypothetical protein CISIN_1g018938mg [Citrus sinensis]	ABC transporter I family member 20 OS=Arabidopsis thaliana GN=ABCI20 PE=2 SV=1	Genetic Information Processing; Genetic Information Processing	Translation; Folding, sorting and degradation	ko03015; ko03018	mRNA surveillance pathway; RNA degradation	CAF16	CCR4-NOT complex subunit CAF16
mmt|c55041_g1	624	222	218	-1.89674	5.44644	1.49985e-05	0.000123778	-1.83771	5.60159	2.57813e-05	0.000133043	hypothetical protein AALP_AA3G029600 [Arabis alpina]	Upstream activation factor subunit spp27 OS=Schizosaccharomyces pombe (strain 972 / ATCC 24843) GN=spp27 PE=1 SV=1	--	--	--	--	--	--
mmt|c16038_g1	471	166	209	-1.91006	5.03825	1.55797e-05	0.000128166	-1.49276	5.27996	0.000596192	0.00210973	snf1-kinase beta subunit, plants, putative [Ricinus communis] >gi|223536990|gb|EEF38626.1| snf1-kinase beta subunit, plants, putative [Ricinus communis]	SNF1-related protein kinase regulatory subunit beta-3 OS=Arabidopsis thaliana GN=KINB3 PE=1 SV=1	--	--	--	--	--	--
mmt|c9390_g2	1469	538	357	-1.85531	6.68982	1.57854e-05	0.000129245	-2.36154	6.73572	7.30818e-08	6.95186e-07	hypothetical protein [Hypochaeris radicata]	Uncharacterized protein At2g23090 OS=Arabidopsis thaliana GN=At2g23090 PE=1 SV=1	--	--	--	--	--	--
mmt|c55121_g1	1425	523	313	-1.85222	6.64664	1.59735e-05	0.000130302	-2.50735	6.66902	1.32724e-08	1.46026e-07	unnamed protein product [Coffea canephora]	Histone deacetylase complex subunit SAP18 OS=Arabidopsis thaliana GN=At2g45640 PE=1 SV=1	Genetic Information Processing; Genetic Information Processing; Genetic Information Processing; Genetic Information Processing	Translation; Translation; Translation; Replication and repair	ko03013; ko03015; ko03015; ko03030	RNA transport; mRNA surveillance pathway; mRNA surveillance pathway; DNA replication	SAP18	histone deacetylase complex subunit SAP18
mmt|c19870_g1	906	329	346	-1.8674	5.99029	1.6322e-05	0.00013245	-1.70949	6.16791	7.31524e-05	0.000336356	PREDICTED: transcription factor bHLH112 isoform X1 [Vitis vinifera] >gi|297735889|emb|CBI18658.3| unnamed protein product [Vitis vinifera]	Transcription factor bHLH112 OS=Arabidopsis thaliana GN=BHLH112 PE=2 SV=1	--	--	--	--	--	--
mmt|c10495_g1	679	245	173	-1.87645	5.57255	1.71134e-05	0.000138583	-2.29287	5.63476	2.61276e-07	2.196e-06	PREDICTED: uncharacterized protein LOC104594850 [Nelumbo nucifera]	--	--	--	--	--	--	--
mmt|c47855_g1	11082	4159	3692	-1.8203	9.61237	1.72864e-05	0.000139838	-1.90686	9.73501	7.16291e-06	4.23838e-05	hypothetical protein B456_013G208000 [Gossypium raimondii]	--	--	--	--	--	--	--
mmt|c31056_g1	1022	375	351	-1.85246	6.16724	1.81176e-05	0.000145352	-1.86259	6.30697	1.63429e-05	8.85571e-05	PREDICTED: signal peptidase complex catalytic subunit SEC11A-like [Solanum tuberosum]	Signal peptidase complex catalytic subunit SEC11C OS=Pongo abelii GN=SEC11C PE=2 SV=3	Metabolism; Genetic Information Processing	Enzyme families; Folding, sorting and degradation	ko00983; ko03060	Drug metabolism - other enzymes; Protein export	SEC11, sipW	signal peptidase, endoplasmic reticulum-type
mmt|c21709_g1	612	221	113	-1.87524	5.42307	1.85122e-05	0.000148365	-2.75685	5.41568	1.67242e-09	2.22658e-08	Ribosomal protein L34, putative [Theobroma cacao] >gi|508779884|gb|EOY27140.1| Ribosomal protein L34, putative [Theobroma cacao]	50S ribosomal protein L34 OS=Pseudoalteromonas atlantica (strain T6c / ATCC BAA-1087) GN=rpmH PE=3 SV=1	--	--	--	--	--	--
mmt|c28314_g1	1053	388	218	-1.84642	6.21165	1.86942e-05	0.000149569	-2.59249	6.22033	6.05039e-09	7.31453e-08	broad substrate reductase/dehydrogenase [Artemisia annua]	(+)-neomenthol dehydrogenase OS=Arabidopsis thaliana GN=SDR1 PE=1 SV=1	Metabolism	Metabolism of terpenoids and polyketides	ko00902	Monoterpenoid biosynthesis	E1.1.1.208	(+)-neomenthol dehydrogenase
mmt|c5176_g1	1488	552	770	-1.83679	6.7124	1.87473e-05	0.000149632	-1.27145	6.99838	0.00254222	0.00741327	PREDICTED: uncharacterized protein LOC104086119 [Nicotiana tomentosiformis]	--	--	--	--	--	--	--
mmt|c18507_g1	430	153	188	-1.89625	4.91001	1.9503e-05	0.000155027	-1.51407	5.14336	0.000556654	0.00199041	ADP-ribosylation factor family protein [Populus trichocarpa] >gi|743838796|ref|XP_011025795.1| PREDICTED: ADP-ribosylation factor-like protein 2 [Populus euphratica] >gi|222853710|gb|EEE91257.1| ADP-ribosylation factor family protein [Populus trichocarpa]	ADP-ribosylation factor-like protein 2 OS=Arabidopsis thaliana GN=ARL2 PE=2 SV=1	Genetic Information Processing; Environmental Information Processing	Replication and repair; Signaling molecules and interaction	ko03030; ko04075	DNA replication; Plant hormone signal transduction	ARL2	ADP-ribosylation factor-like protein 2
mmt|c9098_g1	1376	512	668	-1.8324	6.60052	1.98498e-05	0.000156981	-1.36353	6.85917	0.00127152	0.00409369	hypothetical protein CICLE_v10004423mg [Citrus clementina] >gi|557523309|gb|ESR34676.1| hypothetical protein CICLE_v10004423mg [Citrus clementina]	Zinc finger CCCH domain-containing protein 30 OS=Arabidopsis thaliana GN=At2g41900 PE=1 SV=2	--	--	--	--	--	--
mmt|c13432_g1	613	223	265	-1.8646	5.42773	2.04741e-05	0.000161262	-1.53055	5.64933	0.000416156	0.00154836	unnamed protein product [Coffea canephora]	Dolichol-phosphate mannosyltransferase subunit 1 OS=Homo sapiens GN=DPM1 PE=1 SV=1	Metabolism; Metabolism	Glycan biosynthesis and metabolism; Glycan biosynthesis and metabolism	ko00480; ko00510	Glutathione metabolism; N-Glycan biosynthesis	DPM1	dolichol-phosphate mannosyltransferase
mmt|c9694_g1	900	333	174	-1.84039	5.9866	2.07785e-05	0.000163494	-2.69102	5.98029	2.2912e-09	2.97719e-08	Uncharacterized protein TCM_047096 [Theobroma cacao] >gi|508784200|gb|EOY31456.1| Uncharacterized protein TCM_047096 [Theobroma cacao]	--	--	--	--	--	--	--
mmt|c4481_g1	721	265	238	-1.84987	5.66483	2.09974e-05	0.000165049	-1.91957	5.79211	1.10648e-05	6.20258e-05	unnamed protein product [Coffea canephora]	Small glutamine-rich tetratricopeptide repeat-containing protein beta OS=Rattus norvegicus GN=Sgtb PE=1 SV=1	Environmental Information Processing; Cellular Processes	Signaling molecules and interaction; Transport and catabolism	ko04514; ko04144	Cell adhesion molecules (CAMs); Endocytosis	SGTA	small glutamine-rich tetratricopeptide repeat-containing protein alpha
mmt|c9252_g1	964	358	353	-1.83509	6.08681	2.14765e-05	0.000167966	-1.77012	6.2433	4.03053e-05	0.000197334	PREDICTED: L-arabinokinase-like [Sesamum indicum]	L-arabinokinase OS=Arabidopsis thaliana GN=ARA1 PE=1 SV=1	Metabolism	Carbohydrate metabolism	ko00520	Amino sugar and nucleotide sugar metabolism	E2.7.1.46	L-arabinokinase
mmt|c47692_g1	1335	500	217	-1.82297	6.55897	2.22013e-05	0.00017346	-2.94142	6.51753	6.96837e-11	1.23121e-09	Mesoderm induction early response protein 1, putative isoform 1 [Theobroma cacao] >gi|590721991|ref|XP_007051773.1| Mesoderm induction early response protein 1, putative isoform 1 [Theobroma cacao] >gi|508704033|gb|EOX95929.1| Mesoderm induction early response protein 1, putative isoform 1 [Theobroma cacao] >gi|508704034|gb|EOX95930.1| Mesoderm induction early response protein 1, putative isoform…	--	--	--	--	--	--	--
mmt|c9495_g1	1106	413	408	-1.82721	6.28668	2.2379e-05	0.000174498	-1.75952	6.44376	4.25214e-05	0.000206601	unnamed protein product [Coffea canephora]	Protein OS-9 homolog OS=Arabidopsis thaliana GN=OS9 PE=1 SV=1	Genetic Information Processing; Environmental Information Processing	Folding, sorting and degradation; Signaling molecules and interaction	ko04141; ko04514	Protein processing in endoplasmic reticulum; Cell adhesion molecules (CAMs)	OS9	protein OS-9
mmt|c20489_g1	3652	1393	1007	-1.79681	8.01626	2.31916e-05	0.000179931	-2.17962	8.08044	4.21938e-07	3.36773e-06	PREDICTED: CBL-interacting protein kinase 04 isoform X1 [Vitis vinifera] >gi|297740758|emb|CBI30940.3| unnamed protein product [Vitis vinifera]	CBL-interacting serine/threonine-protein kinase 23 OS=Arabidopsis thaliana GN=CIPK23 PE=1 SV=1	Unclassified	Cellular processes and signaling	ko01522	Endocrine resistance	E2.7.1.-	kinase
mmt|c2514_g1	473	171	193	-1.8734	5.05223	2.33536e-05	0.000180828	-1.61369	5.25512	0.000226764	0.000911123	hypothetical protein PRUPE_ppa013172mg [Prunus persica] >gi|462420731|gb|EMJ24994.1| hypothetical protein PRUPE_ppa013172mg [Prunus persica]	Putative peptidyl-tRNA hydrolase PTRHD1 OS=Bos taurus GN=PTRHD1 PE=2 SV=2	--	--	--	--	--	--
mmt|c18624_g1	1030	387	214	-1.81829	6.186	2.44343e-05	0.0001877	-2.58734	6.18923	6.92045e-09	8.24994e-08	RWD domain-containing 1 [Gossypium arboreum]	RWD domain-containing protein 1 OS=Mus musculus GN=Rwdd1 PE=1 SV=1	--	--	--	--	--	--
mmt|c13284_g1	1778	677	554	-1.79924	6.97752	2.54997e-05	0.000194433	-2.00318	7.07597	3.34982e-06	2.18074e-05	GTP binding protein [Cichorium intybus x Cichorium endivia]	Ras-related protein RHN1 OS=Nicotiana plumbaginifolia GN=RHN1 PE=2 SV=1	Genetic Information Processing; Environmental Information Processing; Environmental Information Processing; Cellular Processes; Cellular Processes; Cellular Processes; Organismal Systems; Human Diseases; Human Diseases	Folding, sorting and degradation; Signal transduction; Signaling molecules and interaction; Transport and catabolism; Transport and catabolism; Transport and catabolism; Excretory system; Infectious diseases; Infectious diseases	ko04130; ko04014; ko04075; ko04144; ko04144; ko04145; ko04962; ko05152; ko05146	SNARE interactions in vesicular transport; Ras signaling pathway; Plant hormone signal transduction; Endocytosis; Endocytosis; Phagosome; Vasopressin-regulated water reabsorption; Tuberculosis; Amoebiasis	RAB5C	Ras-related protein Rab-5C
mmt|c13255_g1	948	357	169	-1.81498	6.06713	2.62425e-05	0.000198839	-2.808	6.03997	5.12814e-10	7.73029e-09	PREDICTED: UPF0183 protein At3g51130 isoform X1 [Nicotiana sylvestris]	UPF0183 protein At3g51130 OS=Arabidopsis thaliana GN=At3g51130 PE=2 SV=2	--	--	--	--	--	--
mmt|c10241_g1	515	190	140	-1.84422	5.18116	2.70774e-05	0.000203972	-2.19918	5.25298	9.58842e-07	7.16046e-06	unnamed protein product [Coffea canephora]	--	Genetic Information Processing	Translation	ko03010	Ribosome	MRPL54	large subunit ribosomal protein L54
mmt|c14757_g1	4773	1845	738	-1.77762	8.40674	2.74484e-05	0.000206168	-3.01412	8.34705	1.31214e-11	2.71496e-10	hypothetical protein MIMGU_mgv1a007824mg [Erythranthe guttata]	Bifunctional aspartate aminotransferase and glutamate/aspartate-prephenate aminotransferase OS=Petunia hybrida PE=1 SV=1	--	--	--	--	--	--
mmt|c20487_g2	1020	386	538	-1.80794	6.17424	2.82117e-05	0.000211289	-1.24383	6.46234	0.00335062	0.00939533	PREDICTED: signal recognition particle receptor subunit beta-like [Nicotiana sylvestris] >gi|698506858|ref|XP_009798785.1| PREDICTED: signal recognition particle receptor subunit beta-like [Nicotiana sylvestris]	Signal recognition particle receptor subunit beta OS=Dictyostelium discoideum GN=srprb PE=3 SV=1	Genetic Information Processing; Environmental Information Processing; Environmental Information Processing	Folding, sorting and degradation; Membrane transport; Signaling molecules and interaction	ko03060; ko03070; ko04075	Protein export; Bacterial secretion system; Plant hormone signal transduction	SRPRB, SRP102	signal recognition particle receptor subunit beta
mmt|c20624_g1	1370	523	118	-1.79544	6.60243	2.88244e-05	0.000215462	-3.85689	6.47422	4.36014e-16	2.30308e-14	PREDICTED: WD repeat-containing protein 74 isoform X1 [Vitis vinifera] >gi|297742065|emb|CBI33852.3| unnamed protein product [Vitis vinifera]	WD repeat-containing protein 74 OS=Bos taurus GN=WDR74 PE=2 SV=1	Genetic Information Processing	Translation	ko03008	Ribosome biogenesis in eukaryotes	NSA1, WDR74	ribosome biogenesis protein NSA1
mmt|c20250_g1	526	196	182	-1.82988	5.21478	2.97496e-05	0.000221738	-1.85148	5.35258	2.59157e-05	0.000133463	PREDICTED: chitobiosyldiphosphodolichol beta-mannosyltransferase [Fragaria vesca subsp. vesca]	Chitobiosyldiphosphodolichol beta-mannosyltransferase OS=Dictyostelium discoideum GN=alg1 PE=2 SV=1	Metabolism; Metabolism; Metabolism	Glycan biosynthesis and metabolism; Glycan biosynthesis and metabolism; Glycan biosynthesis and metabolism	ko00480; ko00510; ko00513	Glutathione metabolism; N-Glycan biosynthesis; Various types of N-glycan biosynthesis	ALG1	beta-1,4-mannosyltransferase
mmt|c17240_g1	602	225	149	-1.82561	5.4102	3.05397e-05	0.000227129	-2.33453	5.45433	1.99414e-07	1.7183e-06	PREDICTED: uncharacterized protein LOC100252587 [Vitis vinifera] >gi|297737855|emb|CBI27056.3| unnamed protein product [Vitis vinifera]	Programmed cell death 6-interacting protein OS=Xenopus laevis GN=pdcd6ip PE=1 SV=1	--	--	--	--	--	--
mmt|c17925_g1	1049	400	375	-1.797	6.21711	3.05605e-05	0.000227129	-1.80483	6.35726	2.85525e-05	0.00014534	Temperature sensing protein-related [Theobroma cacao] >gi|508705057|gb|EOX96953.1| Temperature sensing protein-related [Theobroma cacao]	Cell division cycle protein 123 homolog OS=Nematostella vectensis GN=cdc123 PE=3 SV=1	--	--	--	--	--	--
mmt|c12171_g1	681	259	330	-1.80056	5.5935	3.47478e-05	0.00025412	-1.36597	5.84514	0.00145297	0.00458429	PREDICTED: autophagy-related protein 8C [Fragaria vesca subsp. vesca]	Autophagy-related protein 8C OS=Oryza sativa subsp. japonica GN=ATG8C PE=2 SV=1	Genetic Information Processing; Genetic Information Processing; Genetic Information Processing; Environmental Information Processing; Environmental Information Processing; Cellular Processes; Cellular Processes; Cellular Processes; Cellular Processes; Cellular Processes; Organismal Systems; Organismal Systems; Organismal Systems; Human Diseases	Translation; Folding, sorting and degradation; Folding, sorting and degradation; Signal transduction; Signal transduction; Transport and catabolism; Transport and catabolism; Transport and catabolism; Transport and catabolism; Transport and catabolism; Immune system; Nervous system; Aging; Infectious diseases	ko03008; ko04130; ko04120; ko04371; ko04068; ko04140; ko04138; ko04136; ko04137; ko04139; ko04621; ko04727; ko04212; ko05167	Ribosome biogenesis in eukaryotes; SNARE interactions in vesicular transport; Ubiquitin mediated proteolysis; Apelin signaling pathway; FoxO signaling pathway; Autophagy - animal; Autophagy - yeast; Autophagy - other eukaryotes; Mitophagy - animal; Mitophagy - yeast; NOD-like receptor signaling pathway; GABAergic synapse; Longevity regulating pathway - worm; Kaposi's sarcoma-associated herpesviru…	GABARAP, ATG8, LC3	GABA(A) receptor-associated protein
mmt|c48398_g1	1460	568	390	-1.76818	6.70035	3.65527e-05	0.000265819	-2.22517	6.75004	3.28431e-07	2.67731e-06	PREDICTED: uncharacterized protein LOC105175213 [Sesamum indicum]	--	--	--	--	--	--	--
mmt|c21059_g1	7923	3139	3362	-1.74212	9.14592	3.7836e-05	0.000272855	-1.55784	9.33182	0.000211996	0.000860297	hypothetical protein PRUPE_ppa009037m1g, partial [Prunus persica] >gi|462402887|gb|EMJ08444.1| hypothetical protein PRUPE_ppa009037m1g, partial [Prunus persica]	Prosaposin OS=Homo sapiens GN=PSAP PE=1 SV=2	Cellular Processes; Cellular Processes	Transport and catabolism; Transport and catabolism	ko04144; ko04142	Endocytosis; Lysosome	PSAP, SGP1	saposin
mmt|c12001_g1	1458	570	432	-1.76113	6.69998	3.85313e-05	0.000276331	-2.07569	6.77564	1.67203e-06	1.16308e-05	PREDICTED: transcription elongation factor S-II [Solanum lycopersicum]	Transcription elongation factor TFIIS OS=Arabidopsis thaliana GN=TFIIS PE=1 SV=1	Genetic Information Processing	Transcription	ko03022	Basal transcription factors	TFIIS	transcription elongation factor S-II
mmt|c14980_g1	2876	1137	754	-1.74513	7.68343	3.93064e-05	0.000281125	-2.25237	7.72299	1.96492e-07	1.69988e-06	PREDICTED: nuclear transport factor 2 [Tarenaya hassleriana]	Nuclear transport factor 2 OS=Arabidopsis thaliana GN=NTF2 PE=1 SV=1	--	--	--	--	--	--
mmt|c10087_g1	2536	1000	288	-1.74884	7.50111	3.93084e-05	0.000281125	-3.45894	7.39191	4.36749e-14	1.53382e-12	Thioredoxin-like 1-1 [Morus notabilis] >gi|587845719|gb|EXB36260.1| Thioredoxin-like 1-1 [Morus notabilis]	Thioredoxin-like 1-1, chloroplastic OS=Arabidopsis thaliana GN=At1g08570 PE=2 SV=1	--	--	--	--	--	--
mmt|c9353_g1	2049	809	864	-1.74696	7.19399	4.13763e-05	0.00029429	-1.56682	7.37902	0.000217182	0.000879697	RecName: Full=Cytochrome c oxidase subunit 5C-2; AltName: Full=Cytochrome c oxidase polypeptide Vc-2 [Helianthus annuus] >gi|18409602|gb|AAL67939.1| cytochrome c oxidase subunit 5c [Helianthus annuus]	Cytochrome c oxidase subunit 5C-2 OS=Helianthus annuus GN=COX5C2 PE=3 SV=1	--	--	--	--	--	--
mmt|c14119_g2	934	364	154	-1.76551	6.05683	4.18931e-05	0.000297694	-2.92052	6.00485	1.38921e-10	2.32023e-09	PREDICTED: peptidyl-prolyl cis-trans isomerase CYP18-2 [Nelumbo nucifera]	Peptidyl-prolyl cis-trans isomerase CYP18-2 OS=Arabidopsis thaliana GN=CYP18-2 PE=2 SV=1	Genetic Information Processing; Genetic Information Processing; Genetic Information Processing	Transcription; Transcription; Folding, sorting and degradation	ko03040; ko03040; ko03008	Spliceosome; Spliceosome; Ribosome biogenesis in eukaryotes	PPIL1	peptidyl-prolyl cis-trans isomerase-like 1
mmt|c4576_g1	778	301	239	-1.77595	5.791	4.19522e-05	0.000297842	-2.02328	5.88054	3.80987e-06	2.43151e-05	hypothetical protein PRUPE_ppa012502mg [Prunus persica] >gi|645264991|ref|XP_008237939.1| PREDICTED: outer envelope pore protein 21, chloroplastic-like isoform X7 [Prunus mume] >gi|462405450|gb|EMJ10914.1| hypothetical protein PRUPE_ppa012502mg [Prunus persica]	Outer envelope pore protein 21B, chloroplastic OS=Arabidopsis thaliana GN=OEP21B PE=2 SV=1	--	--	--	--	--	--
mmt|c23018_g1	3607	1437	819	-1.73407	8.01266	4.28137e-05	0.000303403	-2.45982	8.01569	1.65282e-08	1.78083e-07	PREDICTED: universal stress protein A-like protein [Nicotiana sylvestris]	Universal stress protein MJ0531 OS=Methanocaldococcus jannaschii (strain ATCC 43067 / DSM 2661 / JAL-1 / JCM 10045 / NBRC 100440) GN=MJ0531 PE=3 SV=1	--	--	--	--	--	--
mmt|c9923_g1	1114	437	534	-1.75614	6.31307	4.42238e-05	0.000311974	-1.38176	6.54967	0.00113871	0.00371022	PREDICTED: 33 kDa ribonucleoprotein, chloroplastic [Nelumbo nucifera]	33 kDa ribonucleoprotein, chloroplastic OS=Nicotiana sylvestris PE=1 SV=1	Genetic Information Processing; Genetic Information Processing; Human Diseases	Translation; Replication and repair; Infectious diseases	ko03008; ko03030; ko05130	Ribosome biogenesis in eukaryotes; DNA replication; Pathogenic Escherichia coli infection	NCL, NSR1	nucleolin
mmt|c12033_g1	557	214	211	-1.78581	5.30717	4.48939e-05	0.000315585	-1.72093	5.46455	8.12426e-05	0.000367316	unnamed protein product [Vitis vinifera]	DNA repair protein complementing XP-G cells homolog OS=Xenopus laevis GN=ercc5 PE=2 SV=1	Genetic Information Processing; Genetic Information Processing	Replication and repair; Replication and repair	ko03420; ko03460	Nucleotide excision repair; Fanconi anemia pathway	ERCC5, XPG, RAD2	DNA excision repair protein ERCC-5
mmt|c19186_g1	1736	688	317	-1.74151	6.95617	4.49386e-05	0.000315585	-2.77383	6.91674	4.82498e-10	7.35867e-09	PREDICTED: fumarylacetoacetase-like [Nelumbo nucifera]	Fumarylacetoacetase OS=Bos taurus GN=FAH PE=2 SV=1	Metabolism; Metabolism; Cellular Processes	Amino acid metabolism; Xenobiotics biodegradation and metabolism; Transport and catabolism	ko00350; ko00643; ko04144	Tyrosine metabolism; Styrene degradation; Endocytosis	FAH, fahA	fumarylacetoacetase
mmt|c15560_g1	401	152	154	-1.80499	4.8295	4.60175e-05	0.000321998	-1.70093	4.99642	0.000121211	0.000523425	glycoside hydrolase starch-binding domain-containing protein [Arabidopsis lyrata subsp. lyrata] >gi|297318855|gb|EFH49277.1| glycoside hydrolase starch-binding domain-containing protein [Arabidopsis lyrata subsp. lyrata]	Alpha-amylase OS=Streptomyces limosus GN=aml PE=3 SV=1	--	--	--	--	--	--
mmt|c15257_g1	3392	1359	1813	-1.72591	7.92591	4.65476e-05	0.000325122	-1.22485	8.20024	0.00339729	0.0094966	PREDICTED: copper transporter 5 [Sesamum indicum]	Copper transporter 5 OS=Arabidopsis thaliana GN=COPT5 PE=1 SV=1	Environmental Information Processing; Organismal Systems; Human Diseases	Membrane transport; Digestive system; Drug resistance	ko03460; ko04978; ko01524	Fanconi anemia pathway; Mineral absorption; Platinum drug resistance	SLC31A1, CTR1	solute carrier family 31 (copper transporter), member 1
mmt|c17280_g1	498	191	249	-1.78824	5.14531	4.71175e-05	0.000328512	-1.32067	5.40756	0.00222471	0.00659697	unnamed protein product [Coffea canephora]	Myb-related protein Myb4 OS=Oryza sativa subsp. japonica GN=MYB4 PE=2 SV=2	Genetic Information Processing	Transcription	ko03022	Basal transcription factors	MYBP	transcription factor MYB, plant
mmt|c13219_g1	471	181	164	-1.78536	5.06567	4.88184e-05	0.000338549	-1.8423	5.19562	3.04367e-05	0.000153769	PREDICTED: E3 ubiquitin-protein ligase RNF170-like [Nicotiana tomentosiformis]	E3 ubiquitin-protein ligase RNF170 OS=Danio rerio GN=rnf170 PE=2 SV=1	--	--	--	--	--	--
mmt|c9022_g1	3293	1325	295	-1.71973	7.88462	4.95175e-05	0.000342177	-3.80114	7.74306	2.74541e-16	1.53767e-14	40S ribosomal protein S29 [Medicago truncatula] >gi|355511958|gb|AES93581.1| ribosomal protein S14p/S29e [Medicago truncatula] >gi|388499804|gb|AFK37968.1| unknown [Medicago truncatula] >gi|388516451|gb|AFK46287.1| unknown [Medicago truncatula] >gi|388516531|gb|AFK46327.1| unknown [Medicago truncatula] >gi|388518599|gb|AFK47361.1| unknown [Medicago truncatula] >gi|657396191|gb|KEH36307.1| ribosom…	40S ribosomal protein S29 OS=Arabidopsis thaliana GN=RPS29A PE=3 SV=2	Genetic Information Processing; Genetic Information Processing	Translation; Translation	ko03010; ko03010	Ribosome; Ribosome	RP-S29e, RPS29	small subunit ribosomal protein S29e
mmt|c54535_g1	7501	3035	270	-1.71177	9.07401	5.08272e-05	0.000350019	-5.11649	8.87172	3.13123e-25	8.84503e-23	PREDICTED: protein LURP-one-related 8-like [Pyrus x bretschneideri]	Protein LURP-one-related 8 OS=Arabidopsis thaliana GN=At2g38640 PE=2 SV=1	--	--	--	--	--	--
mmt|c14503_g1	3326	1341	1351	-1.7168	7.89969	5.08791e-05	0.00035003	-1.62081	8.06412	0.000125399	0.000539547	PREDICTED: poly(U)-specific endoribonuclease-B [Vitis vinifera] >gi|297742189|emb|CBI33976.3| unnamed protein product [Vitis vinifera]	Poly(U)-specific endoribonuclease-B OS=Danio rerio GN=endoub PE=2 SV=1	Unclassified	Genetic information processing	ko01522	Endocrine resistance	ENDOU, PP11	poly(U)-specific endoribonuclease
mmt|c2420_g1	1081	429	310	-1.73941	6.27357	5.21176e-05	0.000358233	-2.12268	6.3354	1.18209e-06	8.60992e-06	PREDICTED: uncharacterized protein LOC104093609 [Nicotiana tomentosiformis]	Heavy metal-associated isoprenylated plant protein 26 OS=Arabidopsis thaliana GN=HIPP26 PE=1 SV=1	--	--	--	--	--	--
mmt|c19469_g1	704	276	247	-1.75681	5.65132	5.23115e-05	0.000359249	-1.83164	5.77667	2.58636e-05	0.000133362	PREDICTED: CASP-like protein 4A3 [Vitis vinifera]	CASP-like protein 4A1 OS=Arabidopsis thaliana GN=At5g40300 PE=2 SV=1	--	--	--	--	--	--
mmt|c13545_g1	434	167	151	-1.7834	4.94827	5.24432e-05	0.000359835	-1.84334	5.07766	3.15777e-05	0.000158793	PREDICTED: serine/threonine-protein kinase D6PK [Vitis vinifera] >gi|731420465|ref|XP_010661400.1| PREDICTED: serine/threonine-protein kinase D6PK [Vitis vinifera] >gi|731420467|ref|XP_010661401.1| PREDICTED: serine/threonine-protein kinase D6PK [Vitis vinifera] >gi|147857163|emb|CAN79227.1| hypothetical protein VITISV_011040 [Vitis vinifera]	Serine/threonine-protein kinase D6PKL2 OS=Arabidopsis thaliana GN=D6PKL2 PE=1 SV=1	--	--	--	--	--	--
mmt|c350_g1	17023	6919	7274	-1.70526	10.2578	5.29284e-05	0.000362525	-1.5478	10.4376	0.000228013	0.000914445	PREDICTED: translationally-controlled tumor protein homolog [Cicer arietinum]	Translationally-controlled tumor protein homolog OS=Hevea brasiliensis GN=TCTP PE=2 SV=1	--	--	--	--	--	--
mmt|c5242_g1	670	263	155	-1.75498	5.5804	5.52827e-05	0.000376659	-2.43199	5.59272	5.96219e-08	5.76434e-07	PREDICTED: uncharacterized protein LOC100261574 [Vitis vinifera]	--	Genetic Information Processing; Genetic Information Processing	Translation; Translation	ko03013; ko03015	RNA transport; mRNA surveillance pathway	NUP50, NPAP60	nuclear pore complex protein Nup50
mmt|c35322_g1	1579	635	441	-1.72039	6.82437	5.60784e-05	0.000381412	-2.16096	6.87458	6.52019e-07	5.04907e-06	PREDICTED: ATP synthase subunit epsilon, mitochondrial [Solanum lycopersicum]	ATP synthase subunit epsilon, mitochondrial OS=Arabidopsis thaliana GN=At1g51650 PE=1 SV=3	Metabolism; Human Diseases; Human Diseases; Human Diseases	Energy metabolism; Neurodegenerative diseases; Neurodegenerative diseases; Neurodegenerative diseases	ko00190; ko05010; ko05012; ko05016	Oxidative phosphorylation; Alzheimer's disease; Parkinson's disease; Huntington's disease	ATPeF1E, ATP5E, ATP15	F-type H+-transporting ATPase subunit epsilon
mmt|c11721_g1	2184	884	654	-1.71112	7.29434	5.75026e-05	0.00039019	-2.06053	7.36126	1.71099e-06	1.18386e-05	hypothetical protein PHAVU_006G188200g [Phaseolus vulgaris] >gi|561021420|gb|ESW20191.1| hypothetical protein PHAVU_006G188200g [Phaseolus vulgaris]	Splicing factor 3B subunit 2 OS=Homo sapiens GN=SF3B2 PE=1 SV=2	Genetic Information Processing; Genetic Information Processing	Transcription; Transcription	ko03040; ko03040	Spliceosome; Spliceosome	SF3B2, SAP145, CUS1	splicing factor 3B subunit 2
mmt|c3252_g1	3665	1492	517	-1.7029	8.04295	5.76202e-05	0.000390531	-3.14639	7.95199	2.50852e-12	6.08128e-11	unnamed protein product [Coffea canephora]	--	--	--	--	--	--	--
mmt|c54530_g1	2092	847	546	-1.71071	7.23237	5.82948e-05	0.000393165	-2.25877	7.26284	2.0134e-07	1.72801e-06	PREDICTED: uncharacterized protein LOC101257561 [Solanum lycopersicum]	--	--	--	--	--	--	--
mmt|c15050_g1	1747	707	652	-1.71132	6.9723	5.92597e-05	0.000398861	-1.74287	7.10659	4.48942e-05	0.000217184	PREDICTED: 40S ribosomal protein S30 [Brachypodium distachyon] >gi|357137539|ref|XP_003570358.1| PREDICTED: 40S ribosomal protein S30 [Brachypodium distachyon] >gi|326525289|dbj|BAK07914.1| predicted protein [Hordeum vulgare subsp. vulgare] >gi|474160724|gb|EMS57282.1| 40S ribosomal protein S30 [Triticum urartu] >gi|475493396|gb|EMT03704.1| 40S ribosomal protein S30 [Aegilops tauschii] >gi|475610…	40S ribosomal protein S30 OS=Arabidopsis thaliana GN=RPS30A PE=3 SV=3	Genetic Information Processing; Genetic Information Processing; Genetic Information Processing	Translation; Translation; Folding, sorting and degradation	ko03010; ko03010; ko04120	Ribosome; Ribosome; Ubiquitin mediated proteolysis	RP-S30e, RPS30	small subunit ribosomal protein S30e
mmt|c56507_g1	478	186	108	-1.76736	5.09103	5.9966e-05	0.000403266	-2.46562	5.10105	6.52922e-08	6.24747e-07	PREDICTED: uncharacterized protein LOC103329321 [Prunus mume]	--	--	--	--	--	--	--
mmt|c41975_g1	446	173	162	-1.77186	4.99019	6.2304e-05	0.000417185	-1.78133	5.13076	5.38859e-05	0.000254616	PREDICTED: haloacid dehalogenase-like hydrolase domain-containing protein 3 [Eucalyptus grandis] >gi|702315642|ref|XP_010051811.1| PREDICTED: haloacid dehalogenase-like hydrolase domain-containing protein 3 [Eucalyptus grandis] >gi|702315647|ref|XP_010051812.1| PREDICTED: haloacid dehalogenase-like hydrolase domain-containing protein 3 [Eucalyptus grandis] >gi|702315653|ref|XP_010051813.1| PREDIC…	Haloacid dehalogenase-like hydrolase domain-containing protein 3 OS=Bos taurus GN=HDHD3 PE=2 SV=1	--	--	--	--	--	--
mmt|c48216_g1	918	368	185	-1.72483	6.04132	6.251e-05	0.000417844	-2.63122	6.01705	4.60025e-09	5.70378e-08	PREDICTED: peroxisomal (S)-2-hydroxy-acid oxidase GLO4-like isoform X5 [Sesamum indicum] >gi|747052959|ref|XP_011072616.1| PREDICTED: peroxisomal (S)-2-hydroxy-acid oxidase GLO4-like isoform X5 [Sesamum indicum] >gi|747052961|ref|XP_011072617.1| PREDICTED: peroxisomal (S)-2-hydroxy-acid oxidase GLO4-like isoform X5 [Sesamum indicum]	Peroxisomal (S)-2-hydroxy-acid oxidase GLO3 OS=Arabidopsis thaliana GN=GLO3 PE=2 SV=1	Metabolism; Cellular Processes	Carbohydrate metabolism; Transport and catabolism	ko00630; ko04146	Glyoxylate and dicarboxylate metabolism; Peroxisome	HAO	(S)-2-hydroxy-acid oxidase
mmt|c41741_g1	6670	2752	2246	-1.68358	8.91128	6.68152e-05	0.00044395	-1.89142	9.00589	8.59077e-06	5.0002e-05	hypothetical protein MIMGU_mgv1a000867mg [Erythranthe guttata]	ATPase 4, plasma membrane-type OS=Arabidopsis thaliana GN=AHA4 PE=2 SV=2	Metabolism	Energy metabolism	ko00190	Oxidative phosphorylation	PMA1, PMA2	H+-transporting ATPase
mmt|c19197_g1	428	168	179	-1.75472	4.93481	6.92338e-05	0.000458844	-1.57806	5.12022	0.00033276	0.00127024	PREDICTED: ATP-dependent Clp protease ATP-binding subunit clpX-like, mitochondrial [Nelumbo nucifera]	ATP-dependent Clp protease ATP-binding subunit ClpX OS=Ruegeria pomeroyi (strain ATCC 700808 / DSM 15171 / DSS-3) GN=clpX PE=3 SV=1	Genetic Information Processing; Cellular Processes	Folding, sorting and degradation; Cell growth and death	ko03008; ko04112	Ribosome biogenesis in eukaryotes; Cell cycle - Caulobacter	clpX, CLPX	ATP-dependent Clp protease ATP-binding subunit ClpX
mmt|c11492_g1	514	204	145	-1.73892	5.2022	6.9418e-05	0.000459378	-2.1458	5.25995	1.55115e-06	1.09358e-05	hypothetical protein PRUPE_ppa014017mg [Prunus persica] >gi|462420756|gb|EMJ25019.1| hypothetical protein PRUPE_ppa014017mg [Prunus persica]	Probable small nuclear ribonucleoprotein F OS=Arabidopsis thaliana GN=At4g30220 PE=2 SV=1	Genetic Information Processing; Genetic Information Processing; Genetic Information Processing	Transcription; Transcription; Replication and repair	ko03040; ko03040; ko03030	Spliceosome; Spliceosome; DNA replication	SNRPF, SMF	small nuclear ribonucleoprotein F
mmt|c19853_g1	2510	1033	147	-1.68714	7.50066	7.1006e-05	0.000468591	-4.41366	7.31746	5.83737e-20	6.42803e-18	unnamed protein product [Coffea canephora]	Serine/arginine-rich splicing factor RS41 OS=Arabidopsis thaliana GN=RS41 PE=1 SV=2	Genetic Information Processing; Genetic Information Processing; Human Diseases	Transcription; Transcription; Infectious diseases	ko03040; ko03040; ko05168	Spliceosome; Spliceosome; Herpes simplex infection	SFRS4_5_6	splicing factor, arginine/serine-rich 4/5/6
mmt|c17201_g1	546	217	213	-1.73697	5.28966	7.14512e-05	0.000470332	-1.67856	5.44587	0.000120115	0.000520258	PREDICTED: ras-related protein RGP1 [Sesamum indicum]	Ras-related protein RGP1 OS=Oryza sativa subsp. japonica GN=RGP1 PE=2 SV=2	Genetic Information Processing; Environmental Information Processing; Cellular Processes; Cellular Processes; Organismal Systems; Organismal Systems; Organismal Systems	Folding, sorting and degradation; Signaling molecules and interaction; Transport and catabolism; Transport and catabolism; Digestive system; Excretory system; Excretory system	ko04130; ko04075; ko04144; ko04144; ko04972; ko04962; ko04961	SNARE interactions in vesicular transport; Plant hormone signal transduction; Endocytosis; Endocytosis; Pancreatic secretion; Vasopressin-regulated water reabsorption; Endocrine and other factor-regulated calcium reabsorption	RAB11A	Ras-related protein Rab-11A
mmt|c1836_g1	1866	766	128	-1.69078	7.07219	7.20646e-05	0.000472973	-4.18541	6.90079	2.61775e-18	2.12594e-16	hypothetical protein POPTR_0014s08800g [Populus trichocarpa] >gi|550323792|gb|EEE98482.2| hypothetical protein POPTR_0014s08800g [Populus trichocarpa]	Protein ABIL1 OS=Arabidopsis thaliana GN=ABIL1 PE=1 SV=1	--	--	--	--	--	--
mmt|c6382_g1	783	316	186	-1.71506	5.81431	7.38384e-05	0.000483588	-2.39399	5.82337	7.98111e-08	7.53681e-07	Regulatory components of ABA receptor 3 [Theobroma cacao] >gi|508777742|gb|EOY24998.1| Regulatory components of ABA receptor 3 [Theobroma cacao]	Abscisic acid receptor PYL8 OS=Arabidopsis thaliana GN=PYL8 PE=1 SV=1	Environmental Information Processing; Environmental Information Processing	Signal transduction; Signal transduction	ko04016; ko04075	MAPK signaling pathway - plant; Plant hormone signal transduction	PYL	abscisic acid receptor PYR/PYL family
mmt|c21175_g1	4404	1831	1385	-1.67253	8.31511	7.57933e-05	0.000495557	-1.98997	8.38674	3.16441e-06	2.07041e-05	sodium-dependent pyruvate transporter [Flaveria trinervia]	Sodium/pyruvate cotransporter BASS2, chloroplastic OS=Arabidopsis thaliana GN=BASS2 PE=2 SV=1	Unclassified	Cellular processes and signaling	ko01522	Endocrine resistance	TC.BASS	bile acid:Na+ symporter, BASS family
mmt|c54586_g1	983	401	331	-1.69966	6.14586	7.77291e-05	0.000506186	-1.89107	6.24478	1.24135e-05	6.85803e-05	PREDICTED: probable E3 ubiquitin-protein ligase ARI11 [Vitis vinifera]	Probable E3 ubiquitin-protein ligase RNF217 OS=Mus musculus GN=Rnf217 PE=3 SV=2	--	--	--	--	--	--
mmt|c19814_g1	1222	502	569	-1.68963	6.46202	7.81637e-05	0.000508489	-1.42368	6.67148	0.000809638	0.00274692	PREDICTED: dnaJ-related protein SCJ1-like [Solanum tuberosum]	Chaperone protein DnaJ OS=Clostridium botulinum (strain Alaska E43 / Type E3) GN=dnaJ PE=3 SV=1	--	--	--	--	--	--
mmt|c41485_g1	675	274	183	-1.70662	5.60239	8.23365e-05	0.000531631	-2.20334	5.64192	6.70893e-07	5.18286e-06	PREDICTED: uncharacterized protein LOC105640273 [Jatropha curcas]	--	--	--	--	--	--	--
mmt|c13982_g1	559	227	220	-1.70596	5.33084	8.87348e-05	0.00056543	-1.66588	5.48279	0.000131699	0.000564784	PREDICTED: DNA-directed RNA polymerases II, IV and V subunit 9A [Sesamum indicum]	DNA-directed RNA polymerases II, IV and V subunit 9A OS=Arabidopsis thaliana GN=NRPB9A PE=1 SV=1	Metabolism; Metabolism; Genetic Information Processing; Genetic Information Processing; Genetic Information Processing; Human Diseases; Human Diseases	Nucleotide metabolism; Nucleotide metabolism; Transcription; Transcription; Replication and repair; Neurodegenerative diseases; Infectious diseases	ko00230; ko00240; ko03020; ko03022; ko03460; ko05016; ko05169	Purine metabolism; Pyrimidine metabolism; RNA polymerase; Basal transcription factors; Fanconi anemia pathway; Huntington's disease; Epstein-Barr virus infection	RPB9, POLR2I	DNA-directed RNA polymerase II subunit RPB9
mmt|c13119_g1	463	186	144	-1.72137	5.05578	9.1275e-05	0.000579715	-2.00505	5.13674	6.70544e-06	4.00417e-05	PREDICTED: protein phosphatase methylesterase 1 [Sesamum indicum]	Protein phosphatase methylesterase 1 OS=Bos taurus GN=PPME1 PE=2 SV=3	Metabolism	Enzyme families	ko00983	Drug metabolism - other enzymes	PPME1	protein phosphatase methylesterase 1
mmt|c2105_g1	674	276	212	-1.69399	5.60325	9.33231e-05	0.000591008	-1.98913	5.68066	6.01324e-06	3.64101e-05	PREDICTED: transmembrane protein 258 [Sesamum indicum]	Transmembrane protein 258 OS=Bos taurus GN=TMEM258 PE=3 SV=1	--	--	--	--	--	--
mmt|c130_g1	3764	1588	1355	-1.6514	8.09368	9.33571e-05	0.000591008	-1.79502	8.20167	2.36278e-05	0.000123103	PREDICTED: clathrin light chain 1-like [Solanum lycopersicum]	Clathrin light chain 1 OS=Arabidopsis thaliana GN=At2g20760 PE=2 SV=1	--	--	--	--	--	--
mmt|c42664_g1	2440	1025	1038	-1.65755	7.46695	9.39408e-05	0.00059422	-1.5541	7.63407	0.000235401	0.000939985	Brain protein, putative [Ricinus communis] >gi|223542247|gb|EEF43789.1| Brain protein, putative [Ricinus communis]	Mitochondrial pyruvate carrier 4 OS=Arabidopsis thaliana GN=MPC4 PE=3 SV=1	--	--	--	--	--	--
mmt|c48208_g1	1718	719	150	-1.6629	6.95967	9.40841e-05	0.000594642	-3.83761	6.802	3.41486e-16	1.84886e-14	ABI1-like protein [Cirsium arvense]	Protein phosphatase 2C 16 OS=Arabidopsis thaliana GN=HAB1 PE=1 SV=1	Environmental Information Processing; Environmental Information Processing; Human Diseases	Signal transduction; Signal transduction; Endocrine and metabolic diseases	ko04016; ko04075; ko04931	MAPK signaling pathway - plant; Plant hormone signal transduction; Insulin resistance	PP2C	protein phosphatase 2C
mmt|c18431_g1	1161	483	365	-1.67141	6.39254	9.48166e-05	0.000598299	-1.99014	6.46411	4.42775e-06	2.78481e-05	PREDICTED: LEC14B protein isoform X2 [Jatropha curcas] >gi|643704467|gb|KDP21531.1| hypothetical protein JCGZ_22002 [Jatropha curcas]	LEC14B protein OS=Lithospermum erythrorhizon PE=2 SV=1	Genetic Information Processing	Folding, sorting and degradation	ko04120	Ubiquitin mediated proteolysis	WDR23	WD repeat-containing protein 23
mmt|c2560_g1	565	230	271	-1.70243	5.34706	9.51371e-05	0.000599834	-1.38066	5.57221	0.00137361	0.00437682	PREDICTED: protein FAR1-RELATED SEQUENCE 11-like [Vitis vinifera] >gi|731395596|ref|XP_010652226.1| PREDICTED: protein FAR1-RELATED SEQUENCE 11-like [Vitis vinifera]	Protein FAR1-RELATED SEQUENCE 11 OS=Arabidopsis thaliana GN=FRS11 PE=2 SV=1	--	--	--	--	--	--
mmt|c17890_g1	2614	1105	1135	-1.64851	7.56848	9.89737e-05	0.000622006	-1.52461	7.74096	0.000303167	0.00116788	PREDICTED: 60S ribosomal protein L23a-like isoform X1 [Glycine max] >gi|734405611|gb|KHN33413.1| 60S ribosomal protein L23A [Glycine soja]	60S ribosomal protein L23A OS=Fritillaria agrestis GN=RPL23A PE=2 SV=1	Genetic Information Processing; Genetic Information Processing	Translation; Translation	ko03010; ko03010	Ribosome; Ribosome	RP-L23Ae, RPL23A	large subunit ribosomal protein L23Ae
mmt|c42406_g1	814	337	132	-1.67829	5.879	9.9718e-05	0.000626178	-2.94433	5.8038	1.199e-10	2.03924e-09	PREDICTED: uncharacterized protein LOC104093986 [Nicotiana tomentosiformis]	--	--	--	--	--	--	--
mmt|c22149_g1	337	134	119	-1.73587	4.59507	0.000104288	0.00065119	-1.82173	4.71864	5.05038e-05	0.000240383	PREDICTED: uncharacterized protein LOC101249158 [Solanum lycopersicum] >gi|723752197|ref|XP_010314586.1| PREDICTED: uncharacterized protein LOC101249158 [Solanum lycopersicum]	--	--	--	--	--	--	--
mmt|c21476_g1	1950	825	147	-1.64727	7.14613	0.000106149	0.000660688	-4.04946	6.97175	1.6155e-17	1.12423e-15	PREDICTED: NADP-dependent D-sorbitol-6-phosphate dehydrogenase isoform X2 [Vitis vinifera] >gi|297744718|emb|CBI37980.3| unnamed protein product [Vitis vinifera]	NADP-dependent D-sorbitol-6-phosphate dehydrogenase OS=Malus domestica GN=S6PDH PE=2 SV=1	Metabolism; Metabolism; Metabolism; Metabolism; Metabolism	Carbohydrate metabolism; Carbohydrate metabolism; Carbohydrate metabolism; Lipid metabolism; Metabolism of cofactors and vitamins	ko00040; ko00051; ko00052; ko00561; ko00790	Pentose and glucuronate interconversions; Fructose and mannose metabolism; Galactose metabolism; Glycerolipid metabolism; Folate biosynthesis	AKR1B	aldehyde reductase
mmt|c17989_g1	382	154	120	-1.71614	4.78011	0.000106706	0.000663623	-1.99044	4.86298	1.00105e-05	5.70012e-05	PREDICTED: probable E3 ubiquitin-protein ligase BAH1-like 1 [Vitis vinifera] >gi|297743873|emb|CBI36843.3| unnamed protein product [Vitis vinifera]	E3 ubiquitin-protein ligase BAH1 OS=Arabidopsis thaliana GN=BAH1 PE=1 SV=1	Genetic Information Processing	Folding, sorting and degradation	ko04120	Ubiquitin mediated proteolysis	BAH, NLA	E3 ubiquitin-protein ligase BAH
mmt|c14172_g1	960	401	305	-1.66551	6.11988	0.000107387	0.000667296	-1.97489	6.19319	5.55672e-06	3.39624e-05	PREDICTED: E3 ubiquitin-protein ligase SDIR1 [Nelumbo nucifera] >gi|720031118|ref|XP_010265713.1| PREDICTED: E3 ubiquitin-protein ligase SDIR1 [Nelumbo nucifera] >gi|720031121|ref|XP_010265714.1| PREDICTED: E3 ubiquitin-protein ligase SDIR1 [Nelumbo nucifera]	E3 ubiquitin-protein ligase RING1-like OS=Arabidopsis thaliana GN=At3g19950 PE=1 SV=1	--	--	--	--	--	--
mmt|c16223_g1	645	267	151	-1.67836	5.5436	0.000107554	0.000667296	-2.41483	5.54065	7.14623e-08	6.80778e-07	PREDICTED: 3-phosphoinositide-dependent protein kinase 2 [Nicotiana sylvestris]	3-phosphoinositide-dependent protein kinase 2 OS=Arabidopsis thaliana GN=PDPK2 PE=1 SV=1	Metabolism; Genetic Information Processing; Environmental Information Processing; Environmental Information Processing; Environmental Information Processing; Environmental Information Processing; Environmental Information Processing; Environmental Information Processing; Cellular Processes; Cellular Processes; Cellular Processes; Organismal Systems; Organismal Systems; Organismal Systems; Organis…	Enzyme families; Folding, sorting and degradation; Signal transduction; Signal transduction; Signal transduction; Signal transduction; Signal transduction; Signal transduction; Transport and catabolism; Cell growth and death; Cellular community - eukaryotes; Immune system; Immune system; Endocrine system; Endocrine system; Endocrine system; Excretory system; Nervous system; Cancers; Cancers; Canc…	ko00983; ko04130; ko04011; ko04068; ko04071; ko04151; ko04152; ko04150; ko04140; ko04210; ko04510; ko04660; ko04664; ko04910; ko03320; ko04919; ko04960; ko04722; ko05231; ko05205; ko05215; ko05213; ko05223; ko04931; ko05160; ko05145; ko01524	Drug metabolism - other enzymes; SNARE interactions in vesicular transport; MAPK signaling pathway - yeast; FoxO signaling pathway; Sphingolipid signaling pathway; PI3K-Akt signaling pathway; AMPK signaling pathway; mTOR signaling pathway; Autophagy - animal; Apoptosis; Focal adhesion; T cell receptor signaling pathway; Fc epsilon RI signaling pathway; Insulin signaling pathway; PPAR signaling pa…	PDPK1	3-phosphoinositide dependent protein kinase-1
mmt|c17175_g1	7703	3296	2409	-1.63109	9.13164	0.000108671	0.000672331	-1.99808	9.19159	2.78859e-06	1.84684e-05	hypothetical protein PRUPE_ppa012628mg [Prunus persica] >gi|462414991|gb|EMJ19728.1| hypothetical protein PRUPE_ppa012628mg [Prunus persica]	SUMO-conjugating enzyme UBC9 OS=Arabidopsis thaliana GN=UBC9 PE=1 SV=1	Genetic Information Processing; Genetic Information Processing; Genetic Information Processing; Environmental Information Processing; Organismal Systems	Folding, sorting and degradation; Folding, sorting and degradation; Folding, sorting and degradation; Signal transduction; Immune system	ko04141; ko04120; ko04120; ko04013; ko04624	Protein processing in endoplasmic reticulum; Ubiquitin mediated proteolysis; Ubiquitin mediated proteolysis; MAPK signaling pathway - fly; Toll and Imd signaling pathway	UBE2D, UBC4, UBC5	ubiquitin-conjugating enzyme E2 D
mmt|c20337_g1	847	354	204	-1.66464	5.93957	0.000112133	0.000691845	-2.37415	5.93982	9.08541e-08	8.51773e-07	O-methyltransferase [Carthamus tinctorius]	Caffeic acid 3-O-methyltransferase OS=Rosa chinensis GN=COMT1 PE=2 SV=1	Metabolism	Biosynthesis of other secondary metabolites	ko00940	Phenylpropanoid biosynthesis	E2.1.1.68, COMT	caffeic acid 3-O-methyltransferase
mmt|c34557_g1	2312	986	369	-1.63577	7.39451	0.000115157	0.000709373	-2.96813	7.30657	3.29566e-11	6.20636e-10	hypothetical protein ARALYDRAFT_488581 [Arabidopsis lyrata subsp. lyrata] >gi|297317590|gb|EFH48012.1| hypothetical protein ARALYDRAFT_488581 [Arabidopsis lyrata subsp. lyrata]	--	--	--	--	--	--	--
mmt|c9780_g1	660	276	322	-1.66372	5.58026	0.000122942	0.000753153	-1.35618	5.8028	0.00160311	0.0049787	PREDICTED: U4/U6.U5 small nuclear ribonucleoprotein 27 kDa protein [Nelumbo nucifera]	U4/U6.U5 small nuclear ribonucleoprotein 27 kDa protein OS=Mus musculus GN=Snrnp27 PE=2 SV=1	Genetic Information Processing; Genetic Information Processing	Transcription; Transcription	ko03040; ko03040	Spliceosome; Spliceosome	SNRNP27	U4/U6.U5 tri-snRNP-associated protein 3
mmt|c54997_g1	4760	2055	2546	-1.61818	8.44042	0.000125052	0.000764874	-1.22384	8.6892	0.00337767	0.00945698	PREDICTED: high mobility group B protein 1 [Nicotiana sylvestris] >gi|698565248|ref|XP_009773210.1| PREDICTED: high mobility group B protein 1 [Nicotiana sylvestris]	High mobility group B protein 1 OS=Arabidopsis thaliana GN=HMGB1 PE=1 SV=1	Genetic Information Processing; Genetic Information Processing; Genetic Information Processing; Cellular Processes; Cellular Processes; Cellular Processes	Replication and repair; Replication and repair; Replication and repair; Transport and catabolism; Transport and catabolism; Cell growth and death	ko03030; ko03410; ko03460; ko04144; ko04140; ko04217	DNA replication; Base excision repair; Fanconi anemia pathway; Endocytosis; Autophagy - animal; Necroptosis	HMGB1	high mobility group protein B1
mmt|c18933_g1	1488	638	700	-1.62796	6.7609	0.000131139	0.000798963	-1.40892	6.95938	0.000873864	0.00293866	PREDICTED: transmembrane emp24 domain-containing protein p24beta3-like [Tarenaya hassleriana]	Transmembrane emp24 domain-containing protein p24beta3 OS=Arabidopsis thaliana GN=At3g22845 PE=2 SV=1	--	--	--	--	--	--
mmt|c21177_g1	487	202	157	-1.6753	5.13953	0.000131693	0.000801709	-1.95337	5.22002	1.11097e-05	6.21702e-05	PREDICTED: uncharacterized protein LOC105167392 [Sesamum indicum]	Nicotinamidase 2 OS=Arabidopsis thaliana GN=NIC2 PE=1 SV=1	--	--	--	--	--	--
mmt|c15703_g1	1385	595	295	-1.62512	6.65816	0.000136977	0.000831272	-2.55169	6.6214	8.08598e-09	9.3478e-08	PREDICTED: glutaredoxin-C1-like [Cicer arietinum]	Glutaredoxin-C1 OS=Arabidopsis thaliana GN=GRXC1 PE=2 SV=2	Genetic Information Processing	Folding, sorting and degradation	ko03008	Ribosome biogenesis in eukaryotes	grxC, GLRX, GLRX2	glutaredoxin 3
mmt|c12380_g1	1184	508	619	-1.62692	6.43163	0.000142699	0.00086129	-1.25662	6.67338	0.00293236	0.00840755	hypothetical protein PHAVU_004G177400g [Phaseolus vulgaris] >gi|561026302|gb|ESW24987.1| hypothetical protein PHAVU_004G177400g [Phaseolus vulgaris]	--	--	--	--	--	--	--
mmt|c5995_g1	1394	601	234	-1.61999	6.66876	0.000142913	0.000861912	-2.89506	6.58534	1.28454e-10	2.15094e-09	PREDICTED: glucan endo-1,3-beta-glucosidase 8-like [Solanum lycopersicum]	Glucan endo-1,3-beta-glucosidase 8 OS=Arabidopsis thaliana GN=At1g64760 PE=1 SV=2	--	--	--	--	--	--
mmt|c20225_g1	394	163	116	-1.67888	4.83352	0.000144833	0.000872142	-2.08391	4.88898	3.8622e-06	2.46081e-05	Plastid transcription factor 1, putative isoform 1 [Theobroma cacao] >gi|590650949|ref|XP_007032774.1| Plastid transcription factor 1, putative isoform 1 [Theobroma cacao] >gi|508711802|gb|EOY03699.1| Plastid transcription factor 1, putative isoform 1 [Theobroma cacao] >gi|508711803|gb|EOY03700.1| Plastid transcription factor 1, putative isoform 1 [Theobroma cacao]	Transcription factor TCP13 OS=Arabidopsis thaliana GN=TCP13 PE=1 SV=1	--	--	--	--	--	--
mmt|c16787_g1	365	151	109	-1.67884	4.72348	0.000147946	0.000888819	-2.06333	4.78299	5.25286e-06	3.2394e-05	unnamed protein product [Coffea canephora]	Upstream activation factor subunit spp27 OS=Schizosaccharomyces pombe (strain 972 / ATCC 24843) GN=spp27 PE=1 SV=1	Genetic Information Processing	Transcription	ko03022	Basal transcription factors	UAF30, SPP27	upstream activation factor subunit UAF30
mmt|c56496_g1	1322	571	494	-1.61734	6.59294	0.000148306	0.000890292	-1.74101	6.70515	4.79132e-05	0.000229736	PREDICTED: tetraspanin-3-like [Sesamum indicum]	Tetraspanin-3 OS=Arabidopsis thaliana GN=TET3 PE=2 SV=1	--	--	--	--	--	--
mmt|c41264_g1	1626	705	290	-1.61186	6.89275	0.000151616	0.000908059	-2.80776	6.81802	3.34672e-10	5.27758e-09	cytochrome b5 type 06 [Crepis alpina]	Cytochrome b5 OS=Borago officinalis PE=2 SV=1	--	--	--	--	--	--
mmt|c55746_g1	822	352	406	-1.6296	5.90491	0.000153401	0.000917336	-1.33851	6.12389	0.00172017	0.00528913	PREDICTED: autophagy-related protein 8i [Nicotiana sylvestris]	Autophagy-related protein 8i OS=Arabidopsis thaliana GN=ATG8I PE=2 SV=1	Genetic Information Processing; Genetic Information Processing; Genetic Information Processing; Environmental Information Processing; Environmental Information Processing; Cellular Processes; Cellular Processes; Cellular Processes; Cellular Processes; Cellular Processes; Organismal Systems; Organismal Systems; Organismal Systems; Human Diseases	Translation; Folding, sorting and degradation; Folding, sorting and degradation; Signal transduction; Signal transduction; Transport and catabolism; Transport and catabolism; Transport and catabolism; Transport and catabolism; Transport and catabolism; Immune system; Nervous system; Aging; Infectious diseases	ko03008; ko04130; ko04120; ko04371; ko04068; ko04140; ko04138; ko04136; ko04137; ko04139; ko04621; ko04727; ko04212; ko05167	Ribosome biogenesis in eukaryotes; SNARE interactions in vesicular transport; Ubiquitin mediated proteolysis; Apelin signaling pathway; FoxO signaling pathway; Autophagy - animal; Autophagy - yeast; Autophagy - other eukaryotes; Mitophagy - animal; Mitophagy - yeast; NOD-like receptor signaling pathway; GABAergic synapse; Longevity regulating pathway - worm; Kaposi's sarcoma-associated herpesviru…	GABARAP, ATG8, LC3	GABA(A) receptor-associated protein
mmt|c21246_g1	7440	3277	2206	-1.58931	9.09184	0.000159674	0.000949012	-2.07495	9.1264	1.21737e-06	8.83717e-06	hypothetical protein MIMGU_mgv1a016078mg [Erythranthe guttata]	--	--	--	--	--	--	--
mmt|c8607_g1	1479	645	731	-1.60347	6.75819	0.000166592	0.000981867	-1.33767	6.97052	0.00153468	0.00480058	PREDICTED: syntaxin-51-like [Sesamum indicum]	Syntaxin-52 OS=Arabidopsis thaliana GN=SYP52 PE=1 SV=1	Genetic Information Processing; Genetic Information Processing	Folding, sorting and degradation; Folding, sorting and degradation	ko04130; ko04130	SNARE interactions in vesicular transport; SNARE interactions in vesicular transport	SYP5	syntaxin of plants SYP5
mmt|c11151_g1	369	154	140	-1.6662	4.74222	0.000167208	0.000984754	-1.71835	4.87271	0.000114412	0.000498216	PREDICTED: uncharacterized protein LOC105647336 [Jatropha curcas] >gi|643708378|gb|KDP23294.1| hypothetical protein JCGZ_23127 [Jatropha curcas]	--	--	--	--	--	--	--
mmt|c13699_g1	969	420	372	-1.61221	6.14636	0.000167699	0.000986898	-1.70198	6.26655	7.61139e-05	0.000347026	PREDICTED: mediator-associated protein 1 [Vitis vinifera]	Mediator-associated protein 1 OS=Arabidopsis thaliana GN=At4g25210 PE=1 SV=1	--	--	--	--	--	--
mmt|c2561_g1	783	338	148	-1.61801	5.83771	0.000174201	0.00102438	-2.72342	5.7752	1.91877e-09	2.51336e-08	PREDICTED: F-box/kelch-repeat protein SKIP30 [Vitis vinifera] >gi|359479637|ref|XP_003632311.1| PREDICTED: F-box/kelch-repeat protein SKIP30 [Vitis vinifera] >gi|731394878|ref|XP_010651986.1| PREDICTED: F-box/kelch-repeat protein SKIP30 [Vitis vinifera] >gi|731394880|ref|XP_010651987.1| PREDICTED: F-box/kelch-repeat protein SKIP30 [Vitis vinifera] >gi|731394882|ref|XP_010651988.1| PREDICTED: F-bo…	F-box/kelch-repeat protein SKIP30 OS=Arabidopsis thaliana GN=SKIP30 PE=1 SV=2	--	--	--	--	--	--
mmt|c18010_g1	1044	455	244	-1.60431	6.25579	0.000174571	0.00102579	-2.41766	6.23428	4.82704e-08	4.75892e-07	unnamed protein product [Coffea canephora]	Acetyltransferase At1g77540 OS=Arabidopsis thaliana GN=At1g77540 PE=1 SV=2	--	--	--	--	--	--
mmt|c11169_g1	681	293	186	-1.62271	5.63541	0.000176165	0.00103285	-2.19267	5.65659	7.76999e-07	5.92507e-06	PREDICTED: rac-like GTP-binding protein 3 isoform X1 [Nicotiana tomentosiformis] >gi|697184147|ref|XP_009601099.1| PREDICTED: rac-like GTP-binding protein 3 isoform X1 [Nicotiana tomentosiformis] >gi|697184149|ref|XP_009601100.1| PREDICTED: rac-like GTP-binding protein 3 isoform X1 [Nicotiana tomentosiformis] >gi|697184151|ref|XP_009601101.1| PREDICTED: rac-like GTP-binding protein 3 isoform X1 […	Rac-like GTP-binding protein 3 OS=Oryza sativa subsp. japonica GN=RAC3 PE=2 SV=1	Genetic Information Processing; Environmental Information Processing; Environmental Information Processing; Environmental Information Processing; Environmental Information Processing; Environmental Information Processing; Environmental Information Processing; Environmental Information Processing; Environmental Information Processing; Environmental Information Processing; Environmental Information…	Folding, sorting and degradation; Signal transduction; Signal transduction; Signal transduction; Signal transduction; Signal transduction; Signal transduction; Signal transduction; Signal transduction; Signal transduction; Signaling molecules and interaction; Transport and catabolism; Transport and catabolism; Cellular community - eukaryotes; Cellular community - eukaryotes; Cellular community - …	ko04130; ko04014; ko04015; ko04010; ko04013; ko04310; ko04370; ko04071; ko04024; ko04151; ko04075; ko04144; ko04145; ko04510; ko04520; ko04530; ko04810; ko04620; ko04650; ko04662; ko04664; ko04666; ko04670; ko04062; ko04972; ko04722; ko04360; ko04380; ko05200; ko05231; ko05205; ko05203; ko05210; ko05212; ko05211; ko05014; ko05418; ko05416; ko04932; ko04933; ko05120; ko05132; ko05131; ko05100; ko0…	SNARE interactions in vesicular transport; Ras signaling pathway; Rap1 signaling pathway; MAPK signaling pathway; MAPK signaling pathway - fly; Wnt signaling pathway; VEGF signaling pathway; Sphingolipid signaling pathway; cAMP signaling pathway; PI3K-Akt signaling pathway; Plant hormone signal transduction; Endocytosis; Phagosome; Focal adhesion; Adherens junction; Tight junction; Regulation of …	RAC1	Ras-related C3 botulinum toxin substrate 1
mmt|c51084_g1	1931	849	727	-1.59178	7.14566	0.000176172	0.00103285	-1.73028	7.25389	4.93586e-05	0.000235796	hypothetical protein MIMGU_mgv1a017170mg [Erythranthe guttata]	--	--	--	--	--	--	--
mmt|c21135_g1	1391	610	444	-1.59544	6.67174	0.000179571	0.00105043	-1.96831	6.7291	5.23096e-06	3.23056e-05	PREDICTED: protein DEHYDRATION-INDUCED 19-like [Malus domestica]	Protein DEHYDRATION-INDUCED 19 OS=Oryza sativa subsp. japonica GN=DI19-1 PE=2 SV=1	--	--	--	--	--	--
mmt|c20837_g2	1385	608	585	-1.59394	6.66588	0.000179644	0.00105043	-1.5643	6.81502	0.000239879	0.000954374	PREDICTED: cullin-4 [Vitis vinifera]	Cullin-4 OS=Arabidopsis thaliana GN=CUL4 PE=1 SV=1	Genetic Information Processing; Genetic Information Processing; Genetic Information Processing; Genetic Information Processing; Cellular Processes	Folding, sorting and degradation; Folding, sorting and degradation; Replication and repair; Replication and repair; Transport and catabolism	ko04120; ko04120; ko03420; ko03460; ko04144	Ubiquitin mediated proteolysis; Ubiquitin mediated proteolysis; Nucleotide excision repair; Fanconi anemia pathway; Endocytosis	CUL4	cullin 4
mmt|c47700_g1	3995	1777	147	-1.5751	8.19841	0.000186954	0.00108704	-5.08414	7.96371	1.30093e-24	3.25082e-22	PREDICTED: protein phosphatase 2C 37 [Solanum lycopersicum]	Protein phosphatase 2C 37 OS=Arabidopsis thaliana GN=PP2CA PE=1 SV=1	Environmental Information Processing; Environmental Information Processing; Human Diseases	Signal transduction; Signal transduction; Endocrine and metabolic diseases	ko04016; ko04075; ko04931	MAPK signaling pathway - plant; Plant hormone signal transduction; Insulin resistance	PP2C	protein phosphatase 2C
mmt|c17163_g1	2612	1160	1221	-1.57734	7.58495	0.000189351	0.00109688	-1.41814	7.76811	0.000751268	0.00257572	PREDICTED: uncharacterized protein LOC105637584 [Jatropha curcas] >gi|643724342|gb|KDP33543.1| hypothetical protein JCGZ_07114 [Jatropha curcas]	--	--	--	--	--	--	--
mmt|c15970_g1	714	310	126	-1.60964	5.70684	0.000195603	0.00112598	-2.82229	5.62952	6.57866e-10	9.60651e-09	PREDICTED: dihydroflavonol-4-reductase isoform X1 [Solanum lycopersicum]	Putative dihydroflavonol-4-reductase OS=Synechocystis sp. (strain PCC 6803 / Kazusa) GN=dfrA PE=3 SV=1	Metabolism; Metabolism	Metabolism of terpenoids and polyketides; Metabolism of terpenoids and polyketides	ko00900; ko00909	Terpenoid backbone biosynthesis; Sesquiterpenoid and triterpenoid biosynthesis	FLDH	NAD+-dependent farnesol dehydrogenase
mmt|c10534_g1	2287	1018	608	-1.57401	7.39414	0.000202047	0.00115954	-2.23221	7.39601	2.60026e-07	2.18833e-06	PREDICTED: putative dual specificity protein phosphatase DSP8 [Nicotiana sylvestris]	Putative dual specificity protein phosphatase DSP8 OS=Arabidopsis thaliana GN=DSP8 PE=2 SV=2	--	--	--	--	--	--
mmt|c6480_g1	1055	465	414	-1.58807	6.27495	0.000202107	0.00115954	-1.67036	6.39661	0.000100383	0.00044276	hypothetical protein CISIN_1g018770mg [Citrus sinensis]	--	--	--	--	--	--	--
mmt|c41689_g1	2764	1235	595	-1.56856	7.66874	0.000203773	0.00116703	-2.53667	7.62015	7.17929e-09	8.44997e-08	hypothetical protein MIMGU_mgv1a016321mg [Erythranthe guttata]	40S ribosomal protein S26-1 OS=Arabidopsis thaliana GN=RPS26A PE=2 SV=2	Genetic Information Processing; Genetic Information Processing	Translation; Translation	ko03010; ko03010	Ribosome; Ribosome	RP-S26e, RPS26	small subunit ribosomal protein S26e
mmt|c20308_g1	1060	467	118	-1.5887	6.28161	0.000204029	0.00116713	-3.48681	6.1313	9.44166e-14	3.09811e-12	(S)-N-methylcoclaurine 3'-hydroxylase isozyme, putative [Ricinus communis] >gi|223549945|gb|EEF51432.1| (S)-N-methylcoclaurine 3'-hydroxylase isozyme, putative [Ricinus communis]	Probable (S)-N-methylcoclaurine 3'-hydroxylase isozyme 2 OS=Coptis japonica GN=CYP80B2 PE=2 SV=1	--	--	--	--	--	--
mmt|c8997_g1	455	195	147	-1.62811	5.05315	0.00020689	0.00118002	-1.95019	5.12285	1.18426e-05	6.57057e-05	ATPase E1 [Theobroma cacao] >gi|508700861|gb|EOX92757.1| ATPase E1 [Theobroma cacao]	Peptidyl-prolyl cis-trans isomerase E OS=Mus musculus GN=Ppie PE=2 SV=2	Genetic Information Processing; Genetic Information Processing; Genetic Information Processing	Transcription; Transcription; Folding, sorting and degradation	ko03040; ko03040; ko03008	Spliceosome; Spliceosome; Ribosome biogenesis in eukaryotes	PPIE	peptidyl-prolyl isomerase E (cyclophilin E)
mmt|c41702_g1	3081	1380	850	-1.56506	7.82623	0.000208352	0.00118748	-2.17883	7.83535	4.42968e-07	3.5226e-06	PREDICTED: uncharacterized protein LOC104244175 [Nicotiana sylvestris]	--	--	--	--	--	--	--
mmt|c21238_g1	5794	2605	2870	-1.55965	8.7386	0.000210706	0.00119926	-1.33462	8.94038	0.00142324	0.00450843	PREDICTED: polyadenylate-binding protein RBP47 isoform X1 [Nicotiana sylvestris]	Polyadenylate-binding protein RBP47 OS=Nicotiana plumbaginifolia GN=RBP47 PE=1 SV=1	--	--	--	--	--	--
mmt|c17857_g1	1550	690	583	-1.57383	6.83323	0.000215373	0.00122391	-1.73161	6.9367	5.08389e-05	0.000241624	MFP1 attachment factor 1 [Solanum lycopersicum] >gi|75185987|sp|Q9M7N6.1|MAF1_SOLLC RecName: Full=MFP1 attachment factor 1 [Solanum lycopersicum] >gi|7546725|gb|AAF63657.1|AF118113_1 MFP1 attachment factor 1 [Solanum lycopersicum]	MFP1 attachment factor 1 OS=Solanum lycopersicum GN=MAF1 PE=1 SV=1	--	--	--	--	--	--
mmt|c300_g1	356	152	140	-1.63332	4.69865	0.000220388	0.00125149	-1.66662	4.83348	0.000184225	0.000761151	PREDICTED: deSI-like protein At4g17486 [Vitis vinifera] >gi|731429472|ref|XP_010664659.1| PREDICTED: deSI-like protein At4g17486 [Vitis vinifera] >gi|302142454|emb|CBI19657.3| unnamed protein product [Vitis vinifera]	DeSI-like protein At4g17486 OS=Arabidopsis thaliana GN=At4g17486 PE=2 SV=1	--	--	--	--	--	--
mmt|c12958_g1	926	409	276	-1.585	6.08771	0.000221107	0.00125346	-2.06695	6.12294	2.21248e-06	1.49268e-05	WD-repeats transcriptional factor [Dahlia pinnata]	WD repeat-containing protein LWD1 OS=Arabidopsis thaliana GN=LWD1 PE=2 SV=1	Genetic Information Processing	Folding, sorting and degradation	ko04120	Ubiquitin mediated proteolysis	WDR68, HAN11	WD repeat-containing protein 68
mmt|c20356_g2	2672	1202	354	-1.5588	7.62239	0.000222991	0.00126167	-3.23675	7.48721	8.73999e-13	2.34644e-11	RecName: Full=26S protease regulatory subunit 6B homolog [Helianthus annuus]	26S protease regulatory subunit 6B homolog OS=Helianthus annuus PE=1 SV=1	Genetic Information Processing; Genetic Information Processing; Human Diseases	Folding, sorting and degradation; Folding, sorting and degradation; Infectious diseases	ko03050; ko03050; ko05169	Proteasome; Proteasome; Epstein-Barr virus infection	PSMC4, RPT3	26S proteasome regulatory subunit T3
mmt|c12156_g1	1565	700	734	-1.56697	6.84885	0.000223938	0.0012661	-1.41329	7.03091	0.000831169	0.00281109	hypothetical protein MIMGU_mgv1a013853mg [Erythranthe guttata]	Transmembrane emp24 domain-containing protein p24beta2 OS=Arabidopsis thaliana GN=At3g07680 PE=1 SV=1	--	--	--	--	--	--
mmt|c14354_g2	4424	1997	1029	-1.55388	8.35091	0.000224777	0.00126957	-2.4251	8.3156	2.27889e-08	2.38421e-07	40S ribosomal S13 [Gossypium arboreum]	40S ribosomal protein S13 OS=Glycine max GN=RPS13 PE=2 SV=1	Genetic Information Processing; Genetic Information Processing	Translation; Translation	ko03010; ko03010	Ribosome; Ribosome	RP-S13e, RPS13	small subunit ribosomal protein S13e
mmt|c14271_g1	978	434	200	-1.57825	6.16817	0.000224878	0.00126957	-2.61015	6.11129	5.31326e-09	6.50099e-08	unnamed protein product [Coffea canephora]	--	--	--	--	--	--	--
mmt|c20113_g1	320	136	117	-1.63987	4.54365	0.000227553	0.00128374	-1.77151	4.65559	7.96959e-05	0.000361581	Major facilitator superfamily protein [Theobroma cacao] >gi|508719385|gb|EOY11282.1| Major facilitator superfamily protein [Theobroma cacao]	Sugar transporter ERD6-like 5 OS=Arabidopsis thaliana GN=At1g54730 PE=2 SV=2	Environmental Information Processing	Membrane transport	ko03460	Fanconi anemia pathway	SLC2A8, GLUT8	MFS transporter, SP family, solute carrier family 2 (facilitated glucose transporter), member 8
mmt|c20803_g1	407	176	203	-1.61509	4.89587	0.000236139	0.00132736	-1.32411	5.11636	0.00237788	0.00699055	PREDICTED: EVI5-like protein [Jatropha curcas] >gi|802751916|ref|XP_012088127.1| PREDICTED: EVI5-like protein [Jatropha curcas] >gi|802751921|ref|XP_012088128.1| PREDICTED: EVI5-like protein [Jatropha curcas] >gi|802751926|ref|XP_012088129.1| PREDICTED: EVI5-like protein [Jatropha curcas] >gi|643710019|gb|KDP24345.1| hypothetical protein JCGZ_25641 [Jatropha curcas]	EVI5-like protein OS=Homo sapiens GN=EVI5L PE=1 SV=1	--	--	--	--	--	--
mmt|c48885_g1	1048	468	528	-1.5692	6.27011	0.000241435	0.0013542	-1.30996	6.48199	0.00201712	0.00606163	PREDICTED: E3 ubiquitin ligase BIG BROTHER-related isoform X2 [Vitis vinifera] >gi|296085296|emb|CBI29028.3| unnamed protein product [Vitis vinifera]	E3 ubiquitin ligase BIG BROTHER-related OS=Arabidopsis thaliana GN=BBR PE=2 SV=1	--	--	--	--	--	--
mmt|c9152_g1	11879	5409	1562	-1.54138	9.77894	0.000242812	0.00136094	-3.24799	9.63845	4.08444e-13	1.1794e-11	PREDICTED: uncharacterized protein LOC104221988 [Nicotiana sylvestris]	--	--	--	--	--	--	--
mmt|c18026_g2	545	239	225	-1.5951	5.32131	0.000247461	0.00138301	-1.59689	5.46321	0.000250441	0.000989128	PREDICTED: mRNA cap guanine-N7 methyltransferase 1 isoform X1 [Nicotiana tomentosiformis]	mRNA cap guanine-N7 methyltransferase 1 OS=Arabidopsis thaliana GN=At3g20650 PE=2 SV=1	Genetic Information Processing; Genetic Information Processing	Translation; Translation	ko03015; ko03015	mRNA surveillance pathway; mRNA surveillance pathway	RNMT	mRNA (guanine-N7-)-methyltransferase
mmt|c30764_g1	2228	1008	825	-1.55055	7.3624	0.00024841	0.00138731	-1.75427	7.45465	3.8034e-05	0.000187486	PREDICTED: tRNA(adenine(34)) deaminase, chloroplastic [Jatropha curcas] >gi|643708712|gb|KDP23628.1| hypothetical protein JCGZ_23461 [Jatropha curcas]	Guanine deaminase OS=Bacillus subtilis (strain 168) GN=guaD PE=1 SV=1	--	--	--	--	--	--
mmt|c19796_g1	5307	2421	116	-1.53867	8.6173	0.00025503	0.0014202	-5.83516	8.35654	8.717e-30	7.07929e-27	conserved hypothetical protein [Ricinus communis] >gi|223538248|gb|EEF39857.1| conserved hypothetical protein [Ricinus communis]	Protein trichome birefringence-like 38 OS=Arabidopsis thaliana GN=TBL38 PE=2 SV=1	--	--	--	--	--	--
mmt|c17934_g1	897	402	200	-1.564	6.04715	0.00025779	0.00142943	-2.48544	6.00497	2.39418e-08	2.49278e-07	PREDICTED: pre-mRNA-splicing factor 38B [Amborella trichopoda] >gi|769822462|ref|XP_011629198.1| PREDICTED: pre-mRNA-splicing factor 38B [Amborella trichopoda] >gi|769822464|ref|XP_011629199.1| PREDICTED: pre-mRNA-splicing factor 38B [Amborella trichopoda] >gi|548835114|gb|ERM97019.1| hypothetical protein AMTR_s00122p00011550 [Amborella trichopoda]	Pre-mRNA-splicing factor 38B OS=Homo sapiens GN=PRPF38B PE=1 SV=1	Genetic Information Processing; Genetic Information Processing	Transcription; Transcription	ko03040; ko03040	Spliceosome; Spliceosome	PRPF38B	pre-mRNA-splicing factor 38B
mmt|c19276_g1	862	385	121	-1.5689	5.98854	0.00025942	0.00143744	-3.15237	5.86381	8.48393e-12	1.83123e-10	PREDICTED: uncharacterized protein LOC103326070 [Prunus mume]	Protein NUCLEAR FUSION DEFECTIVE 4 OS=Arabidopsis thaliana GN=NFD4 PE=3 SV=1	--	--	--	--	--	--
mmt|c34759_g1	2794	1274	1302	-1.53929	7.69176	0.000264024	0.00145466	-1.42266	7.86402	0.000719825	0.00248651	PREDICTED: phospholipid:diacylglycerol acyltransferase 1-like [Sesamum indicum] >gi|747052869|ref|XP_011072567.1| PREDICTED: phospholipid:diacylglycerol acyltransferase 1-like [Sesamum indicum] >gi|747052871|ref|XP_011072568.1| PREDICTED: phospholipid:diacylglycerol acyltransferase 1-like [Sesamum indicum]	Phospholipid:diacylglycerol acyltransferase 1 OS=Arabidopsis thaliana GN=PDAT1 PE=2 SV=1	Metabolism	Lipid metabolism	ko00561	Glycerolipid metabolism	E2.3.1.158	phospholipid:diacylglycerol acyltransferase
mmt|c49494_g1	1315	595	156	-1.5503	6.60212	0.000268949	0.00147656	-3.39544	6.44997	2.16854e-13	6.5227e-12	unnamed protein product [Coffea canephora]	--	--	--	--	--	--	--
mmt|c10885_g1	978	441	109	-1.55518	6.17402	0.000273848	0.00150028	-3.48499	6.01533	1.14949e-13	3.71554e-12	hypothetical protein SELMODRAFT_154282 [Selaginella moellendorffii] >gi|300151088|gb|EFJ17735.1| hypothetical protein SELMODRAFT_154282 [Selaginella moellendorffii]	U1 small nuclear ribonucleoprotein 70 kDa OS=Arabidopsis thaliana GN=RNU1 PE=1 SV=1	Genetic Information Processing; Genetic Information Processing	Transcription; Transcription	ko03040; ko03040	Spliceosome; Spliceosome	SNRP70	U1 small nuclear ribonucleoprotein 70kDa
mmt|c23342_g1	652	291	277	-1.56981	5.58594	0.000276669	0.00151466	-1.55566	5.7317	0.000315209	0.00120678	Tetratricopeptide repeat-like superfamily protein [Theobroma cacao] >gi|508716138|gb|EOY08035.1| Tetratricopeptide repeat-like superfamily protein [Theobroma cacao]	DnaJ homolog subfamily C member 28 OS=Mus musculus GN=Dnajc28 PE=2 SV=2	--	--	--	--	--	--
mmt|c19916_g1	827	372	194	-1.55865	5.93141	0.000278304	0.00152147	-2.41215	5.89927	6.13941e-08	5.90929e-07	hypothetical protein B456_003G130800 [Gossypium raimondii] >gi|763752382|gb|KJB19770.1| hypothetical protein B456_003G130800 [Gossypium raimondii]	Uncharacterized protein C20orf24 homolog OS=Mus musculus PE=2 SV=1	--	--	--	--	--	--
mmt|c21651_g1	2028	925	565	-1.53881	7.22976	0.000278667	0.00152239	-2.16461	7.23479	5.75795e-07	4.49632e-06	PREDICTED: quinone oxidoreductase PIG3 [Populus euphratica] >gi|743914372|ref|XP_011001113.1| PREDICTED: quinone oxidoreductase PIG3 [Populus euphratica]	Quinone oxidoreductase PIG3 OS=Homo sapiens GN=TP53I3 PE=1 SV=2	--	--	--	--	--	--
mmt|c6065_g1	2035	929	843	-1.53756	7.23505	0.000279616	0.00152543	-1.59242	7.3627	0.000174807	0.000728026	PREDICTED: UBP1-associated protein 2A-like [Nelumbo nucifera] >gi|719986354|ref|XP_010251673.1| PREDICTED: UBP1-associated protein 2A-like [Nelumbo nucifera] >gi|719986357|ref|XP_010251674.1| PREDICTED: UBP1-associated protein 2A-like [Nelumbo nucifera]	UBP1-associated protein 2B OS=Arabidopsis thaliana GN=UBA2B PE=2 SV=1	Genetic Information Processing; Genetic Information Processing; Genetic Information Processing	Transcription; Transcription; Translation	ko03040; ko03040; ko03015	Spliceosome; Spliceosome; mRNA surveillance pathway	HNRNPA1_3	heterogeneous nuclear ribonucleoprotein A1/A3
mmt|c18804_g3	657	293	111	-1.57096	5.59666	0.000280177	0.00152741	-2.88493	5.50192	3.90644e-10	6.08636e-09	PREDICTED: LOW QUALITY PROTEIN: cleavage and polyadenylation specificity factor subunit 6 [Sesamum indicum]	--	Genetic Information Processing; Genetic Information Processing	Translation; Translation	ko03015; ko03015	mRNA surveillance pathway; mRNA surveillance pathway	CPSF6_7	cleavage and polyadenylation specificity factor subunit 6/7
mmt|c20215_g3	828	373	389	-1.55652	5.93369	0.000285306	0.00155103	-1.41069	6.11421	0.000980892	0.00325146	Basic helix-loop-helix DNA-binding superfamily protein [Theobroma cacao] >gi|508783473|gb|EOY30729.1| Basic helix-loop-helix DNA-binding superfamily protein [Theobroma cacao]	Transcription factor bHLH68 OS=Arabidopsis thaliana GN=BHLH68 PE=2 SV=2	--	--	--	--	--	--
mmt|c18465_g1	907	409	370	-1.5551	6.0654	0.000288283	0.00156393	-1.61437	6.19243	0.000168374	0.000703941	unnamed protein product [Vitis vinifera]	Probable N6-adenosine-methyltransferase MT-A70-like OS=Oryza sativa subsp. japonica GN=Os02g0672600 PE=2 SV=1	Genetic Information Processing	Translation	ko03015	mRNA surveillance pathway	METTL3_14	mRNA (2'-O-methyladenosine-N6-)-methyltransferase
mmt|c15915_g1	5122	2362	2153	-1.52307	8.57013	0.000293178	0.00158812	-1.57145	8.69915	0.000190945	0.000783189	Formate dehydrogenase-2C mitochondrial [Gossypium arboreum]	Formate dehydrogenase, mitochondrial OS=Solanum tuberosum GN=FDH1 PE=1 SV=2	Metabolism; Metabolism	Carbohydrate metabolism; Energy metabolism	ko00630; ko00680	Glyoxylate and dicarboxylate metabolism; Methane metabolism	FDH	formate dehydrogenase
mmt|c20606_g1	5262	2428	1288	-1.52222	8.60925	0.000295032	0.00159387	-2.35151	8.57764	5.36622e-08	5.25066e-07	PREDICTED: FRIGIDA-like protein 4a [Nicotiana sylvestris]	FRIGIDA-like protein 4a OS=Arabidopsis thaliana GN=FRL4A PE=2 SV=1	--	--	--	--	--	--
mmt|c16655_g1	1931	889	644	-1.52537	7.16254	0.00031218	0.00168184	-1.90514	7.21516	9.0587e-06	5.23615e-05	PREDICTED: proteasome subunit beta type-4-like [Solanum tuberosum]	Proteasome subunit beta type-4 OS=Arabidopsis thaliana GN=PBG1 PE=1 SV=2	Metabolism; Genetic Information Processing; Genetic Information Processing	Enzyme families; Folding, sorting and degradation; Folding, sorting and degradation	ko00983; ko03050; ko03050	Drug metabolism - other enzymes; Proteasome; Proteasome	PSMB4	20S proteasome subunit beta 7
mmt|c10741_g1	321	140	130	-1.60259	4.55741	0.000314118	0.00168993	-1.62418	4.69513	0.000280541	0.00109273	BnaC04g52950D [Brassica napus]	Prolyl 4-hydroxylase 1 OS=Arabidopsis thaliana GN=P4H1 PE=1 SV=1	Metabolism	Amino acid metabolism	ko00330	Arginine and proline metabolism	P4HA	prolyl 4-hydroxylase
mmt|c4710_g1	2172	1005	226	-1.51812	7.33402	0.000328037	0.00176238	-3.58497	7.15828	8.44036e-15	3.42731e-13	hypothetical protein B456_003G071100 [Gossypium raimondii]	HIPL1 protein OS=Arabidopsis thaliana GN=HIPL1 PE=1 SV=2	--	--	--	--	--	--
mmt|c15398_g1	2120	980	715	-1.5195	7.29872	0.000328696	0.0017647	-1.889	7.35323	1.02565e-05	5.81978e-05	PREDICTED: GDT1-like protein 4 [Sesamum indicum]	GDT1-like protein 5 OS=Arabidopsis thaliana GN=At1g68650 PE=1 SV=1	--	--	--	--	--	--
mmt|c54692_g1	3548	1649	667	-1.51176	8.04346	0.000330266	0.00177186	-2.73215	7.95316	5.76654e-10	8.57112e-09	PREDICTED: SNF1-related protein kinase regulatory subunit gamma-1 [Nicotiana tomentosiformis]	SNF1-related protein kinase regulatory subunit gamma-1 OS=Arabidopsis thaliana GN=KING1 PE=1 SV=2	--	--	--	--	--	--
mmt|c4869_g1	391	174	169	-1.57372	4.84854	0.000338426	0.00181068	-1.53052	5.00236	0.000522417	0.00188744	PREDICTED: uncharacterized protein LOC104220978 [Nicotiana sylvestris]	--	--	--	--	--	--	--
mmt|c16345_g2	602	273	148	-1.5468	5.47687	0.000342713	0.00183236	-2.34423	5.45271	1.77793e-07	1.56309e-06	PREDICTED: uncharacterized protein LOC105179858 [Sesamum indicum]	tRNA pseudouridine synthase B OS=Flavobacterium johnsoniae (strain ATCC 17061 / DSM 2064 / UW101) GN=truB PE=3 SV=1	Genetic Information Processing	Translation	ko03010	Ribosome	truB, PUS4, TRUB1	tRNA pseudouridine55 synthase
mmt|c20330_g1	1008	464	299	-1.52544	6.22522	0.000349092	0.00186262	-2.07392	6.24389	2.00658e-06	1.36797e-05	PREDICTED: probable protein phosphatase 2C 40 [Sesamum indicum]	Probable protein phosphatase 2C 40 OS=Arabidopsis thaliana GN=At3g16560 PE=2 SV=1	--	--	--	--	--	--
mmt|c20002_g1	843	387	271	-1.52928	5.96657	0.000352294	0.00187713	-1.95785	6.00939	7.22662e-06	4.26443e-05	PREDICTED: serine/threonine protein phosphatase 2A 59 kDa regulatory subunit B' gamma isoform-like [Nelumbo nucifera] >gi|719989001|ref|XP_010252514.1| PREDICTED: serine/threonine protein phosphatase 2A 59 kDa regulatory subunit B' gamma isoform-like [Nelumbo nucifera] >gi|719989005|ref|XP_010252515.1| PREDICTED: serine/threonine protein phosphatase 2A 59 kDa regulatory subunit B' gamma isoform-l…	Serine/threonine protein phosphatase 2A 59 kDa regulatory subunit B' gamma isoform OS=Arabidopsis thaliana GN=B'GAMMA PE=1 SV=2	Metabolism; Genetic Information Processing; Genetic Information Processing; Environmental Information Processing; Environmental Information Processing; Environmental Information Processing; Cellular Processes; Cellular Processes; Organismal Systems; Organismal Systems; Human Diseases	Enzyme families; Translation; Replication and repair; Signal transduction; Signal transduction; Signal transduction; Cell growth and death; Cell growth and death; Circulatory system; Nervous system; Infectious diseases	ko00983; ko03015; ko03030; ko04071; ko04151; ko04152; ko04113; ko04114; ko04261; ko04728; ko05165	Drug metabolism - other enzymes; mRNA surveillance pathway; DNA replication; Sphingolipid signaling pathway; PI3K-Akt signaling pathway; AMPK signaling pathway; Meiosis - yeast; Oocyte meiosis; Adrenergic signaling in cardiomyocytes; Dopaminergic synapse; Human papillomavirus infection	PPP2R5	serine/threonine-protein phosphatase 2A regulatory subunit B'
mmt|c22114_g1	6259	2936	1110	-1.49846	8.86572	0.000360704	0.00191407	-2.81637	8.76125	1.57768e-10	2.59499e-09	hypothetical protein PHAVU_002G127700g [Phaseolus vulgaris] >gi|561031555|gb|ESW30134.1| hypothetical protein PHAVU_002G127700g [Phaseolus vulgaris]	Acyl-CoA-binding protein OS=Ricinus communis PE=3 SV=1	Organismal Systems	Endocrine system	ko03320	PPAR signaling pathway	DBI, ACBP	diazepam-binding inhibitor (GABA receptor modulator, acyl-CoA-binding protein)
mmt|c48157_g1	3212	1505	742	-1.50005	7.90301	0.000368148	0.00194296	-2.43491	7.85226	2.28826e-08	2.39016e-07	PREDICTED: 60S ribosomal protein L21-1-like [Musa acuminata subsp. malaccensis]	60S ribosomal protein L21-1 OS=Arabidopsis thaliana GN=RPL21A PE=2 SV=2	Genetic Information Processing; Genetic Information Processing	Translation; Translation	ko03010; ko03010	Ribosome; Ribosome	RP-L21e, RPL21	large subunit ribosomal protein L21e
mmt|c22662_g1	646	295	137	-1.53679	5.58107	0.000376193	0.00197469	-2.5573	5.52114	1.59048e-08	1.71936e-07	PREDICTED: FYVE and coiled-coil domain-containing protein 1 isoform X1 [Vitis vinifera] >gi|296084844|emb|CBI27726.3| unnamed protein product [Vitis vinifera]	Putative ankyrin repeat protein TV1425 OS=Thermoplasma volcanium (strain ATCC 51530 / DSM 4299 / JCM 9571 / NBRC 15438 / GSS1) GN=TV1425 PE=1 SV=1	--	--	--	--	--	--
mmt|c13837_g1	853	393	298	-1.5241	5.9849	0.00037978	0.00198949	-1.8379	6.05187	2.25206e-05	0.00011806	PREDICTED: uncharacterized protein LOC105638918 [Jatropha curcas] >gi|643723179|gb|KDP32784.1| hypothetical protein JCGZ_12076 [Jatropha curcas]	--	--	--	--	--	--	--
mmt|c19889_g1	2135	1002	820	-1.49765	7.31458	0.000396339	0.00206649	-1.70153	7.40542	6.33527e-05	0.000294844	PREDICTED: histone deacetylase 19-like [Solanum tuberosum]	Histone deacetylase 19 OS=Arabidopsis thaliana GN=HDA19 PE=1 SV=2	Genetic Information Processing; Environmental Information Processing; Cellular Processes; Organismal Systems; Organismal Systems; Human Diseases; Human Diseases; Human Diseases; Human Diseases; Human Diseases; Human Diseases; Human Diseases; Human Diseases	Replication and repair; Signal transduction; Cell growth and death; Endocrine system; Aging; Cancers; Cancers; Cancers; Cancers; Neurodegenerative diseases; Substance dependence; Infectious diseases; Infectious diseases	ko03030; ko04330; ko04110; ko04919; ko04213; ko05200; ko05202; ko05203; ko05220; ko05016; ko05034; ko05169; ko05165	DNA replication; Notch signaling pathway; Cell cycle; Thyroid hormone signaling pathway; Longevity regulating pathway - multiple species; Pathways in cancer; Transcriptional misregulation in cancers; Viral carcinogenesis; Chronic myeloid leukemia; Huntington's disease; Alcoholism; Epstein-Barr virus infection; Human papillomavirus infection	HDAC1_2	histone deacetylase 1/2
mmt|c12859_g1	578	266	114	-1.52557	5.42374	0.000412269	0.00214093	-2.66171	5.34605	5.44622e-09	6.62624e-08	unnamed protein product [Coffea canephora]	--	--	--	--	--	--	--
mmt|c42106_g1	1365	641	487	-1.49673	6.6698	0.000421888	0.00218359	-1.80777	6.73615	2.53891e-05	0.000131332	PREDICTED: uncharacterized protein LOC104889254 [Beta vulgaris subsp. vulgaris]	--	--	--	--	--	--	--
mmt|c17140_g1	301	134	117	-1.57294	4.47239	0.000425578	0.00219976	-1.68323	4.58833	0.000174333	0.000726518	PREDICTED: uncharacterized protein LOC100242841 [Vitis vinifera]	--	--	--	--	--	--	--
mmt|c18271_g1	736	341	257	-1.51597	5.77441	0.000430961	0.00222036	-1.83853	5.83919	2.3675e-05	0.000123247	PREDICTED: PAP-specific phosphatase HAL2-like [Nicotiana tomentosiformis]	PAP-specific phosphatase HAL2-like OS=Arabidopsis thaliana GN=AHL PE=2 SV=1	Metabolism; Genetic Information Processing	Energy metabolism; Translation	ko00920; ko03010	Sulfur metabolism; Ribosome	cysQ, MET22, BPNT1	3'(2'), 5'-bisphosphate nucleotidase
mmt|c13294_g1	538	247	193	-1.52898	5.31956	0.000432118	0.00222469	-1.79942	5.39658	4.10802e-05	0.000200524	hypothetical protein PRUPE_ppa011339mg [Prunus persica] >gi|462412107|gb|EMJ17156.1| hypothetical protein PRUPE_ppa011339mg [Prunus persica]	Protein CREG1 OS=Homo sapiens GN=CREG1 PE=1 SV=1	--	--	--	--	--	--
mmt|c21506_g1	1128	529	471	-1.4986	6.39436	0.000434447	0.0022352	-1.58084	6.51501	0.000217178	0.000879697	PREDICTED: pleckstrin homology domain-containing protein 1-like [Nicotiana tomentosiformis] >gi|697192049|ref|XP_009605100.1| PREDICTED: pleckstrin homology domain-containing protein 1-like [Nicotiana tomentosiformis]	Pleckstrin homology domain-containing protein 1 OS=Arabidopsis thaliana GN=PH1 PE=2 SV=2	--	--	--	--	--	--
mmt|c13473_g1	380	172	152	-1.54923	4.81374	0.000436235	0.00224144	-1.64219	4.93322	0.000199865	0.00081668	S-adenosyl-L-methionine-dependent methyltransferases superfamily protein isoform 1 [Theobroma cacao] >gi|508784697|gb|EOY31953.1| S-adenosyl-L-methionine-dependent methyltransferases superfamily protein isoform 1 [Theobroma cacao]	Probable 18S rRNA (guanine-N(7))-methyltransferase OS=Mus musculus GN=Wbscr22 PE=2 SV=1	--	--	--	--	--	--
mmt|c12961_g1	872	407	297	-1.5054	6.02153	0.000438258	0.00224886	-1.87453	6.07566	1.56628e-05	8.54418e-05	hypothetical protein MIMGU_mgv1a014641mg [Erythranthe guttata]	Golgi apparatus membrane protein-like protein ECHIDNA OS=Arabidopsis thaliana GN=ECH PE=1 SV=1	--	--	--	--	--	--
mmt|c18916_g1	534	246	162	-1.52406	5.31009	0.00044275	0.00227041	-2.04106	5.33496	4.17051e-06	2.63578e-05	PREDICTED: 26S proteasome non-ATPase regulatory subunit 9 [Sesamum indicum]	26S proteasome non-ATPase regulatory subunit 9 OS=Homo sapiens GN=PSMD9 PE=1 SV=3	Genetic Information Processing	Folding, sorting and degradation	ko03050	Proteasome	PSMD9	26S proteasome non-ATPase regulatory subunit 9
mmt|c17415_g1	998	468	288	-1.49868	6.21782	0.000447983	0.00228969	-2.11359	6.22196	1.31964e-06	9.5052e-06	hypothetical protein L484_008837 [Morus notabilis] >gi|587865353|gb|EXB54907.1| hypothetical protein L484_008837 [Morus notabilis]	Protein FAM214A OS=Xenopus tropicalis GN=fam214a PE=2 SV=1	--	--	--	--	--	--
mmt|c14956_g1	574	266	127	-1.51555	5.41635	0.000452229	0.00230836	-2.49608	5.36	3.5674e-08	3.59339e-07	Damaged DNA binding 2 [Theobroma cacao] >gi|508786477|gb|EOY33733.1| Damaged DNA binding 2 [Theobroma cacao]	Protein DAMAGED DNA-BINDING 2 OS=Arabidopsis thaliana GN=DDB2 PE=1 SV=1	Genetic Information Processing; Genetic Information Processing; Genetic Information Processing; Genetic Information Processing; Cellular Processes; Human Diseases; Human Diseases; Human Diseases; Human Diseases; Human Diseases; Human Diseases; Human Diseases; Human Diseases; Human Diseases; Human Diseases; Human Diseases; Human Diseases; Human Diseases; Human Diseases	Folding, sorting and degradation; Folding, sorting and degradation; Replication and repair; Replication and repair; Cell growth and death; Cancers; Cancers; Cancers; Cancers; Cancers; Cancers; Cancers; Cancers; Cancers; Cancers; Cancers; Cancers; Cancers; Infectious diseases	ko04120; ko04120; ko03420; ko03460; ko04115; ko05202; ko05210; ko05212; ko05225; ko05214; ko05216; ko05220; ko05217; ko05218; ko05213; ko05224; ko05222; ko05223; ko05161	Ubiquitin mediated proteolysis; Ubiquitin mediated proteolysis; Nucleotide excision repair; Fanconi anemia pathway; p53 signaling pathway; Transcriptional misregulation in cancers; Colorectal cancer; Pancreatic cancer; Hepatocellular carcinoma; Glioma; Thyroid cancer; Chronic myeloid leukemia; Basal cell carcinoma; Melanoma; Endometrial cancer; Breast cancer; Small cell lung cancer; Non-small cel…	DDB2	DNA damage-binding protein 2
mmt|c14888_g1	353	160	133	-1.54718	4.70822	0.000455341	0.00231967	-1.72834	4.80664	0.00010159	0.000447477	hypothetical protein PRUPE_ppa011250mg [Prunus persica] >gi|462424433|gb|EMJ28696.1| hypothetical protein PRUPE_ppa011250mg [Prunus persica]	Mediator of RNA polymerase II transcription subunit 18 OS=Arabidopsis thaliana GN=MED18 PE=1 SV=1	Genetic Information Processing	Transcription	ko03022	Basal transcription factors	MED18	mediator of RNA polymerase II transcription subunit 18
mmt|c11597_g1	659	307	287	-1.50803	5.61725	0.000464458	0.00235827	-1.51993	5.75627	0.00042279	0.00157143	PREDICTED: trafficking protein particle complex subunit 1-like [Cicer arietinum]	Trafficking protein particle complex subunit 1 OS=Rattus norvegicus GN=Trappc1 PE=2 SV=1	--	--	--	--	--	--
mmt|c23023_g1	1075	507	148	-1.49045	6.32713	0.000471551	0.00238506	-3.18062	6.1794	4.80248e-12	1.06855e-10	hypothetical protein CICLE_v10016875mg [Citrus clementina] >gi|568829354|ref|XP_006468988.1| PREDICTED: 60S ribosomal protein L11-like [Citrus sinensis] >gi|557549431|gb|ESR60060.1| hypothetical protein CICLE_v10016875mg [Citrus clementina] >gi|641844517|gb|KDO63410.1| hypothetical protein CISIN_1g030128mg [Citrus sinensis]	60S ribosomal protein L11 OS=Medicago sativa GN=RPL11 PE=2 SV=1	Genetic Information Processing; Genetic Information Processing	Translation; Translation	ko03010; ko03010	Ribosome; Ribosome	RP-L11e, RPL11	large subunit ribosomal protein L11e
mmt|c6020_g1	2322	1108	685	-1.47372	7.44198	0.00047397	0.00239573	-2.08212	7.44546	1.34975e-06	9.68986e-06	PREDICTED: uncharacterized protein LOC104236218 [Nicotiana sylvestris]	--	--	--	--	--	--	--
mmt|c15259_g1	974	459	307	-1.49157	6.18461	0.000477593	0.00241248	-1.98635	6.21173	4.94896e-06	3.08278e-05	glutathione-s-transferase theta, gst, putative [Ricinus communis] >gi|223549684|gb|EEF51172.1| glutathione-s-transferase theta, gst, putative [Ricinus communis]	Glutathione S-transferase T1 OS=Arabidopsis thaliana GN=GSTT1 PE=2 SV=1	Metabolism; Metabolism; Metabolism; Environmental Information Processing; Human Diseases; Human Diseases; Human Diseases; Human Diseases	Metabolism of other amino acids; Xenobiotics biodegradation and metabolism; Xenobiotics biodegradation and metabolism; Membrane transport; Cancers; Cancers; Cardiovascular diseases; Drug resistance	ko00480; ko00980; ko00982; ko03460; ko05204; ko05225; ko05418; ko01524	Glutathione metabolism; Metabolism of xenobiotics by cytochrome P450; Drug metabolism - cytochrome P450; Fanconi anemia pathway; Chemical carcinogenesis; Hepatocellular carcinoma; Fluid shear stress and atherosclerosis; Platinum drug resistance	GST, gst	glutathione S-transferase
mmt|c54631_g1	2671	1277	614	-1.47095	7.64466	0.000479454	0.00242031	-2.44196	7.58513	2.25697e-08	2.36509e-07	hypothetical protein MIMGU_mgv1a017525mg [Erythranthe guttata]	--	--	--	--	--	--	--
mmt|c6089_g1	4369	2096	2147	-1.46603	8.35572	0.000484553	0.0024403	-1.34608	8.52998	0.00131225	0.00421648	PREDICTED: uncharacterized protein At5g39570-like [Nicotiana sylvestris]	Uncharacterized protein At5g39570 OS=Arabidopsis thaliana GN=At5g39570 PE=1 SV=1	--	--	--	--	--	--
mmt|c16898_g1	602	280	220	-1.51029	5.48633	0.000485096	0.0024403	-1.77277	5.56444	4.89686e-05	0.000234105	PREDICTED: peroxisomal membrane protein PMP22-like [Sesamum indicum]	Peroxisomal membrane protein PMP22 OS=Arabidopsis thaliana GN=PMP22 PE=1 SV=1	Cellular Processes	Transport and catabolism	ko04146	Peroxisome	PXMP2, PMP22	peroxisomal membrane protein 2
mmt|c3459_g1	2720	1302	1155	-1.4692	7.67134	0.000485922	0.0024403	-1.55675	7.79005	0.000227518	0.000913587	PREDICTED: 60S acidic ribosomal protein P1-like [Sesamum indicum]	60S acidic ribosomal protein P1 OS=Zea mays GN=RPP1A PE=1 SV=1	Genetic Information Processing; Genetic Information Processing	Translation; Translation	ko03010; ko03010	Ribosome; Ribosome	RP-LP1, RPLP1	large subunit ribosomal protein LP1
mmt|c20268_g3	1094	519	502	-1.48198	6.35462	0.000497866	0.00249865	-1.44476	6.50632	0.000696332	0.0024167	PREDICTED: zinc finger protein JACKDAW-like [Nicotiana tomentosiformis]	Zinc finger protein JACKDAW OS=Arabidopsis thaliana GN=JKD PE=1 SV=1	--	--	--	--	--	--
mmt|c48893_g1	874	413	234	-1.4876	6.02951	0.000506195	0.00253554	-2.22161	6.01097	4.70471e-07	3.71855e-06	PREDICTED: phosphatidylinositol/phosphatidylcholine transfer protein SFH12-like [Solanum lycopersicum] >gi|723701457|ref|XP_010321376.1| PREDICTED: phosphatidylinositol/phosphatidylcholine transfer protein SFH12-like [Solanum lycopersicum]	CRAL-TRIO domain-containing protein T23G5.2 OS=Caenorhabditis elegans GN=T23G5.2 PE=3 SV=3	--	--	--	--	--	--
mmt|c41950_g1	1295	617	370	-1.47582	6.59942	0.000507793	0.00254191	-2.12809	6.59478	9.80498e-07	7.29701e-06	unnamed protein product [Coffea canephora]	MATE efflux family protein 3, chloroplastic OS=Arabidopsis thaliana GN=DTX45 PE=2 SV=2	--	--	--	--	--	--
mmt|c16097_g1	1062	505	335	-1.4786	6.31272	0.000518439	0.00259186	-1.98526	6.33662	4.81838e-06	3.01734e-05	PREDICTED: uncharacterized protein LOC103338302 [Prunus mume]	--	--	--	--	--	--	--
mmt|c16273_g1	675	320	170	-1.48283	5.65846	0.000563145	0.00279049	-2.30957	5.62341	2.15433e-07	1.84167e-06	PREDICTED: uncharacterized protein LOC103341461 [Prunus mume]	--	--	--	--	--	--	--
mmt|c20825_g1	3670	1781	1438	-1.44945	8.10868	0.000563196	0.00279049	-1.67277	8.19348	7.68253e-05	0.000349778	cytochrome P450 mono-oxygenase [Artemisia annua]	Cytochrome P450 CYP72A219 OS=Panax ginseng PE=2 SV=1	--	--	--	--	--	--
mmt|c19301_g1	2205	1069	474	-1.45082	7.37353	0.000578252	0.00285599	-2.53862	7.29396	7.3814e-09	8.60987e-08	PREDICTED: ABC transporter C family member 10-like [Nicotiana tomentosiformis]	ABC transporter C family member 10 OS=Arabidopsis thaliana GN=ABCC10 PE=2 SV=2	Environmental Information Processing; Environmental Information Processing; Organismal Systems; Human Diseases; Human Diseases	Membrane transport; Membrane transport; Digestive system; Drug resistance; Drug resistance	ko03460; ko02010; ko04976; ko01524; ko01523	Fanconi anemia pathway; ABC transporters; Bile secretion; Platinum drug resistance; Antifolate resistance	ABCC2	ATP-binding cassette, subfamily C (CFTR/MRP), member 2
mmt|c9209_g1	3756	1827	707	-1.44608	8.143	0.000578726	0.00285652	-2.73033	8.03558	5.8471e-10	8.65344e-09	hypothetical protein B456_012G133600 [Gossypium raimondii]	60S ribosomal protein L44 OS=Gossypium hirsutum GN=RPL44 PE=3 SV=3	Genetic Information Processing; Genetic Information Processing	Translation; Translation	ko03010; ko03010	Ribosome; Ribosome	RP-L44e, RPL44	large subunit ribosomal protein L44e
mmt|c7456_g1	442	207	226	-1.5002	5.04406	0.000582914	0.00287354	-1.28835	5.24534	0.00305097	0.00869013	PREDICTED: probable beta-1,3-galactosyltransferase 14 [Nicotiana sylvestris]	Probable beta-1,3-galactosyltransferase 14 OS=Arabidopsis thaliana GN=B3GALT14 PE=2 SV=1	--	--	--	--	--	--
mmt|c12290_g2	4520	2204	1614	-1.44257	8.41101	0.000590556	0.00290385	-1.80675	8.46304	2.07265e-05	0.000109748	BnaC08g50110D [Brassica napus]	60S ribosomal protein L23 OS=Arabidopsis thaliana GN=RPL23A PE=2 SV=3	Genetic Information Processing; Genetic Information Processing	Translation; Translation	ko03010; ko03010	Ribosome; Ribosome	RP-L23e, RPL23	large subunit ribosomal protein L23e
mmt|c6986_g1	3462	1688	1441	-1.44264	8.02636	0.000598586	0.00292851	-1.5856	8.13065	0.000172218	0.000719086	glutathione reductase [Zinnia violacea]	Glutathione reductase, cytosolic OS=Pisum sativum PE=2 SV=1	Metabolism; Organismal Systems	Metabolism of other amino acids; Endocrine system	ko00480; ko04918	Glutathione metabolism; Thyroid hormone synthesis	GSR, gor	glutathione reductase (NADPH)
mmt|c10555_g2	591	280	175	-1.48369	5.46678	0.000599524	0.00292885	-2.07608	5.47418	2.78736e-06	1.84684e-05	PREDICTED: protein GPR107 [Cucumis melo]	Protein GPR107 OS=Mus musculus GN=Gpr107 PE=2 SV=2	--	--	--	--	--	--
mmt|c10521_g1	1395	674	525	-1.45568	6.71203	0.000599946	0.00292885	-1.73076	6.785	5.27266e-05	0.00025023	rotamase, putative [Ricinus communis] >gi|223546336|gb|EEF47838.1| rotamase, putative [Ricinus communis]	Peptidyl-prolyl cis-trans isomerase NIMA-interacting 4 OS=Homo sapiens GN=PIN4 PE=1 SV=1	Genetic Information Processing	Folding, sorting and degradation	ko03008	Ribosome biogenesis in eukaryotes	PIN4	peptidyl-prolyl cis-trans isomerase NIMA-interacting 4
mmt|c28883_g1	2022	982	634	-1.44828	7.24926	0.000600189	0.00292885	-1.99415	7.26322	3.58935e-06	2.30891e-05	phospholipase C, putative [Ricinus communis] >gi|223532321|gb|EEF34122.1| phospholipase C, putative [Ricinus communis]	1-phosphatidylinositol phosphodiesterase OS=Listeria monocytogenes serovar 1/2a (strain ATCC BAA-679 / EGD-e) GN=plcA PE=1 SV=1	--	--	--	--	--	--
mmt|c47946_g1	696	332	150	-1.47394	5.70496	0.000615493	0.00298866	-2.53417	5.63197	1.73539e-08	1.86361e-07	PREDICTED: uncharacterized protein At2g34160-like [Sesamum indicum]	Uncharacterized protein At2g34160 OS=Arabidopsis thaliana GN=At2g34160 PE=1 SV=1	--	--	--	--	--	--
mmt|c20434_g1	418	197	150	-1.49106	4.96611	0.000637009	0.00307584	-1.79874	5.03354	5.30014e-05	0.00025135	PREDICTED: nitrilase-like protein 2 [Sesamum indicum]	Nitrilase-like protein 2 OS=Arabidopsis thaliana GN=NLP2 PE=2 SV=1	--	--	--	--	--	--
mmt|c54327_g1	31271	15396	720	-1.42869	11.205	0.000638333	0.00308032	-5.76157	10.9168	3.51161e-30	3.25928e-27	sucrose transport protein 1 [Paeonia suffruticosa]	Sucrose transport protein SUC2 OS=Arabidopsis thaliana GN=SUC2 PE=1 SV=2	Environmental Information Processing	Membrane transport	ko03460	Fanconi anemia pathway	SLC45A1_2_4	solute carrier family 45, member 1/2/4
mmt|c27874_g1	3903	1915	170	-1.4336	8.20173	0.000641573	0.00309404	-4.84099	7.93767	4.72879e-23	8.29015e-21	PREDICTED: ubiquitin receptor RAD23d [Nicotiana sylvestris]	Ubiquitin receptor RAD23d OS=Arabidopsis thaliana GN=RAD23D PE=1 SV=2	Genetic Information Processing; Genetic Information Processing; Genetic Information Processing; Genetic Information Processing	Folding, sorting and degradation; Folding, sorting and degradation; Replication and repair; Replication and repair	ko04141; ko03050; ko03420; ko03460	Protein processing in endoplasmic reticulum; Proteasome; Nucleotide excision repair; Fanconi anemia pathway	RAD23, HR23	UV excision repair protein RAD23
mmt|c18149_g1	445	210	118	-1.48921	5.05671	0.000656883	0.00315223	-2.23484	5.03628	7.83287e-07	5.95903e-06	PREDICTED: uncharacterized protein LOC104589636 isoform X4 [Nelumbo nucifera]	--	--	--	--	--	--	--
mmt|c17365_g1	1531	747	509	-1.44155	6.84996	0.000657577	0.00315361	-1.9096	6.87953	9.16262e-06	5.2681e-05	unnamed protein product [Coffea canephora]	Non-specific lipid-transfer protein (Fragment) OS=Gallus gallus GN=SCP2 PE=2 SV=1	--	--	--	--	--	--
mmt|c34586_g1	1388	676	630	-1.44415	6.70788	0.000663886	0.00317603	-1.46054	6.84513	0.000574584	0.00204379	PREDICTED: cysteine--tRNA ligase-like [Sesamum indicum] >gi|747042076|ref|XP_011076549.1| PREDICTED: cysteine--tRNA ligase-like [Sesamum indicum]	Cysteine--tRNA ligase OS=Pelobacter propionicus (strain DSM 2379) GN=cysS PE=3 SV=1	Metabolism; Genetic Information Processing; Genetic Information Processing	Amino acid metabolism; Translation; Translation	ko00400; ko03010; ko00970	Phenylalanine, tyrosine and tryptophan biosynthesis; Ribosome; Aminoacyl-tRNA biosynthesis	CARS, cysS	cysteinyl-tRNA synthetase
mmt|c20816_g3	439	208	145	-1.48343	5.0387	0.000666645	0.00318603	-1.91831	5.078	1.61467e-05	8.76403e-05	PREDICTED: uncharacterized protein LOC100265054 [Vitis vinifera]	--	--	--	--	--	--	--
mmt|c13528_g1	346	162	178	-1.50039	4.69162	0.000679601	0.00323132	-1.27939	4.89599	0.00357595	0.00991961	hypothetical protein MIMGU_mgv1a013261mg [Erythranthe guttata]	--	Unclassified	Poorly characterized	ko01522	Endocrine resistance	K07018	uncharacterized protein
mmt|c16444_g1	497	237	137	-1.47423	5.21981	0.000681725	0.00323944	-2.17909	5.2054	1.17177e-06	8.54434e-06	hypothetical protein PRUPE_ppa013351mg [Prunus persica] >gi|645239113|ref|XP_008225988.1| PREDICTED: uncharacterized protein LOC103325578 [Prunus mume] >gi|462408092|gb|EMJ13426.1| hypothetical protein PRUPE_ppa013351mg [Prunus persica]	--	--	--	--	--	--	--
mmt|c18191_g1	2130	1047	758	-1.4309	7.329	0.000685559	0.00325567	-1.81155	7.37687	2.23638e-05	0.000117365	PREDICTED: proteasome subunit beta type-3-A-like [Nicotiana sylvestris]	Proteasome subunit beta type-3 OS=Picea mariana GN=PBC1 PE=2 SV=1	Metabolism; Genetic Information Processing; Genetic Information Processing	Enzyme families; Folding, sorting and degradation; Folding, sorting and degradation	ko00983; ko03050; ko03050	Drug metabolism - other enzymes; Proteasome; Proteasome	PSMB3	20S proteasome subunit beta 3
mmt|c19868_g1	5366	2652	1806	-1.42315	8.66375	0.000690419	0.00326877	-1.89212	8.69195	8.64556e-06	5.02417e-05	PREDICTED: protein disulfide-isomerase like 2-1 [Solanum lycopersicum]	Probable protein disulfide-isomerase A6 OS=Medicago sativa PE=2 SV=1	Genetic Information Processing; Genetic Information Processing; Genetic Information Processing	Folding, sorting and degradation; Folding, sorting and degradation; Folding, sorting and degradation	ko03008; ko04141; ko04130	Ribosome biogenesis in eukaryotes; Protein processing in endoplasmic reticulum; SNARE interactions in vesicular transport	PDIA6, TXNDC7	protein disulfide-isomerase A6
mmt|c14063_g1	3747	1850	914	-1.42457	8.14535	0.000693545	0.00327559	-2.35645	8.08703	5.58736e-08	5.4343e-07	PREDICTED: CBS domain-containing protein CBSX3, mitochondrial [Nicotiana tomentosiformis] >gi|697096073|ref|XP_009614546.1| PREDICTED: CBS domain-containing protein CBSX3, mitochondrial [Nicotiana tomentosiformis]	CBS domain-containing protein CBSX3, mitochondrial OS=Arabidopsis thaliana GN=CBSX3 PE=1 SV=1	--	--	--	--	--	--
mmt|c7402_g1	1538	754	601	-1.43468	6.8584	0.000694856	0.00327979	-1.67654	6.93845	8.5156e-05	0.000381295	PREDICTED: WW domain-binding protein 11 [Prunus mume]	--	--	--	--	--	--	--
mmt|c4509_g1	1296	634	127	-1.43773	6.61073	0.000701076	0.00330514	-3.67087	6.40694	5.82983e-15	2.47558e-13	PREDICTED: probable aminotransferase TAT2 [Nelumbo nucifera]	Probable aminotransferase TAT2 OS=Arabidopsis thaliana GN=At5g53970 PE=2 SV=1	Metabolism; Metabolism; Metabolism; Metabolism; Metabolism; Metabolism; Metabolism; Metabolism; Metabolism	Amino acid metabolism; Amino acid metabolism; Amino acid metabolism; Amino acid metabolism; Amino acid metabolism; Metabolism of cofactors and vitamins; Biosynthesis of other secondary metabolites; Biosynthesis of other secondary metabolites; Biosynthesis of other secondary metabolites	ko00270; ko00350; ko00360; ko00400; ko00400; ko00130; ko00950; ko00960; ko00401	Cysteine and methionine metabolism; Tyrosine metabolism; Phenylalanine metabolism; Phenylalanine, tyrosine and tryptophan biosynthesis; Phenylalanine, tyrosine and tryptophan biosynthesis; Ubiquinone and other terpenoid-quinone biosynthesis; Isoquinoline alkaloid biosynthesis; Tropane, piperidine and pyridine alkaloid biosynthesis; Novobiocin biosynthesis	TAT	tyrosine aminotransferase
mmt|c21415_g1	1020	497	541	-1.44342	6.26397	0.000702829	0.00330905	-1.23581	6.46473	0.00357778	0.00991961	PREDICTED: uncharacterized protein LOC104089936 [Nicotiana tomentosiformis]	--	--	--	--	--	--	--
mmt|c13757_g1	919	447	376	-1.44593	6.113	0.000712438	0.00334652	-1.61013	6.21242	0.000179183	0.000742443	ribosomal protein S7 [Gossypium hirsutum] >gi|397911864|gb|AFO69196.1| ribosomal protein S7 (mitochondrion) [Gossypium hirsutum]	Ribosomal protein S7, mitochondrial OS=Arabidopsis thaliana GN=RPS7 PE=2 SV=1	Genetic Information Processing; Genetic Information Processing	Translation; Translation	ko03010; ko03010	Ribosome; Ribosome	RP-S7, MRPS7, rpsG	small subunit ribosomal protein S7
mmt|c14766_g1	353	166	173	-1.49411	4.72209	0.00071433	0.00335338	-1.34935	4.90457	0.00207119	0.00619265	unnamed protein product [Coffea canephora]	--	--	--	--	--	--	--
mmt|c19013_g1	712	345	108	-1.45133	5.74377	0.000719074	0.00337361	-3.04037	5.59999	5.06951e-11	9.20018e-10	unnamed protein product [Coffea canephora]	--	--	--	--	--	--	--
mmt|c20479_g1	309	145	129	-1.49707	4.52984	0.000720911	0.00337815	-1.58036	4.65135	0.00039969	0.00149279	hypothetical protein JCGZ_23222 [Jatropha curcas]	RNA polymerase II-associated protein 3 OS=Mus musculus GN=Rpap3 PE=1 SV=1	--	--	--	--	--	--
mmt|c9499_g1	325	153	145	-1.49247	4.60365	0.000736355	0.00344223	-1.48465	4.74868	0.000785438	0.00268014	PREDICTED: probable inactive dual specificity protein phosphatase-like At4g18593 [Solanum lycopersicum]	Probable inactive dual specificity protein phosphatase-like At4g18593 OS=Arabidopsis thaliana GN=At4g18593 PE=2 SV=1	Metabolism; Genetic Information Processing	Enzyme families; Translation	ko00983; ko03008	Drug metabolism - other enzymes; Ribosome biogenesis in eukaryotes	DUSP12, YVH1	dual specificity phosphatase 12
mmt|c22089_g1	491	236	240	-1.46281	5.20538	0.000746337	0.00348401	-1.35333	5.37788	0.0017646	0.00541038	PREDICTED: H/ACA ribonucleoprotein complex subunit 3-like protein-like [Solanum tuberosum] >gi|723730837|ref|XP_010326454.1| PREDICTED: H/ACA ribonucleoprotein complex subunit 3-like protein [Solanum lycopersicum]	H/ACA ribonucleoprotein complex subunit 3-like protein OS=Arabidopsis thaliana GN=At2g20490 PE=2 SV=2	Genetic Information Processing; Genetic Information Processing; Genetic Information Processing	Translation; Translation; Replication and repair	ko03008; ko03008; ko03030	Ribosome biogenesis in eukaryotes; Ribosome biogenesis in eukaryotes; DNA replication	NOP10, NOLA3	H/ACA ribonucleoprotein complex subunit 3
mmt|c2218_g1	382	181	188	-1.48328	4.83857	0.000747492	0.00348401	-1.34335	5.01973	0.00218608	0.00648835	PREDICTED: zinc finger Ran-binding domain-containing protein 2-like isoform X1 [Sesamum indicum] >gi|747042966|ref|XP_011081201.1| PREDICTED: zinc finger Ran-binding domain-containing protein 2-like isoform X1 [Sesamum indicum]	--	--	--	--	--	--	--
mmt|c19658_g1	1155	567	484	-1.43267	6.44605	0.000747533	0.00348401	-1.57569	6.55039	0.000222089	0.000895664	PREDICTED: triacylglycerol lipase SDP1 [Solanum lycopersicum]	Triacylglycerol lipase SDP1 OS=Arabidopsis thaliana GN=SDP1 PE=1 SV=1	Metabolism; Metabolism; Metabolism; Metabolism; Metabolism; Metabolism; Metabolism	Lipid metabolism; Lipid metabolism; Lipid metabolism; Lipid metabolism; Lipid metabolism; Lipid metabolism; Lipid metabolism	ko00100; ko00561; ko00564; ko00565; ko00590; ko00591; ko00592	Steroid biosynthesis; Glycerolipid metabolism; Glycerophospholipid metabolism; Ether lipid metabolism; Arachidonic acid metabolism; Linoleic acid metabolism; alpha-Linolenic acid metabolism	TGL4	TAG lipase / steryl ester hydrolase / phospholipase A2 / LPA acyltransferase
mmt|c19246_g1	829	405	434	-1.43956	5.96618	0.000751974	0.00350051	-1.25456	6.16048	0.0032079	0.0090459	PREDICTED: uncharacterized protein LOC104244540 [Nicotiana sylvestris] >gi|698505701|ref|XP_009798288.1| PREDICTED: uncharacterized protein LOC104244540 [Nicotiana sylvestris] >gi|698505703|ref|XP_009798289.1| PREDICTED: uncharacterized protein LOC104244540 [Nicotiana sylvestris]	Uncharacterized aarF domain-containing protein kinase 1 OS=Homo sapiens GN=ADCK1 PE=2 SV=2	Metabolism	Enzyme families	ko00983	Drug metabolism - other enzymes	ADCK, ABC1	aarF domain-containing kinase
mmt|c18398_g2	1685	833	542	-1.42263	6.99329	0.000764034	0.00355239	-1.95726	7.00781	5.41836e-06	3.32732e-05	hypothetical protein CICLE_v10014684mg [Citrus clementina] >gi|568831663|ref|XP_006470080.1| PREDICTED: uncharacterized protein LOC102613132 [Citrus sinensis] >gi|557549658|gb|ESR60287.1| hypothetical protein CICLE_v10014684mg [Citrus clementina]	Protein NUCLEAR FUSION DEFECTIVE 4 OS=Arabidopsis thaliana GN=NFD4 PE=3 SV=1	--	--	--	--	--	--
mmt|c54682_g1	6210	3103	1589	-1.40732	8.87878	0.000783931	0.00361464	-2.28753	8.82728	1.11827e-07	1.03495e-06	hypothetical protein AALP_AA5G086700 [Arabis alpina]	Ubiquitin-conjugating enzyme E2 7 OS=Arabidopsis thaliana GN=UBC7 PE=2 SV=1	Genetic Information Processing; Genetic Information Processing; Genetic Information Processing; Human Diseases	Folding, sorting and degradation; Folding, sorting and degradation; Folding, sorting and degradation; Neurodegenerative diseases	ko04141; ko04120; ko04120; ko05012	Protein processing in endoplasmic reticulum; Ubiquitin mediated proteolysis; Ubiquitin mediated proteolysis; Parkinson's disease	UBE2G1, UBC7	ubiquitin-conjugating enzyme E2 G1
mmt|c21260_g1	511	247	246	-1.45471	5.26505	0.000801871	0.00368315	-1.37532	5.42914	0.00150056	0.00470517	PREDICTED: uncharacterized protein LOC103955260 [Pyrus x bretschneideri]	--	--	--	--	--	--	--
mmt|c16577_g1	747	366	245	-1.43534	5.81723	0.00080262	0.00368315	-1.92888	5.8412	1.03987e-05	5.89021e-05	hypothetical protein L484_005307 [Morus notabilis] >gi|587860039|gb|EXB49970.1| hypothetical protein L484_005307 [Morus notabilis]	HVA22-like protein a OS=Arabidopsis thaliana GN=HVA22A PE=2 SV=1	Cellular Processes	Transport and catabolism	ko04144	Endocytosis	REEP5_6	receptor expression-enhancing protein 5/6
mmt|c16940_g1	2383	1188	783	-1.41056	7.4964	0.000803451	0.00368315	-1.92666	7.51394	6.86318e-06	4.08334e-05	PREDICTED: 40S ribosomal protein S23-like isoform 1 [Glycine max] >gi|388520283|gb|AFK48203.1| unknown [Medicago truncatula] >gi|657403437|gb|KEH42281.1| 40S ribosomal protein S23-1 [Medicago truncatula] >gi|734316884|gb|KHN02366.1| 40S ribosomal protein S23 [Glycine soja] >gi|734417782|gb|KHN39108.1| 40S ribosomal protein S23 [Glycine soja]	40S ribosomal protein S23 OS=Euphorbia esula GN=RPS23 PE=2 SV=1	Genetic Information Processing; Genetic Information Processing	Translation; Translation	ko03010; ko03010	Ribosome; Ribosome	RP-S23e, RPS23	small subunit ribosomal protein S23e
mmt|c20674_g1	3108	1552	125	-1.4082	7.88013	0.000803527	0.00368315	-4.95559	7.60533	1.37194e-23	2.97117e-21	PREDICTED: purple acid phosphatase-like [Prunus mume]	Purple acid phosphatase 2 OS=Ipomoea batatas GN=PAP2 PE=1 SV=1	--	--	--	--	--	--
mmt|c15416_g1	2292	1144	1209	-1.40884	7.44072	0.000817685	0.00374143	-1.24385	7.62931	0.00301313	0.00859907	PREDICTED: 40S ribosomal protein S19-1-like [Fragaria vesca subsp. vesca]	40S ribosomal protein S19-3 OS=Arabidopsis thaliana GN=RPS19C PE=2 SV=1	Genetic Information Processing; Genetic Information Processing	Translation; Translation	ko03010; ko03010	Ribosome; Ribosome	RP-S19e, RPS19	small subunit ribosomal protein S19e
mmt|c54609_g1	2108	1054	767	-1.40631	7.32073	0.000841189	0.00383993	-1.77955	7.36907	3.06188e-05	0.000154569	Phosphatase 2C family protein isoform 2 [Theobroma cacao] >gi|508705707|gb|EOX97603.1| Phosphatase 2C family protein isoform 2 [Theobroma cacao]	Probable protein phosphatase 2C 64 OS=Arabidopsis thaliana GN=At4g38520 PE=2 SV=1	--	--	--	--	--	--
mmt|c18204_g1	882	436	256	-1.42258	6.06011	0.00085165	0.00388454	-2.10519	6.04546	1.51674e-06	1.07228e-05	TATA box-binding protein associated factor 10 [Flaveria trinervia]	Transcription initiation factor TFIID subunit 10 OS=Arabidopsis thaliana GN=TAF10 PE=1 SV=1	Genetic Information Processing; Genetic Information Processing; Genetic Information Processing; Human Diseases	Transcription; Transcription; Replication and repair; Infectious diseases	ko03022; ko03022; ko03030; ko05168	Basal transcription factors; Basal transcription factors; DNA replication; Herpes simplex infection	TAF10	transcription initiation factor TFIID subunit 10
mmt|c42059_g1	4961	2496	1788	-1.39739	8.5576	0.000858052	0.00390544	-1.79336	8.60031	2.35097e-05	0.000122685	PREDICTED: 60S ribosomal protein L9-1 [Solanum lycopersicum]	60S ribosomal protein L9-2 OS=Arabidopsis thaliana GN=RPL9D PE=2 SV=1	Genetic Information Processing; Genetic Information Processing	Translation; Translation	ko03010; ko03010	Ribosome; Ribosome	RP-L9e, RPL9	large subunit ribosomal protein L9e
mmt|c15943_g2	3995	2011	226	-1.39665	8.24543	0.000871644	0.00395573	-4.46411	7.98576	1.28666e-20	1.60759e-18	PREDICTED: putative protein TPRXL [Nicotiana sylvestris]	--	--	--	--	--	--	--
mmt|c10005_g1	4692	2365	1498	-1.39474	8.47792	0.000879047	0.00397957	-1.96822	8.48251	3.95976e-06	2.51236e-05	PREDICTED: 40S ribosomal protein S7 [Nelumbo nucifera]	40S ribosomal protein S7 OS=Avicennia marina GN=RPS7 PE=2 SV=1	Genetic Information Processing; Genetic Information Processing	Translation; Translation	ko03010; ko03010	Ribosome; Ribosome	RP-S7e, RPS7	small subunit ribosomal protein S7e
mmt|c15202_g1	1039	517	369	-1.41314	6.29881	0.000885423	0.00400191	-1.81427	6.34135	2.68597e-05	0.000137951	PREDICTED: MOB kinase activator-like 1 [Sesamum indicum]	MOB kinase activator-like 1A OS=Arabidopsis thaliana GN=MOB1A PE=2 SV=1	Environmental Information Processing; Environmental Information Processing; Environmental Information Processing; Cellular Processes	Signal transduction; Signal transduction; Signal transduction; Cell growth and death	ko04390; ko04391; ko04392; ko04111	Hippo signaling pathway; Hippo signaling pathway -fly; Hippo signaling pathway - multiple species; Cell cycle - yeast	MOB1, Mats	MOB kinase activator 1
mmt|c55537_g1	2654	1335	728	-1.39766	7.65528	0.000886061	0.00400246	-2.1871	7.61869	4.21075e-07	3.36497e-06	PREDICTED: NADH dehydrogenase [ubiquinone] iron-sulfur protein 4, mitochondrial-like [Sesamum indicum] >gi|747106610|ref|XP_011101602.1| PREDICTED: NADH dehydrogenase [ubiquinone] iron-sulfur protein 4, mitochondrial-like [Sesamum indicum]	NADH dehydrogenase [ubiquinone] iron-sulfur protein 4, mitochondrial OS=Arabidopsis thaliana GN=FRO1 PE=2 SV=1	Metabolism; Organismal Systems; Human Diseases; Human Diseases; Human Diseases; Human Diseases	Energy metabolism; Nervous system; Neurodegenerative diseases; Neurodegenerative diseases; Neurodegenerative diseases; Endocrine and metabolic diseases	ko00190; ko04723; ko05010; ko05012; ko05016; ko04932	Oxidative phosphorylation; Retrograde endocannabinoid signaling; Alzheimer's disease; Parkinson's disease; Huntington's disease; Non-alcoholic fatty liver disease (NAFLD)	NDUFS4	NADH dehydrogenase (ubiquinone) Fe-S protein 4
mmt|c18682_g1	467	227	212	-1.44659	5.1376	0.000895537	0.00403589	-1.45991	5.27643	0.000800911	0.00272293	PREDICTED: caffeoylshikimate esterase [Sesamum indicum]	Caffeoylshikimate esterase OS=Arabidopsis thaliana GN=CSE PE=1 SV=1	--	--	--	--	--	--
mmt|c18574_g3	781	386	381	-1.42282	5.88478	0.000897601	0.00404284	-1.35637	6.04515	0.00149152	0.00468362	DEAD-box ATP-dependent RNA helicase 8 -like protein [Gossypium arboreum]	DEAD-box ATP-dependent RNA helicase 6 OS=Oryza sativa subsp. japonica GN=Os04g0533000 PE=2 SV=1	Genetic Information Processing; Genetic Information Processing; Genetic Information Processing	Translation; Folding, sorting and degradation; Replication and repair	ko03015; ko03018; ko03030	mRNA surveillance pathway; RNA degradation; DNA replication	DDX6, RCK, DHH1	ATP-dependent RNA helicase DDX6/DHH1
mmt|c16788_g2	778	385	330	-1.42101	5.87973	0.000902144	0.0040586	-1.55806	5.98554	0.000296322	0.00114732	PREDICTED: uncharacterized calcium-binding protein C800.10c isoform X1 [Sesamum indicum]	Uncharacterized calcium-binding protein C800.10c OS=Schizosaccharomyces pombe (strain 972 / ATCC 24843) GN=SPBC800.10c PE=3 SV=1	--	--	--	--	--	--
mmt|c3644_g1	6031	3053	1750	-1.38856	8.84176	0.000916467	0.00410877	-2.10611	8.81761	8.76916e-07	6.60942e-06	PREDICTED: BRASSINOSTEROID INSENSITIVE 1-associated receptor kinase 1-like [Nicotiana sylvestris]	Somatic embryogenesis receptor kinase 1 OS=Arabidopsis thaliana GN=SERK1 PE=1 SV=2	--	--	--	--	--	--
mmt|c16208_g1	3645	1843	1909	-1.39022	8.11496	0.000923296	0.004137	-1.25419	8.29524	0.0027138	0.00785185	PREDICTED: 60S ribosomal protein L18-2 [Vitis vinifera]	60S ribosomal protein L18-3 OS=Arabidopsis thaliana GN=RPL18C PE=2 SV=1	Genetic Information Processing; Genetic Information Processing	Translation; Translation	ko03010; ko03010	Ribosome; Ribosome	RP-L18e, RPL18	large subunit ribosomal protein L18e
mmt|c3594_g1	1175	588	462	-1.40498	6.47837	0.000927946	0.00415305	-1.66755	6.55254	9.90219e-05	0.000437055	unknown [Lotus japonicus]	Methyl-CpG-binding domain-containing protein 4 OS=Arabidopsis thaliana GN=MBD4 PE=2 SV=1	--	--	--	--	--	--
mmt|c9180_g2	4661	2361	1233	-1.38762	8.47032	0.000932383	0.00416174	-2.23949	8.42167	2.00326e-07	1.72159e-06	putative actin-depolymerizing factor 2 [Helianthus annuus]	Actin-depolymerizing factor 1 OS=Petunia hybrida GN=ADF1 PE=2 SV=1	Genetic Information Processing; Cellular Processes; Cellular Processes; Cellular Processes; Organismal Systems; Organismal Systems; Human Diseases	Folding, sorting and degradation; Transport and catabolism; Cell motility; Cell motility; Immune system; Development; Infectious diseases	ko04130; ko04144; ko04810; ko04810; ko04666; ko04360; ko05133	SNARE interactions in vesicular transport; Endocytosis; Regulation of actin cytoskeleton; Regulation of actin cytoskeleton; Fc gamma R-mediated phagocytosis; Axon guidance; Pertussis	CFL	cofilin
mmt|c5189_g1	314	152	110	-1.45226	4.56492	0.000990156	0.00437854	-1.83311	4.61452	5.01062e-05	0.000238841	PREDICTED: protein TRI1-like [Nicotiana tomentosiformis]	Upstream activation factor subunit spp27 OS=Schizosaccharomyces pombe (strain 972 / ATCC 24843) GN=spp27 PE=1 SV=1	--	--	--	--	--	--
mmt|c34778_g1	6221	3171	1357	-1.3786	8.88926	0.000993612	0.00438781	-2.51776	8.79316	7.07722e-09	8.38642e-08	carbonic anhydrase 2 [Flaveria pringlei]	Carbonic anhydrase 2 (Fragment) OS=Flaveria linearis PE=2 SV=1	Metabolism	Energy metabolism	ko00910	Nitrogen metabolism	cynT, can	carbonic anhydrase
mmt|c8573_g1	697	347	178	-1.41228	5.72371	0.00099451	0.00438781	-2.28954	5.67303	2.7875e-07	2.31887e-06	hypothetical protein POPTR_0007s00920g [Populus trichocarpa] >gi|222852645|gb|EEE90192.1| hypothetical protein POPTR_0007s00920g [Populus trichocarpa]	--	--	--	--	--	--	--
mmt|c16601_g1	793	397	320	-1.40429	5.91184	0.00101429	0.00446493	-1.62998	5.99508	0.000157466	0.000661317	ChNRRa [Chrysanthemum x morifolium]	Zinc finger protein CONSTANS-LIKE 1 OS=Arabidopsis thaliana GN=COL1 PE=1 SV=1	--	--	--	--	--	--
mmt|c17551_g2	5293	2715	1901	-1.36952	8.65877	0.0010759	0.00468568	-1.79841	8.69262	2.22695e-05	0.000116964	PREDICTED: 60S ribosomal protein L27a-3 [Vitis vinifera] >gi|147783378|emb|CAN59887.1| hypothetical protein VITISV_026169 [Vitis vinifera]	60S ribosomal protein L27a-3 OS=Arabidopsis thaliana GN=RPL27AC PE=2 SV=2	Genetic Information Processing; Genetic Information Processing	Translation; Translation	ko03010; ko03010	Ribosome; Ribosome	RP-L27Ae, RPL27A	large subunit ribosomal protein L27Ae
mmt|c17797_g1	285	138	136	-1.45178	4.42575	0.00109209	0.00474391	-1.3876	4.58649	0.00177732	0.00544425	PREDICTED: probable glucuronoxylan glucuronosyltransferase F8H-like [Solanum tuberosum]	Probable glucuronosyltransferase Os03g0107900 OS=Oryza sativa subsp. japonica GN=Os03g0107900 PE=2 SV=1	--	--	--	--	--	--
mmt|c19759_g1	1075	545	154	-1.3862	6.35534	0.00110427	0.00478518	-3.12334	6.18522	9.41848e-12	2.02622e-10	PREDICTED: GPN-loop GTPase 3 homolog UM01243-like isoform X1 [Solanum tuberosum] >gi|565354903|ref|XP_006344347.1| PREDICTED: GPN-loop GTPase 3 homolog UM01243-like isoform X2 [Solanum tuberosum] >gi|565354905|ref|XP_006344348.1| PREDICTED: GPN-loop GTPase 3 homolog UM01243-like isoform X3 [Solanum tuberosum] >gi|565354907|ref|XP_006344349.1| PREDICTED: GPN-loop GTPase 3 homolog UM01243-like isof…	GPN-loop GTPase 3 OS=Danio rerio GN=gpn3 PE=2 SV=2	Unclassified	Poorly characterized	ko01522	Endocrine resistance	K06883	uncharacterized protein
mmt|c11934_g1	2148	1100	323	-1.3718	7.35739	0.0011126	0.00481056	-3.054	7.19094	1.13158e-11	2.40258e-10	hypothetical protein glysoja_004435 [Glycine soja]	Uncharacterized protein At4g15545 OS=Arabidopsis thaliana GN=At4g15545 PE=1 SV=1	--	--	--	--	--	--
mmt|c17184_g1	17866	9228	795	-1.35954	10.4164	0.00113797	0.00490658	-4.81103	10.1333	2.10417e-23	4.40993e-21	cytochrome P450 [Helianthus annuus]	Cytochrome P450 CYP72A219 OS=Panax ginseng PE=2 SV=1	--	--	--	--	--	--
mmt|c20224_g1	633	318	110	-1.39921	5.58856	0.00114972	0.00493809	-2.84429	5.45323	6.5798e-10	9.60651e-09	unnamed protein product [Coffea canephora]	Probable pectate lyase 15 OS=Arabidopsis thaliana GN=At4g13710 PE=2 SV=1	Metabolism; Cellular Processes	Carbohydrate metabolism; Cellular community - prokaryotes	ko00040; ko02024	Pentose and glucuronate interconversions; Quorum sensing	pel	pectate lyase
mmt|c14682_g1	4914	2538	1812	-1.35958	8.55438	0.00116947	0.00501736	-1.76039	8.59403	3.25177e-05	0.000163141	40S ribosomal protein S15 [Morus notabilis] >gi|587839192|gb|EXB29864.1| 40S ribosomal protein S15 [Morus notabilis]	40S ribosomal protein S15 OS=Elaeis oleifera GN=RPS15 PE=2 SV=1	Genetic Information Processing; Genetic Information Processing	Translation; Translation	ko03010; ko03010	Ribosome; Ribosome	RP-S15e, RPS15	small subunit ribosomal protein S15e
mmt|c17117_g1	2790	1440	1030	-1.36054	7.73768	0.00119444	0.00510476	-1.75864	7.77803	3.47626e-05	0.000173126	PREDICTED: uncharacterized protein LOC104588506 [Nelumbo nucifera]	--	--	--	--	--	--	--
mmt|c12677_g1	435	217	175	-1.40916	5.04565	0.00121646	0.0051761	-1.63404	5.12962	0.000205329	0.000836902	ribosomal protein L36 family protein [Arabidopsis lyrata subsp. lyrata] >gi|297317763|gb|EFH48185.1| ribosomal protein L36 family protein [Arabidopsis lyrata subsp. lyrata]	50S ribosomal protein L36 OS=Synechocystis sp. (strain PCC 6803 / Kazusa) GN=rpmJ PE=3 SV=1	Genetic Information Processing; Genetic Information Processing	Translation; Translation	ko03010; ko03010	Ribosome; Ribosome	RP-L36, MRPL36, rpmJ	large subunit ribosomal protein L36
mmt|c19494_g2	5526	2868	883	-1.35257	8.72566	0.00123249	0.00523858	-2.96671	8.56368	2.39703e-11	4.62122e-10	PREDICTED: DEAD-box ATP-dependent RNA helicase 7 [Vitis vinifera]	DEAD-box ATP-dependent RNA helicase 7 OS=Spinacia oleracea GN=RH7 PE=2 SV=1	Genetic Information Processing; Genetic Information Processing	Translation; Replication and repair	ko03008; ko03030	Ribosome biogenesis in eukaryotes; DNA replication	DDX21	ATP-dependent RNA helicase DDX21
mmt|c12606_g1	949	485	179	-1.37459	6.17889	0.00124472	0.00527613	-2.72665	6.05197	1.34491e-09	1.82629e-08	unnamed protein product [Vitis vinifera]	Probable U6 snRNA-associated Sm-like protein LSm4 OS=Nicotiana tabacum PE=2 SV=1	Genetic Information Processing; Genetic Information Processing; Genetic Information Processing; Genetic Information Processing	Transcription; Transcription; Translation; Folding, sorting and degradation	ko03040; ko03040; ko03015; ko03018	Spliceosome; Spliceosome; mRNA surveillance pathway; RNA degradation	LSM4	U6 snRNA-associated Sm-like protein LSm4
mmt|c10234_g1	3147	1633	1610	-1.3528	7.91351	0.00126165	0.00533528	-1.288	8.07347	0.00210873	0.00629037	hypothetical protein EUTSA_v10017341mg [Eutrema salsugineum] >gi|557112002|gb|ESQ52286.1| hypothetical protein EUTSA_v10017341mg [Eutrema salsugineum]	60S ribosomal protein L24-2 OS=Arabidopsis thaliana GN=RPL24B PE=2 SV=2	Genetic Information Processing; Genetic Information Processing	Translation; Translation	ko03010; ko03010	Ribosome; Ribosome	RP-L24e, RPL24	large subunit ribosomal protein L24e
mmt|c21474_g1	1231	633	559	-1.36578	6.55638	0.0012621	0.00533528	-1.45984	6.67231	0.000600559	0.00212287	PREDICTED: probable rRNA-processing protein EBP2 homolog [Sesamum indicum]	Probable rRNA-processing protein EBP2 homolog OS=Arabidopsis thaliana GN=At3g22660 PE=2 SV=1	Genetic Information Processing	Translation	ko03008	Ribosome biogenesis in eukaryotes	EBP2, EBNA1BP2	rRNA-processing protein EBP2
mmt|c6468_g1	1131	581	271	-1.3672	6.43384	0.00126925	0.00535965	-2.38179	6.35541	6.77736e-08	6.47537e-07	PREDICTED: probable signal peptidase complex subunit 1-like [Citrus sinensis] >gi|641863246|gb|KDO81932.1| hypothetical protein CISIN_1g034532mg [Citrus sinensis]	Probable signal peptidase complex subunit 1 OS=Arabidopsis thaliana GN=At2g22425 PE=2 SV=1	Genetic Information Processing	Folding, sorting and degradation	ko03060	Protein export	SPCS1	signal peptidase complex subunit 1
mmt|c21275_g1	1815	940	934	-1.35553	7.11904	0.00130143	0.00547772	-1.2795	7.28238	0.00235837	0.0069489	unnamed protein product [Vitis vinifera]	Coatomer subunit delta-2 OS=Oryza sativa subsp. japonica GN=Os05g0311000 PE=2 SV=1	--	--	--	--	--	--
mmt|c1766_g1	1134	585	328	-1.36113	6.43937	0.00131052	0.00551049	-2.11034	6.40672	1.29363e-06	9.32821e-06	PREDICTED: U2 small nuclear ribonucleoprotein A' [Nicotiana tomentosiformis]	U2 small nuclear ribonucleoprotein A' OS=Arabidopsis thaliana GN=At1g09760 PE=2 SV=2	Genetic Information Processing; Genetic Information Processing	Transcription; Transcription	ko03040; ko03040	Spliceosome; Spliceosome	SNRPA1	U2 small nuclear ribonucleoprotein A'
mmt|c5178_g1	553	280	244	-1.38783	5.39712	0.00131382	0.0055183	-1.50102	5.50875	0.000547379	0.00196373	PREDICTED: ubiquitin-conjugating enzyme E2 27 [Jatropha curcas] >gi|802770439|ref|XP_012090622.1| PREDICTED: ubiquitin-conjugating enzyme E2 27 [Jatropha curcas] >gi|643706429|gb|KDP22561.1| hypothetical protein JCGZ_26392 [Jatropha curcas]	Ubiquitin-conjugating enzyme E2 27 OS=Arabidopsis thaliana GN=UBC27 PE=2 SV=1	Genetic Information Processing; Genetic Information Processing	Folding, sorting and degradation; Folding, sorting and degradation	ko04120; ko04120	Ubiquitin mediated proteolysis; Ubiquitin mediated proteolysis	HIP2, UBC1	ubiquitin-conjugating enzyme (huntingtin interacting protein 2)
mmt|c55305_g1	652	332	164	-1.37974	5.63658	0.00131391	0.0055183	-2.31136	5.57316	2.23394e-07	1.90721e-06	PREDICTED: uncharacterized protein LOC104106913 [Nicotiana tomentosiformis]	--	--	--	--	--	--	--
mmt|c11302_g1	4167	2177	1278	-1.34304	8.3212	0.00134525	0.00563165	-2.02616	8.29974	2.16297e-06	1.46384e-05	hypothetical protein F383_11404 [Gossypium arboreum]	--	--	--	--	--	--	--
mmt|c22313_g1	1132	586	246	-1.35612	6.43823	0.00137611	0.00575465	-2.52263	6.33483	1.29343e-08	1.42672e-07	PREDICTED: uncharacterized protein LOC105163135 [Sesamum indicum]	--	Genetic Information Processing	Translation	ko03008	Ribosome biogenesis in eukaryotes	NOP16	nucleolar protein 16
mmt|c13686_g1	2819	1475	1486	-1.34081	7.75816	0.00139816	0.00583272	-1.24483	7.92744	0.00295201	0.00845644	PREDICTED: 40S ribosomal protein S17-like [Nicotiana sylvestris]	40S ribosomal protein S17 OS=Solanum lycopersicum GN=RPS17 PE=2 SV=3	Genetic Information Processing; Genetic Information Processing	Translation; Translation	ko03010; ko03010	Ribosome; Ribosome	RP-S17e, RPS17	small subunit ribosomal protein S17e
mmt|c48506_g1	1729	901	869	-1.34663	7.05156	0.00140164	0.00584256	-1.31353	7.20255	0.00182711	0.00556528	unnamed protein product [Vitis vinifera]	Protein BUD31 homolog 2 OS=Oryza sativa subsp. japonica GN=Os05g0446300 PE=2 SV=1	Genetic Information Processing; Genetic Information Processing	Transcription; Transcription	ko03040; ko03040	Spliceosome; Spliceosome	BUD31, G10	bud site selection protein 31
mmt|c31247_g1	1269	659	504	-1.35158	6.6042	0.00141393	0.00588747	-1.65308	6.66695	0.000108867	0.000475486	PREDICTED: RPM1-interacting protein 4 [Solanum lycopersicum]	RPM1-interacting protein 4 OS=Arabidopsis thaliana GN=RIN4 PE=1 SV=1	--	--	--	--	--	--
mmt|c3770_g2	3001	1574	1010	-1.33736	7.84937	0.00143166	0.00594536	-1.8921	7.85376	9.13207e-06	5.25985e-05	PREDICTED: selenium-binding protein 2-like [Citrus sinensis]	Selenium-binding protein 1 OS=Arabidopsis thaliana GN=SBP1 PE=1 SV=1	Cellular Processes	Transport and catabolism	ko04144	Endocytosis	SELENBP1	selenium-binding protein 1
mmt|c34898_g1	953	494	430	-1.35414	6.19069	0.00143754	0.00596025	-1.469	6.30101	0.000575664	0.002046	putative adenylate kinase isoenzyme 6 [Gossypium arboreum]	Adenylate kinase isoenzyme 6 homolog OS=Arabidopsis thaliana GN=AAK6 PE=1 SV=1	Genetic Information Processing; Genetic Information Processing	Transcription; Transcription	ko03022; ko03022	Basal transcription factors; Basal transcription factors	TAF9	transcription initiation factor TFIID subunit 9
mmt|c8400_g1	1637	855	217	-1.34334	6.97365	0.00144732	0.00599122	-3.23562	6.78055	1.28951e-12	3.33782e-11	PREDICTED: ORM1-like protein 3 [Cucumis sativus] >gi|700201275|gb|KGN56408.1| hypothetical protein Csa_3G119410 [Cucumis sativus]	Uncharacterized protein C119.09c OS=Schizosaccharomyces pombe (strain 972 / ATCC 24843) GN=SPBC119.09c PE=2 SV=3	--	--	--	--	--	--
mmt|c18230_g1	379	192	126	-1.38686	4.85353	0.00148936	0.00614887	-1.90876	4.8686	2.01449e-05	0.000106929	peptidyl-prolyl cis-trans isomerase cyclophilin-type family protein [Populus trichocarpa] >gi|743804993|ref|XP_011017508.1| PREDICTED: peptidyl-prolyl cis-trans isomerase CYP18-1 [Populus euphratica] >gi|222844268|gb|EEE81815.1| peptidyl-prolyl cis-trans isomerase cyclophilin-type family protein [Populus trichocarpa]	Peptidyl-prolyl cis-trans isomerase CYP18-1 OS=Arabidopsis thaliana GN=CYP18-1 PE=2 SV=1	Genetic Information Processing; Genetic Information Processing	Transcription; Folding, sorting and degradation	ko03040; ko03008	Spliceosome; Ribosome biogenesis in eukaryotes	PPIL3	peptidyl-prolyl cis-trans isomerase-like 3
mmt|c48542_g1	2130	1119	629	-1.33496	7.35564	0.00149511	0.0061693	-2.08063	7.32128	1.39943e-06	9.99705e-06	PREDICTED: glycine-rich protein 2-like isoform X1 [Sesamum indicum]	Glycine-rich protein 2 OS=Nicotiana sylvestris GN=GRP-2 PE=2 SV=1	--	--	--	--	--	--
mmt|c6177_g1	420	214	217	-1.37862	5.00364	0.00151171	0.00623118	-1.27331	5.17634	0.00342892	0.00956162	PREDICTED: cytochrome P450 711A1 [Nicotiana tomentosiformis]	Cytochrome P450 711A1 OS=Arabidopsis thaliana GN=CYP711A1 PE=2 SV=1	--	--	--	--	--	--
mmt|c21274_g1	9632	5095	342	-1.32516	9.53493	0.00151434	0.00623873	-5.13635	9.23193	1.74307e-25	5.39271e-23	PREDICTED: probable carboxylesterase 15 [Sesamum indicum]	Probable carboxylesterase 15 OS=Arabidopsis thaliana GN=CXE15 PE=2 SV=1	--	--	--	--	--	--
mmt|c54313_g1	2204	1162	1032	-1.32984	7.40635	0.00155263	0.00636276	-1.41571	7.52387	0.00077789	0.00265578	PREDICTED: coatomer subunit epsilon-1 [Jatropha curcas] >gi|643726054|gb|KDP34862.1| hypothetical protein JCGZ_09150 [Jatropha curcas]	Coatomer subunit epsilon-1 OS=Arabidopsis thaliana GN=At1g30630 PE=2 SV=1	Genetic Information Processing; Cellular Processes	Folding, sorting and degradation; Transport and catabolism	ko04130; ko04144	SNARE interactions in vesicular transport; Endocytosis	COPE	coatomer subunit epsilon
mmt|c48985_g1	1924	1013	376	-1.33178	7.20987	0.00155647	0.00637513	-2.67601	7.07793	1.53888e-09	2.05722e-08	PREDICTED: phosphoenolpyruvate/phosphate translocator 1, chloroplastic [Solanum lycopersicum]	Phosphoenolpyruvate/phosphate translocator 1, chloroplastic OS=Oryza sativa subsp. japonica GN=PPT1 PE=2 SV=1	Environmental Information Processing	Membrane transport	ko03460	Fanconi anemia pathway	SLC35E1	solute carrier family 35, member E1
mmt|c20773_g1	1303	684	331	-1.33602	6.64673	0.00157093	0.00642756	-2.29761	6.57347	1.54333e-07	1.37545e-06	transducin family protein [Populus trichocarpa] >gi|222845374|gb|EEE82921.1| transducin family protein [Populus trichocarpa]	Serine-threonine kinase receptor-associated protein OS=Dictyostelium discoideum GN=strap PE=3 SV=1	Genetic Information Processing; Genetic Information Processing	Transcription; Translation	ko03040; ko03013	Spliceosome; RNA transport	STRAP, UNRIP	serine-threonine kinase receptor-associated protein
mmt|c16853_g1	607	314	245	-1.35696	5.53996	0.00158143	0.00646372	-1.62952	5.61024	0.000178478	0.000739994	PREDICTED: WD repeat-containing protein 70 [Prunus mume]	WD repeat-containing protein 70 OS=Rattus norvegicus GN=Wdr70 PE=2 SV=1	--	--	--	--	--	--
mmt|c19419_g2	2038	1076	960	-1.32779	7.29401	0.00158821	0.00648804	-1.40707	7.41334	0.000847803	0.00286139	TB1-like TCP family transcription factor, partial [Helianthus petiolaris] >gi|328691625|gb|AEB37424.1| TB1-like TCP family transcription factor, partial [Helianthus petiolaris]	Transcription factor TCP2 OS=Arabidopsis thaliana GN=TCP2 PE=2 SV=1	--	--	--	--	--	--
mmt|c20902_g1	753	392	391	-1.34791	5.85302	0.00161311	0.00656907	-1.26634	6.01852	0.00295958	0.00847066	PREDICTED: ubiquitin-like-specific protease ESD4 isoform X1 [Vitis vinifera]	Ubiquitin-like-specific protease ESD4 OS=Arabidopsis thaliana GN=ESD4 PE=1 SV=1	Metabolism; Genetic Information Processing	Enzyme families; Folding, sorting and degradation	ko00983; ko04120	Drug metabolism - other enzymes; Ubiquitin mediated proteolysis	SENP1	sentrin-specific protease 1
mmt|c22237_g1	283	142	114	-1.40044	4.42974	0.00165714	0.0067272	-1.63173	4.5123	0.000267715	0.00104906	hypothetical protein L484_007831 [Morus notabilis] >gi|587927244|gb|EXC14464.1| hypothetical protein L484_007831 [Morus notabilis]	Protein kish-A OS=Mus musculus GN=Tmem167a PE=3 SV=1	--	--	--	--	--	--
mmt|c17449_g1	404	207	127	-1.37054	4.95002	0.00166335	0.00674538	-1.9895	4.94372	9.0895e-06	5.24463e-05	RNA binding protein, putative [Ricinus communis] >gi|223549250|gb|EEF50739.1| RNA binding protein, putative [Ricinus communis]	Ninja-family protein AFP2 OS=Arabidopsis thaliana GN=AFP2 PE=1 SV=1	--	--	--	--	--	--
mmt|c19114_g1	1000	527	527	-1.33032	6.26684	0.00173017	0.00699081	-1.24506	6.43344	0.00330876	0.00929401	hypothetical protein PRUPE_ppa010607mg [Prunus persica] >gi|462420717|gb|EMJ24980.1| hypothetical protein PRUPE_ppa010607mg [Prunus persica]	Sec14 cytosolic factor OS=Schizosaccharomyces pombe (strain 972 / ATCC 24843) GN=sec14 PE=3 SV=1	--	--	--	--	--	--
mmt|c16390_g1	23603	12648	10915	-1.30648	10.8333	0.00173745	0.00701657	-1.4338	10.939	0.000612865	0.00216224	cysteine protease [Aster tripolium]	Cysteine proteinase 15A OS=Pisum sativum PE=2 SV=1	Metabolism; Cellular Processes; Cellular Processes	Enzyme families; Transport and catabolism; Cell growth and death	ko00983; ko04142; ko04210	Drug metabolism - other enzymes; Lysosome; Apoptosis	CTSF	cathepsin F
mmt|c3832_g1	921	485	349	-1.33139	6.14793	0.00176683	0.00710205	-1.72073	6.18894	6.62989e-05	0.000306361	PREDICTED: splicing regulatory glutamine/lysine-rich protein 1 [Populus euphratica]	MLO-like protein 14 OS=Arabidopsis thaliana GN=MLO14 PE=2 SV=1	--	--	--	--	--	--
mmt|c20170_g1	359	184	118	-1.37002	4.78027	0.00177085	0.00711453	-1.9251	4.78718	1.91369e-05	0.00010192	PREDICTED: WPP domain-interacting tail-anchored protein 2 [Nicotiana tomentosiformis] >gi|697114413|ref|XP_009611111.1| PREDICTED: WPP domain-interacting tail-anchored protein 2 [Nicotiana tomentosiformis] >gi|697114415|ref|XP_009611112.1| PREDICTED: WPP domain-interacting tail-anchored protein 2 [Nicotiana tomentosiformis]	WPP domain-interacting tail-anchored protein 2 OS=Arabidopsis thaliana GN=WIT2 PE=1 SV=1	--	--	--	--	--	--
mmt|c19565_g1	622	325	257	-1.34252	5.57922	0.00179045	0.00718953	-1.59578	5.65374	0.000229468	0.000919147	PREDICTED: protein TIC 22, chloroplastic [Vitis vinifera]	Protein TIC 22, chloroplastic OS=Arabidopsis thaliana GN=TIC22 PE=1 SV=1	--	--	--	--	--	--
mmt|c21927_g1	1046	553	338	-1.32574	6.33297	0.00179422	0.00720095	-1.9505	6.32184	6.99483e-06	4.15027e-05	PREDICTED: uncharacterized protein LOC100265298 isoform X2 [Vitis vinifera] >gi|296082341|emb|CBI21346.3| unnamed protein product [Vitis vinifera]	--	--	--	--	--	--	--
mmt|c16839_g1	711	374	310	-1.33291	5.7746	0.00180457	0.00723129	-1.51831	5.86606	0.000425699	0.00157863	hypothetical protein MIMGU_mgv1a015140mg [Erythranthe guttata] >gi|604332367|gb|EYU37071.1| hypothetical protein MIMGU_mgv1a026714mg [Erythranthe guttata]	Signal peptidase complex subunit 3B OS=Arabidopsis thaliana GN=At5g27430 PE=2 SV=1	Genetic Information Processing	Folding, sorting and degradation	ko03060	Protein export	SPCS3, SPC3	signal peptidase complex subunit 3
mmt|c819_g1	5465	2933	2183	-1.30423	8.72343	0.00181216	0.00725796	-1.645	8.77447	9.70731e-05	0.000429329	mitogen-activated protein kinase 9 [Gossypium hirsutum]	Mitogen-activated protein kinase 3 OS=Arabidopsis thaliana GN=MPK3 PE=1 SV=2	Metabolism; Genetic Information Processing; Environmental Information Processing; Environmental Information Processing; Environmental Information Processing; Environmental Information Processing; Environmental Information Processing; Environmental Information Processing; Environmental Information Processing; Environmental Information Processing; Environmental Information Processing; Environmental…	Enzyme families; Replication and repair; Signal transduction; Signal transduction; Signal transduction; Signal transduction; Signal transduction; Signal transduction; Signal transduction; Signal transduction; Signal transduction; Signal transduction; Signal transduction; Signal transduction; Signal transduction; Signal transduction; Signal transduction; Signal transduction; Signal transduction; S…	ko00983; ko03030; ko04014; ko04015; ko04010; ko04013; ko04011; ko04012; ko04350; ko04370; ko04371; ko04668; ko04066; ko04068; ko04072; ko04071; ko04024; ko04022; ko04151; ko04150; ko04144; ko04140; ko04114; ko04210; ko04214; ko04218; ko04510; ko04520; ko04540; ko04550; ko04810; ko04611; ko04620; ko04621; ko04650; ko04660; ko04658; ko04659; ko04657; ko04662; ko04664; ko04666; ko04062; ko04910; ko0…	Drug metabolism - other enzymes; DNA replication; Ras signaling pathway; Rap1 signaling pathway; MAPK signaling pathway; MAPK signaling pathway - fly; MAPK signaling pathway - yeast; ErbB signaling pathway; TGF-beta signaling pathway; VEGF signaling pathway; Apelin signaling pathway; TNF signaling pathway; HIF-1 signaling pathway; FoxO signaling pathway; Phospholipase D signaling pathway; Sphingo…	MAPK1_3	mitogen-activated protein kinase 1/3
mmt|c37912_g1	659	346	197	-1.33558	5.66443	0.00182757	0.00730088	-2.06246	5.63369	3.00757e-06	1.97176e-05	unnamed protein product [Vitis vinifera]	60S ribosomal protein L39-1 OS=Arabidopsis thaliana GN=RPL39A PE=3 SV=2	Genetic Information Processing; Genetic Information Processing	Translation; Translation	ko03010; ko03010	Ribosome; Ribosome	RP-L39e, RPL39	large subunit ribosomal protein L39e
mmt|c1846_g1	957	507	336	-1.32272	6.20567	0.00185745	0.00739744	-1.83078	6.21922	2.30309e-05	0.000120283	hypothetical protein MIMGU_mgv1a013810mg [Erythranthe guttata]	Ras-related protein RABC1 OS=Arabidopsis thaliana GN=RABC1 PE=1 SV=1	Genetic Information Processing; Environmental Information Processing	Folding, sorting and degradation; Signaling molecules and interaction	ko04130; ko04075	SNARE interactions in vesicular transport; Plant hormone signal transduction	RAB18	Ras-related protein Rab-18
mmt|c13070_g1	941	499	401	-1.32134	6.18177	0.00187285	0.00744351	-1.55142	6.26126	0.000290382	0.00112768	PREDICTED: E3 ubiquitin-protein ligase SINAT3-like [Solanum tuberosum]	E3 ubiquitin-protein ligase SINAT3 OS=Arabidopsis thaliana GN=SINAT3 PE=2 SV=1	Genetic Information Processing; Genetic Information Processing; Environmental Information Processing; Environmental Information Processing; Cellular Processes	Folding, sorting and degradation; Folding, sorting and degradation; Signal transduction; Signal transduction; Cell growth and death	ko04120; ko04120; ko04013; ko04310; ko04115	Ubiquitin mediated proteolysis; Ubiquitin mediated proteolysis; MAPK signaling pathway - fly; Wnt signaling pathway; p53 signaling pathway	SIAH1	E3 ubiquitin-protein ligase SIAH1
mmt|c17495_g1	3075	1652	948	-1.30273	7.89442	0.00187893	0.00746006	-2.01862	7.86291	2.49414e-06	1.6637e-05	hypothetical protein CICLE_v10005756mg [Citrus clementina] >gi|568874534|ref|XP_006490370.1| PREDICTED: membrane steroid-binding protein 2-like [Citrus sinensis] >gi|557523772|gb|ESR35139.1| hypothetical protein CICLE_v10005756mg [Citrus clementina] >gi|641841112|gb|KDO60026.1| hypothetical protein CISIN_1g026393mg [Citrus sinensis]	Membrane steroid-binding protein 2 OS=Arabidopsis thaliana GN=MSBP2 PE=1 SV=1	Cellular Processes	Transport and catabolism	ko04144	Endocytosis	PGRMC1_2	membrane-associated progesterone receptor component
mmt|c54410_g1	1122	597	495	-1.31649	6.43672	0.00188507	0.0074806	-1.50146	6.52768	0.000425128	0.00157742	PREDICTED: UPF0136 membrane protein At2g26240-like [Nicotiana sylvestris]	Protein FATTY ACID EXPORT 6 OS=Arabidopsis thaliana GN=FAX6 PE=3 SV=1	--	--	--	--	--	--
mmt|c19168_g1	6103	3290	111	-1.29782	8.88455	0.00189937	0.0075297	-6.10026	8.554	1.27812e-31	1.38399e-28	PREDICTED: pathogen-related protein-like [Beta vulgaris subsp. vulgaris]	Pathogen-related protein OS=Hordeum vulgare PE=2 SV=2	--	--	--	--	--	--
mmt|c14142_g1	663	349	149	-1.33185	5.67421	0.00192039	0.00760269	-2.47375	5.5711	4.0034e-08	3.98316e-07	PREDICTED: GRF1-interacting factor 3-like [Nicotiana sylvestris]	GRF1-interacting factor 3 OS=Arabidopsis thaliana GN=GIF3 PE=1 SV=1	--	--	--	--	--	--
mmt|c17518_g2	669	353	193	-1.32842	5.68817	0.00193024	0.00762679	-2.11376	5.64556	1.7178e-06	1.18729e-05	PREDICTED: PRA1 family protein A1-like [Glycine max] >gi|734406871|gb|KHN34107.1| PRA1 family protein A1 [Glycine soja]	PRA1 family protein A1 OS=Arabidopsis thaliana GN=PRA1A1 PE=2 SV=1	--	--	--	--	--	--
mmt|c10009_g1	366	189	137	-1.35922	4.8111	0.001933	0.00762679	-1.7378	4.85643	9.66293e-05	0.000427949	PREDICTED: V-type proton ATPase subunit e [Glycine max]	V-type proton ATPase subunit e1 OS=Arabidopsis thaliana GN=VHA-e1 PE=2 SV=1	Metabolism; Cellular Processes; Organismal Systems; Organismal Systems; Human Diseases; Human Diseases; Human Diseases	Energy metabolism; Transport and catabolism; Excretory system; Nervous system; Immune diseases; Infectious diseases; Infectious diseases	ko00190; ko04145; ko04966; ko04721; ko05323; ko05110; ko05120	Oxidative phosphorylation; Phagosome; Collecting duct acid secretion; Synaptic vesicle cycle; Rheumatoid arthritis; Vibrio cholerae infection; Epithelial cell signaling in Helicobacter pylori infection	ATPeV0E, ATP6H	V-type H+-transporting ATPase subunit e
mmt|c21813_g1	434	226	207	-1.34725	5.05969	0.00195118	0.00767635	-1.38862	5.19049	0.00147691	0.00464447	cytochrome b5 isoform B [Solanum lycopersicum]	Cytochrome b5 isoform A OS=Arabidopsis thaliana GN=CB5-A PE=1 SV=1	--	--	--	--	--	--
mmt|c14527_g1	908	484	265	-1.31386	6.13247	0.00199841	0.00782652	-2.09727	6.08883	1.61566e-06	1.13114e-05	hypothetical protein L484_018130 [Morus notabilis] >gi|587865673|gb|EXB55203.1| hypothetical protein L484_018130 [Morus notabilis]	--	--	--	--	--	--	--
mmt|c19964_g1	1173	628	262	-1.3076	6.50336	0.00200216	0.00783451	-2.48309	6.39208	2.08999e-08	2.21512e-07	PREDICTED: pre-mRNA-processing factor 19 [Vitis vinifera] >gi|296083725|emb|CBI23714.3| unnamed protein product [Vitis vinifera]	Pre-mRNA-processing factor 19 OS=Oryza sativa subsp. japonica GN=PRP19 PE=2 SV=1	Genetic Information Processing; Genetic Information Processing; Genetic Information Processing; Genetic Information Processing; Genetic Information Processing	Transcription; Transcription; Folding, sorting and degradation; Folding, sorting and degradation; Replication and repair	ko03040; ko03040; ko04120; ko04120; ko03460	Spliceosome; Spliceosome; Ubiquitin mediated proteolysis; Ubiquitin mediated proteolysis; Fanconi anemia pathway	PRPF19, PRP19	pre-mRNA-processing factor 19
mmt|c20505_g1	7589	4124	3085	-1.28626	9.20225	0.00206761	0.00806907	-1.61975	9.25423	0.000120915	0.000522677	acetoacetyl CoA thiolase [Helianthus annuus]	3-ketoacyl-CoA thiolase 2, peroxisomal OS=Arabidopsis thaliana GN=PED1 PE=1 SV=2	Metabolism; Metabolism; Metabolism; Metabolism; Cellular Processes; Organismal Systems	Lipid metabolism; Lipid metabolism; Lipid metabolism; Amino acid metabolism; Transport and catabolism; Endocrine system	ko00071; ko00592; ko01040; ko00280; ko04146; ko03320	Fatty acid degradation; alpha-Linolenic acid metabolism; Biosynthesis of unsaturated fatty acids; Valine, leucine and isoleucine degradation; Peroxisome; PPAR signaling pathway	ACAA1	acetyl-CoA acyltransferase 1
mmt|c49250_g1	713	379	344	-1.31781	5.78298	0.00207502	0.00808175	-1.37229	5.90949	0.00135478	0.0043317	hypothetical protein PHAVU_008G178800g [Phaseolus vulgaris] >gi|561014370|gb|ESW13231.1| hypothetical protein PHAVU_008G178800g [Phaseolus vulgaris]	UPF0483 protein AGAP003155 OS=Anopheles gambiae GN=AGAP003155 PE=3 SV=3	--	--	--	--	--	--
mmt|c6295_g1	1485	801	138	-1.29686	6.84648	0.00209859	0.00816539	-3.74753	6.59784	1.6798e-15	7.85153e-14	PREDICTED: phospholipase A(1) LCAT3-like [Sesamum indicum]	Phospholipase A(1) LCAT3 OS=Arabidopsis thaliana GN=LCAT3 PE=1 SV=1	--	--	--	--	--	--
mmt|c37138_g1	820	438	159	-1.31084	5.98645	0.00210284	0.00817783	-2.68669	5.84668	2.84653e-09	3.66216e-08	PREDICTED: mitochondrial import receptor subunit TOM20-like [Nelumbo nucifera]	Mitochondrial import receptor subunit TOM20 OS=Solanum tuberosum GN=TOM20 PE=1 SV=1	--	--	--	--	--	--
mmt|c27716_g1	2276	1233	1018	-1.29066	7.46399	0.00210391	0.00817789	-1.48179	7.55248	0.000444888	0.00163857	PREDICTED: ER membrane protein complex subunit 3 [Nicotiana tomentosiformis]	ER membrane protein complex subunit 3 OS=Danio rerio GN=emc3 PE=2 SV=1	--	--	--	--	--	--
mmt|c14751_g1	999	536	501	-1.30445	6.27284	0.00211563	0.00821525	-1.31659	6.41109	0.00194638	0.00587624	PREDICTED: nifU-like protein 4, mitochondrial [Pyrus x bretschneideri]	NifU-like protein 4, mitochondrial OS=Arabidopsis thaliana GN=NIFU4 PE=2 SV=1	--	--	--	--	--	--
mmt|c22374_g1	1185	639	121	-1.29724	6.52103	0.0021544	0.00835744	-3.61144	6.28222	1.35242e-14	5.29316e-13	PREDICTED: chaperone protein dnaJ 11, chloroplastic-like [Vitis vinifera]	Chaperone protein dnaJ 11, chloroplastic OS=Arabidopsis thaliana GN=ATJ11 PE=1 SV=2	--	--	--	--	--	--
mmt|c12868_g1	369	193	168	-1.3408	4.82808	0.0021623	0.00837973	-1.45556	4.93891	0.00094541	0.00314991	PREDICTED: uncharacterized protein LOC104116848 [Nicotiana tomentosiformis]	--	--	--	--	--	--	--
mmt|c28568_g1	548	291	225	-1.31916	5.40349	0.00217032	0.00840661	-1.60481	5.46914	0.000230519	0.000921783	unnamed protein product [Coffea canephora]	60S ribosomal protein L7-1 OS=Arabidopsis thaliana GN=RPL7A PE=2 SV=1	Genetic Information Processing; Genetic Information Processing	Translation; Translation	ko03010; ko03010	Ribosome; Ribosome	RP-L7e, RPL7	large subunit ribosomal protein L7e
mmt|c11690_g1	3665	1997	331	-1.28235	8.15349	0.00218234	0.00844057	-3.7895	7.89825	2.92839e-16	1.6106e-14	PREDICTED: protein YLS2-like isoform X1 [Nicotiana sylvestris]	Protein STRICTOSIDINE SYNTHASE-LIKE 5 OS=Arabidopsis thaliana GN=SSL5 PE=2 SV=1	--	--	--	--	--	--
mmt|c28039_g1	1013	545	188	-1.30051	6.29404	0.00218609	0.00845087	-2.75008	6.143	9.54645e-10	1.3396e-08	unnamed protein product [Coffea canephora]	Putative ubiquitin-conjugating enzyme E2 38 OS=Arabidopsis thaliana GN=UBC38 PE=3 SV=2	Genetic Information Processing; Genetic Information Processing	Folding, sorting and degradation; Folding, sorting and degradation	ko04120; ko04120	Ubiquitin mediated proteolysis; Ubiquitin mediated proteolysis	UBE2O	ubiquitin-conjugating enzyme E2 O
mmt|c41192_g1	3038	1658	1130	-1.28003	7.88355	0.0022425	0.00863031	-1.74783	7.90332	3.82391e-05	0.000188354	beta-fructofuranosidase [Daucus carota]	Beta-fructofuranosidase, soluble isoenzyme I OS=Daucus carota GN=INV*DC4 PE=1 SV=2	Metabolism; Metabolism	Carbohydrate metabolism; Carbohydrate metabolism	ko00052; ko00500	Galactose metabolism; Starch and sucrose metabolism	INV, sacA	beta-fructofuranosidase
mmt|c10662_g1	2257	1231	501	-1.28091	7.45474	0.00226963	0.00871312	-2.49235	7.33448	1.26756e-08	1.40775e-07	hypothetical protein PRUPE_ppa004785mg [Prunus persica] >gi|462397503|gb|EMJ03171.1| hypothetical protein PRUPE_ppa004785mg [Prunus persica]	Heterogeneous nuclear ribonucleoprotein Q OS=Rattus norvegicus GN=Syncrip PE=2 SV=1	Genetic Information Processing	Transcription	ko03040	Spliceosome	HNRNPR	heterogeneous nuclear ribonucleoprotein R
mmt|c1951_g1	770	415	198	-1.29788	5.89955	0.0023337	0.00890037	-2.27971	5.81824	2.59576e-07	2.18737e-06	unnamed protein product [Coffea canephora]	--	--	--	--	--	--	--
mmt|c2022_g1	885	478	320	-1.29484	6.101	0.00234553	0.00893588	-1.78831	6.11597	3.63407e-05	0.000180371	hypothetical protein B456_002G220400 [Gossypium raimondii]	Transmembrane protein 50A OS=Mus musculus GN=Tmem50a PE=2 SV=1	--	--	--	--	--	--
mmt|c19482_g1	997	541	409	-1.28817	6.27468	0.00236808	0.00900657	-1.60632	6.33074	0.000175663	0.000730654	PREDICTED: peroxisome biogenesis protein 7 [Vitis vinifera]	Peroxisome biogenesis protein 7 OS=Arabidopsis thaliana GN=PEX7 PE=1 SV=2	Cellular Processes	Transport and catabolism	ko04146	Peroxisome	PEX7, PTS2R	peroxin-7
mmt|c431_g1	807	436	349	-1.29439	5.96819	0.00237149	0.00901514	-1.53012	6.04542	0.000372573	0.00140081	hypothetical protein MTR_4g116130 [Medicago truncatula] >gi|355510533|gb|AES91675.1| adenylate cyclase [Medicago truncatula]	Triphosphate tunel metalloenzyme 3 OS=Arabidopsis thaliana GN=TTM3 PE=1 SV=1	--	--	--	--	--	--
mmt|c41774_g1	1658	906	263	-1.27816	7.01081	0.00238748	0.00906264	-2.9768	6.82599	3.94323e-11	7.34074e-10	hypothetical protein EUTSA_v10003747mg [Eutrema salsugineum] >gi|312282043|dbj|BAJ33887.1| unnamed protein product [Thellungiella halophila] >gi|557090716|gb|ESQ31363.1| hypothetical protein EUTSA_v10003747mg [Eutrema salsugineum]	Acyl-coenzyme A oxidase 2, peroxisomal OS=Arabidopsis thaliana GN=ACX2 PE=1 SV=2	Metabolism; Metabolism; Metabolism; Environmental Information Processing; Cellular Processes; Organismal Systems	Lipid metabolism; Lipid metabolism; Lipid metabolism; Signal transduction; Transport and catabolism; Endocrine system	ko00071; ko00592; ko01040; ko04024; ko04146; ko03320	Fatty acid degradation; alpha-Linolenic acid metabolism; Biosynthesis of unsaturated fatty acids; cAMP signaling pathway; Peroxisome; PPAR signaling pathway	E1.3.3.6, ACOX1, ACOX3	acyl-CoA oxidase
mmt|c16427_g1	1032	560	276	-1.28816	6.32441	0.00238771	0.00906264	-2.22329	6.25019	3.96645e-07	3.18542e-06	unnamed protein product [Coffea canephora]	Trafficking protein particle complex subunit 5 OS=Dictyostelium discoideum GN=trappc5 PE=3 SV=1	--	--	--	--	--	--
mmt|c20317_g1	3431	1885	1172	-1.27043	8.06182	0.0023997	0.00910014	-1.87069	8.05146	1.11826e-05	6.25245e-05	hypothetical protein MIMGU_mgv1a004734mg [Erythranthe guttata]	Pyruvate kinase, cytosolic isozyme OS=Nicotiana tabacum PE=2 SV=1	Metabolism; Metabolism; Metabolism; Cellular Processes; Organismal Systems; Human Diseases; Human Diseases; Human Diseases; Human Diseases	Carbohydrate metabolism; Carbohydrate metabolism; Nucleotide metabolism; Transport and catabolism; Endocrine system; Cancers; Cancers; Endocrine and metabolic diseases; Infectious diseases	ko00010; ko00620; ko00230; ko04144; ko04922; ko05230; ko05203; ko04930; ko05165	Glycolysis / Gluconeogenesis; Pyruvate metabolism; Purine metabolism; Endocytosis; Glucagon signaling pathway; Central carbon metabolism in cancer; Viral carcinogenesis; Type II diabetes mellitus; Human papillomavirus infection	PK, pyk	pyruvate kinase
mmt|c13173_g1	1479	808	229	-1.27847	6.846	0.00241439	0.00914691	-3.01159	6.65732	2.66381e-11	5.10523e-10	PREDICTED: serine/threonine-protein kinase SRK2E-like [Nicotiana sylvestris] >gi|698478863|ref|XP_009786562.1| PREDICTED: serine/threonine-protein kinase SRK2E-like [Nicotiana sylvestris] >gi|698478865|ref|XP_009786563.1| PREDICTED: serine/threonine-protein kinase SRK2E-like [Nicotiana sylvestris]	Serine/threonine-protein kinase SRK2E OS=Arabidopsis thaliana GN=SRK2E PE=1 SV=1	Metabolism; Environmental Information Processing; Environmental Information Processing	Enzyme families; Signal transduction; Signal transduction	ko00983; ko04016; ko04075	Drug metabolism - other enzymes; MAPK signaling pathway - plant; Plant hormone signal transduction	SNRK2	serine/threonine-protein kinase SRK2
mmt|c18033_g2	5033	2771	1171	-1.2674	8.61537	0.00241944	0.00915712	-2.42469	8.5017	2.25261e-08	2.36433e-07	translation initiation factor B04 [Helianthus annuus]	Protein translation factor SUI1 homolog 2 OS=Arabidopsis thaliana GN=At1g54290 PE=3 SV=1	Genetic Information Processing; Genetic Information Processing	Translation; Translation	ko03013; ko03008	RNA transport; Ribosome biogenesis in eukaryotes	EIF1, SUI1	translation initiation factor 1
mmt|c16076_g1	369	195	117	-1.32594	4.83235	0.00244733	0.00924916	-1.97699	4.81592	1.11095e-05	6.21702e-05	PREDICTED: zinc finger protein CONSTANS-LIKE 9 [Sesamum indicum] >gi|747104618|ref|XP_011100552.1| PREDICTED: zinc finger protein CONSTANS-LIKE 9 [Sesamum indicum] >gi|747104620|ref|XP_011100553.1| PREDICTED: zinc finger protein CONSTANS-LIKE 9 [Sesamum indicum]	Zinc finger protein CONSTANS-LIKE 9 OS=Arabidopsis thaliana GN=COL9 PE=2 SV=1	--	--	--	--	--	--
mmt|c49306_g1	631	340	204	-1.29817	5.61267	0.00245779	0.00927968	-1.9495	5.59381	9.35486e-06	5.35966e-05	hypothetical protein CICLE_v100095921mg, partial [Citrus clementina] >gi|557556028|gb|ESR66042.1| hypothetical protein CICLE_v100095921mg, partial [Citrus clementina]	--	--	--	--	--	--	--
mmt|c16751_g1	4161	2294	1525	-1.26544	8.34151	0.00247274	0.00931998	-1.76918	8.35212	3.02005e-05	0.000152695	ubiquitin carrier protein [Genlisea aurea]	NEDD8-conjugating enzyme Ubc12 OS=Arabidopsis thaliana GN=RCE1 PE=1 SV=1	Genetic Information Processing; Genetic Information Processing	Folding, sorting and degradation; Folding, sorting and degradation	ko04120; ko04120	Ubiquitin mediated proteolysis; Ubiquitin mediated proteolysis	UBE2M, UBC12	ubiquitin-conjugating enzyme E2 M
mmt|c19330_g1	591	319	153	-1.29565	5.51909	0.0024754	0.00932352	-2.26974	5.43876	3.73823e-07	3.02457e-06	unnamed protein product [Coffea canephora]	Chlorophyll a-b binding protein, chloroplastic OS=Petunia hybrida PE=2 SV=1	Metabolism; Metabolism	Energy metabolism; Energy metabolism	ko00196; ko00196	Photosynthesis - antenna proteins; Photosynthesis - antenna proteins	LHCA2	light-harvesting complex I chlorophyll a/b binding protein 2
mmt|c15991_g1	1355	741	569	-1.27701	6.72018	0.00247932	0.00933379	-1.57271	6.78133	0.000219148	0.000886002	Succinyl-CoA ligase [ADP-forming] subunit beta [Morus notabilis] >gi|587863744|gb|EXB53501.1| Succinyl-CoA ligase [ADP-forming] subunit beta [Morus notabilis]	Succinyl-CoA ligase [ADP-forming] subunit beta, mitochondrial OS=Solanum lycopersicum PE=1 SV=1	Metabolism; Metabolism; Cellular Processes	Carbohydrate metabolism; Carbohydrate metabolism; Transport and catabolism	ko00020; ko00640; ko04144	Citrate cycle (TCA cycle); Propanoate metabolism; Endocytosis	LSC2	succinyl-CoA synthetase beta subunit
mmt|c4254_g1	1944	1068	942	-1.27043	7.24253	0.00248785	0.00936135	-1.36625	7.35656	0.00118723	0.00384711	PREDICTED: SART-1 family protein DOT2 [Sesamum indicum]	SART-1 family protein DOT2 OS=Arabidopsis thaliana GN=DOT2 PE=1 SV=1	Genetic Information Processing; Genetic Information Processing; Genetic Information Processing	Transcription; Transcription; Folding, sorting and degradation	ko03040; ko03040; ko04120	Spliceosome; Spliceosome; Ubiquitin mediated proteolysis	SART1, HAF, SNU66	U4/U6.U5 tri-snRNP-associated protein 1
mmt|c11555_g1	620	335	204	-1.29417	5.58851	0.00249621	0.00938825	-1.92413	5.57377	1.2007e-05	6.64477e-05	Methyl-CPG-binding domain protein 5, putative isoform 1 [Theobroma cacao] >gi|508786772|gb|EOY34028.1| Methyl-CPG-binding domain protein 5, putative isoform 1 [Theobroma cacao]	Methyl-CpG-binding domain-containing protein 6 OS=Arabidopsis thaliana GN=MBD6 PE=1 SV=1	--	--	--	--	--	--
mmt|c16686_g1	1592	875	269	-1.26978	6.9547	0.00255249	0.00956291	-2.88567	6.778	1.26217e-10	2.12443e-09	PREDICTED: metal transporter Nramp3-like [Nicotiana tomentosiformis]	Metal transporter Nramp3 OS=Arabidopsis thaliana GN=NRAMP3 PE=2 SV=2	Environmental Information Processing; Cellular Processes	Membrane transport; Transport and catabolism	ko03460; ko04142	Fanconi anemia pathway; Lysosome	SLC11A1, NRAMP1	natural resistance-associated macrophage protein 1
mmt|c17090_g1	394	210	190	-1.31365	4.9302	0.00257895	0.00965275	-1.3727	5.0559	0.00162852	0.00505036	hypothetical protein EUGRSUZ_I01435 [Eucalyptus grandis]	Trafficking protein particle complex subunit 2-like protein OS=Dictyostelium discoideum GN=trappc2l PE=3 SV=1	--	--	--	--	--	--
mmt|c28396_g1	741	404	373	-1.28125	5.84909	0.00264931	0.00988754	-1.31113	5.98233	0.00212382	0.00632665	hypothetical protein L484_010536 [Morus notabilis] >gi|587865407|gb|EXB54957.1| hypothetical protein L484_010536 [Morus notabilis]	Fasciclin-like arabinogalactan protein 6 OS=Arabidopsis thaliana GN=FLA6 PE=2 SV=2	--	--	--	--	--	--
mmt|c19219_g1	1114	612	178	-1.27038	6.43982	0.00267144	0.00994624	-2.96597	6.25372	6.08865e-11	1.09276e-09	PREDICTED: probable acetyltransferase NATA1-like [Solanum lycopersicum]	Probable acetyltransferase NATA1-like OS=Arabidopsis thaliana GN=At2g39020 PE=2 SV=1	--	--	--	--	--	--

## Sheet: down-regulated
Gene ID	Read Counts			M. micrantha vs. M. cordata				M. micrantha vs. M. cordifolia				NR Annotation	SwissProt Annotation	KEGG Annotation
	M. micrantha	M. cordata	M. cordifolia	logFC	logCPM	P-value	FDR	logFC	logCPM	P-value	FDR			Pathway Class 1	Pathway Class 2	Pathway ID	Pathway Description	Gene Symbol	Gene Description
mmt|c4519_g1	167	41846	691	7.56175	10.771	6.42198e-43	4.99245e-39	1.72701	5.46109	8.09644e-05	0.000366564	PREDICTED: zinc finger CCCH domain-containing protein 29-like [Sesamum indicum]	Zinc finger CCCH domain-containing protein 29 OS=Arabidopsis thaliana GN=At2g40140 PE=2 SV=1	--	--	--	--	--	--
mmt|c14519_g1	128	17606	5072	6.69615	9.52874	2.63542e-36	6.82925e-33	4.98597	7.99238	6.72171e-24	1.61744e-21	unnamed protein product [Vitis vinifera]	Proline-rich protein 4 OS=Arabidopsis thaliana GN=PRP4 PE=2 SV=1	--	--	--	--	--	--
mmt|c20782_g2	194	22612	618	6.45767	9.89204	7.55845e-35	1.46898e-31	1.34989	5.39643	0.00185219	0.00563552	PREDICTED: putative phospholipid-transporting ATPase 9 [Sesamum indicum]	Putative phospholipid-transporting ATPase 9 OS=Arabidopsis thaliana GN=ALA9 PE=3 SV=1	Unclassified	Metabolism	ko01522	Endocrine resistance	E3.6.3.1	phospholipid-translocating ATPase
mmt|c20760_g2	345	36930	12207	6.33518	10.6009	3.31584e-34	4.29622e-31	4.82337	9.26328	2.54718e-23	5.01486e-21	RecName: Full=Carbonic anhydrase; AltName: Full=Carbonate dehydratase [Flaveria bidentis] >gi|40737972|gb|AAA86939.2| carbonic anhydrase [Flaveria bidentis]	Carbonic anhydrase OS=Flaveria bidentis PE=2 SV=2	Metabolism	Energy metabolism	ko00910	Nitrogen metabolism	cynT, can	carbonic anhydrase
mmt|c19953_g2	229	9928	3097	5.031	8.73247	1.34618e-24	4.02508e-22	3.43566	7.36452	6.85628e-14	2.29949e-12	unnamed protein product [Coffea canephora]	Staphylococcal nuclease domain-containing protein 1 OS=Rattus norvegicus GN=Snd1 PE=2 SV=1	Human Diseases; Human Diseases	Cancers; Infectious diseases	ko05203; ko05169	Viral carcinogenesis; Epstein-Barr virus infection	SND1	staphylococcal nuclease domain-containing protein 1
mmt|c55477_g1	124	5536	630	5.07279	7.88976	1.73214e-24	4.80917e-22	2.02288	5.26646	5.78845e-06	3.52461e-05	PREDICTED: 4-coumarate--CoA ligase-like 5 [Sesamum indicum]	4-coumarate--CoA ligase-like 5 OS=Arabidopsis thaliana GN=4CLL5 PE=1 SV=2	Metabolism	Lipid metabolism	ko00592	alpha-Linolenic acid metabolism	OPCL1	OPC-8:0 CoA ligase 1
mmt|c14476_g1	109	4822	993	5.05942	7.69133	2.95339e-24	7.91713e-22	2.86504	5.78807	4.27711e-10	6.58492e-09	PREDICTED: lanC-like protein GCL1-like [Citrus sinensis]	LanC-like protein GCL1 OS=Arabidopsis thaliana GN=GCL1 PE=2 SV=1	--	--	--	--	--	--
mmt|c47749_g1	102	3851	348	4.8307	7.37485	1.38208e-22	2.75495e-20	1.44837	4.54953	0.00129253	0.00415928	mitochondrial dicarboxylate carrier, partial [Helianthus annuus]	Mitochondrial uncoupling protein 4 OS=Arabidopsis thaliana GN=PUMP4 PE=2 SV=1	Environmental Information Processing	Membrane transport	ko03460	Fanconi anemia pathway	SLC25A11, OGC	solute carrier family 25 (mitochondrial oxoglutarate transporter), member 11
mmt|c16106_g1	308	10007	7007	4.61502	8.7581	8.20033e-22	1.55486e-19	4.18615	8.4902	6.88935e-19	6.30424e-17	--	--	--	--	--	--	--	--
mmt|c20261_g2	629	18405	4122	4.46423	9.64275	5.74006e-21	9.44353e-19	2.39085	7.89992	3.9533e-08	3.94541e-07	Alpha-glucan phosphorylase, H isozyme [Gossypium arboreum]	Alpha-glucan phosphorylase, H isozyme OS=Solanum tuberosum PE=1 SV=1	Metabolism; Cellular Processes; Cellular Processes; Organismal Systems; Organismal Systems; Human Diseases	Carbohydrate metabolism; Cell growth and death; Cellular community - prokaryotes; Endocrine system; Endocrine system; Endocrine and metabolic diseases	ko00500; ko04217; ko02026; ko04910; ko04922; ko04931	Starch and sucrose metabolism; Necroptosis; Biofilm formation - Escherichia coli; Insulin signaling pathway; Glucagon signaling pathway; Insulin resistance	PYG, glgP	glycogen phosphorylase
mmt|c5495_g1	189	5768	1565	4.5244	7.96794	5.83084e-21	9.44353e-19	2.72783	6.45785	1.17907e-09	1.62642e-08	hypothetical protein B456_013G106700 [Gossypium raimondii]	--	--	--	--	--	--	--
mmt|c18815_g1	187	5529	1352	4.47869	7.90892	1.13777e-20	1.70097e-18	2.53212	6.27472	1.35919e-08	1.48664e-07	PREDICTED: leucine-rich repeat receptor-like serine/threonine/tyrosine-protein kinase SOBIR1 [Nicotiana sylvestris]	Leucine-rich repeat receptor-like serine/threonine/tyrosine-protein kinase SOBIR1 OS=Arabidopsis thaliana GN=SOBIR1 PE=1 SV=1	--	--	--	--	--	--
mmt|c8968_g1	951	26331	30317	4.38459	10.1627	1.52063e-20	2.18914e-18	4.67322	10.5805	1.51073e-22	2.39395e-20	hypothetical protein B456_011G141300 [Gossypium raimondii]	--	--	--	--	--	--	--
mmt|c9230_g1	832	20756	4437	4.2342	9.82685	1.65565e-19	2.0111e-17	2.09363	8.05776	1.079e-06	7.95719e-06	PREDICTED: UDP-glucose 6-dehydrogenase 3 [Nicotiana sylvestris]	UDP-glucose 6-dehydrogenase 1 OS=Glycine max GN=UGD1 PE=2 SV=1	Metabolism; Metabolism; Metabolism	Carbohydrate metabolism; Carbohydrate metabolism; Carbohydrate metabolism	ko00040; ko00053; ko00520	Pentose and glucuronate interconversions; Ascorbate and aldarate metabolism; Amino sugar and nucleotide sugar metabolism	UGDH, ugd	UDPglucose 6-dehydrogenase
mmt|c22093_g1	774	18469	20219	4.17001	9.66181	5.4068e-19	6.2735e-17	4.38588	10.0082	1.85457e-20	2.23133e-18	PREDICTED: uncharacterized protein LOC100247829 [Vitis vinifera]	Nicotinamidase 1 OS=Arabidopsis thaliana GN=NIC1 PE=1 SV=1	--	--	--	--	--	--
mmt|c20274_g2	3875	87982	103697	4.09847	11.9172	1.22496e-18	1.33978e-16	4.42084	12.3647	7.80737e-21	1.02483e-18	lipoxygenase [Camellia sinensis]	Linoleate 13S-lipoxygenase 2-1, chloroplastic OS=Solanum tuberosum GN=LOX2.1 PE=1 SV=1	Metabolism; Metabolism	Lipid metabolism; Lipid metabolism	ko00591; ko00592	Linoleic acid metabolism; alpha-Linolenic acid metabolism	LOX2S	lipoxygenase
mmt|c16411_g1	173	3943	3181	4.10318	7.44041	4.37514e-18	4.30536e-16	3.87862	7.37056	1.35399e-16	8.07053e-15	PREDICTED: thylakoid lumenal 29 kDa protein, chloroplastic [Vitis vinifera] >gi|302141995|emb|CBI19198.3| unnamed protein product [Vitis vinifera]	Thylakoid lumenal 29 kDa protein, chloroplastic OS=Solanum lycopersicum GN=CLEB3J9 PE=3 SV=1	Metabolism; Metabolism	Carbohydrate metabolism; Metabolism of other amino acids	ko00053; ko00480	Ascorbate and aldarate metabolism; Glutathione metabolism	E1.11.1.11	L-ascorbate peroxidase
mmt|c18130_g1	276	5843	3425	3.99701	8.01272	1.39271e-17	1.27376e-15	3.31169	7.52027	3.29769e-13	9.73867e-12	PREDICTED: 36.4 kDa proline-rich protein [Cucumis sativus] >gi|700210024|gb|KGN65120.1| hypothetical protein Csa_1G228960 [Cucumis sativus]	--	--	--	--	--	--	--
mmt|c8877_g1	206	4397	766	4.00867	7.60262	1.50634e-17	1.35248e-15	1.57303	5.64542	0.000295233	0.00114379	--	--	--	--	--	--	--	--
mmt|c19549_g1	104	2296	1075	4.05664	6.66529	2.2268e-17	1.94507e-15	3.04717	5.88126	4.00709e-11	7.4383e-10	PREDICTED: pentatricopeptide repeat-containing protein At5g66520-like [Vitis vinifera]	Pentatricopeptide repeat-containing protein At5g66520 OS=Arabidopsis thaliana GN=PCMP-H61 PE=2 SV=1	--	--	--	--	--	--
mmt|c18081_g1	352	6494	6870	3.79862	8.17733	2.2696e-16	1.66452e-14	3.96508	8.4741	1.84554e-17	1.23613e-15	PREDICTED: uncharacterized protein LOC104222484 [Nicotiana sylvestris] >gi|698561028|ref|XP_009772015.1| PREDICTED: uncharacterized protein LOC104222484 [Nicotiana sylvestris]	--	--	--	--	--	--	--
mmt|c18753_g1	734	12984	6342	3.73819	9.17997	4.01038e-16	2.7348e-14	2.78974	8.46393	2.56301e-10	4.08134e-09	RecName: Full=Calnexin homolog; Flags: Precursor [Helianthus tuberosus] >gi|510907|emb|CAA84491.1| calnexin [Helianthus tuberosus]	Calnexin homolog OS=Helianthus tuberosus PE=2 SV=1	Genetic Information Processing; Genetic Information Processing; Genetic Information Processing; Environmental Information Processing; Cellular Processes; Organismal Systems; Organismal Systems; Human Diseases	Folding, sorting and degradation; Folding, sorting and degradation; Folding, sorting and degradation; Signaling molecules and interaction; Transport and catabolism; Immune system; Endocrine system; Infectious diseases	ko03008; ko04141; ko04130; ko04514; ko04145; ko04612; ko04918; ko05166	Ribosome biogenesis in eukaryotes; Protein processing in endoplasmic reticulum; SNARE interactions in vesicular transport; Cell adhesion molecules (CAMs); Phagosome; Antigen processing and presentation; Thyroid hormone synthesis; HTLV-I infection	CANX	calnexin
mmt|c14534_g1	181	3113	1300	3.69703	7.12575	2.02796e-15	1.22212e-13	2.52256	6.21981	1.54446e-08	1.67519e-07	PREDICTED: dnaJ homolog subfamily C GRV2 [Fragaria vesca subsp. vesca]	DnaJ homolog subfamily C GRV2 OS=Arabidopsis thaliana GN=GRV2 PE=1 SV=1	Genetic Information Processing; Genetic Information Processing	Transcription; Folding, sorting and degradation	ko03040; ko03008	Spliceosome; Ribosome biogenesis in eukaryotes	DNAJC13	DnaJ homolog subfamily C member 13
mmt|c8770_g2	138	2354	2683	3.68491	6.72477	3.34894e-15	1.95749e-13	3.95887	7.12065	5.66615e-17	3.506e-15	hypothetical protein VITISV_020683 [Vitis vinifera]	--	--	--	--	--	--	--
mmt|c34771_g1	4312	67959	53804	3.57177	11.5793	3.56018e-15	2.06543e-13	3.3201	11.4901	1.38175e-13	4.35786e-12	RecName: Full=Glutamine synthetase; AltName: Full=GS(1); AltName: Full=Glutamate--ammonia ligase [Lactuca sativa] >gi|19518|emb|CAA42689.1| glutamine synthetase [Lactuca sativa]	Glutamine synthetase OS=Lactuca sativa PE=2 SV=2	Metabolism; Metabolism; Metabolism; Metabolism; Environmental Information Processing; Cellular Processes; Cellular Processes; Organismal Systems; Organismal Systems	Carbohydrate metabolism; Energy metabolism; Amino acid metabolism; Amino acid metabolism; Signal transduction; Transport and catabolism; Cell growth and death; Nervous system; Nervous system	ko00630; ko00910; ko00250; ko00220; ko02020; ko04144; ko04217; ko04724; ko04727	Glyoxylate and dicarboxylate metabolism; Nitrogen metabolism; Alanine, aspartate and glutamate metabolism; Arginine biosynthesis; Two-component system; Endocytosis; Necroptosis; Glutamatergic synapse; GABAergic synapse	glnA, GLUL	glutamine synthetase
mmt|c15242_g2	342	5335	4649	3.55658	7.91165	8.52991e-15	4.63717e-13	3.44327	7.94874	4.40204e-14	1.53764e-12	putative receptor-like protein kinase [Morus notabilis] >gi|587929016|gb|EXC16191.1| putative receptor-like protein kinase [Morus notabilis]	Probable receptor-like protein kinase At5g47070 OS=Arabidopsis thaliana GN=At5g47070 PE=1 SV=1	--	--	--	--	--	--
mmt|c20300_g1	801	12097	4558	3.5101	9.09506	1.01033e-14	5.27134e-13	2.18722	8.07927	3.95897e-07	3.18334e-06	TED2 [Zinnia elegans]	Quinone oxidoreductase OS=Pseudomonas aeruginosa (strain ATCC 15692 / PAO1 / 1C / PRS 101 / LMG 12228) GN=qor PE=3 SV=2	Unclassified	Metabolism	ko01522	Endocrine resistance	qor, CRYZ	NADPH2:quinone reductase
mmt|c20887_g2	213	3228	719	3.51462	7.1917	2.24929e-14	1.12813e-12	1.43351	5.59056	0.000944575	0.00314875	senescence-related protein [Camellia sinensis]	--	--	--	--	--	--	--
mmt|c35617_g1	100	1589	949	3.5822	6.16799	2.50492e-14	1.24829e-12	2.92386	5.71627	2.32417e-10	3.73766e-09	PREDICTED: extensin-like [Nicotiana sylvestris]	C2 domain-containing protein At1g63220 OS=Arabidopsis thaliana GN=At1g63220 PE=1 SV=1	--	--	--	--	--	--
mmt|c11884_g1	102	1608	451	3.57081	6.18591	3.19687e-14	1.56305e-12	1.82228	4.83012	5.30403e-05	0.000251351	PREDICTED: vacuolar protein 8-like [Solanum tuberosum]	U-box domain-containing protein 2 OS=Arabidopsis thaliana GN=PUB2 PE=2 SV=1	--	--	--	--	--	--
mmt|c34480_g1	122	1841	587	3.50795	6.38506	5.56546e-14	2.63816e-12	1.94435	5.18095	1.31077e-05	7.22924e-05	hypothetical protein JCGZ_02091 [Jatropha curcas]	Mediator of RNA polymerase II transcription subunit 33A OS=Arabidopsis thaliana GN=MED33A PE=1 SV=1	--	--	--	--	--	--
mmt|c11516_g1	109	1624	870	3.48943	6.20653	8.8902e-14	3.99494e-12	2.67429	5.62271	4.67987e-09	5.78045e-08	Myc2 bHLH protein [Vitis vinifera] >gi|149347186|gb|ABR23669.1| Myc2 bHLH protein [Vitis vinifera]	Transcription factor bHLH13 OS=Arabidopsis thaliana GN=BHLH13 PE=2 SV=1	--	--	--	--	--	--
mmt|c13860_g1	120	1637	2573	3.36235	6.22866	4.13827e-13	1.61663e-11	4.09993	7.05235	8.6989e-18	6.49618e-16	PREDICTED: uncharacterized protein LOC103487441 [Cucumis melo]	--	--	--	--	--	--	--
mmt|c10723_g1	119	1618	5419	3.35757	6.21233	4.54503e-13	1.75345e-11	5.18653	8.08198	3.01802e-25	8.84503e-23	PREDICTED: uncharacterized protein LOC100267696 isoform X1 [Vitis vinifera] >gi|302143482|emb|CBI22043.3| unnamed protein product [Vitis vinifera]	Small heat shock protein C2 OS=Rickettsia felis (strain ATCC VR-1525 / URRWXCal2) GN=hspC2 PE=3 SV=1	--	--	--	--	--	--
mmt|c19418_g3	4194	52154	111759	3.22992	11.2271	4.98664e-13	1.90966e-11	4.41473	12.473	8.582e-21	1.09328e-18	chlorophyll a/b-binding protein [Tagetes erecta]	Chlorophyll a-b binding protein 36, chloroplastic OS=Nicotiana tabacum GN=CAB36 PE=3 SV=1	Metabolism; Metabolism	Energy metabolism; Energy metabolism	ko00196; ko00196	Photosynthesis - antenna proteins; Photosynthesis - antenna proteins	LHCB2	light-harvesting complex II chlorophyll a/b binding protein 2
mmt|c15518_g1	121	1614	937	3.32998	6.21122	6.29761e-13	2.3651e-11	2.63078	5.73485	6.51817e-09	7.81339e-08	PREDICTED: probable pectinesterase/pectinesterase inhibitor 34 [Sesamum indicum]	Probable pectinesterase/pectinesterase inhibitor 61 OS=Arabidopsis thaliana GN=PME61 PE=2 SV=1	--	--	--	--	--	--
mmt|c9277_g1	18787	223658	150736	3.16705	13.3335	1.17718e-12	4.21722e-11	2.68306	13.0473	7.9399e-10	1.12879e-08	PREDICTED: thiamine thiazole synthase 1, chloroplastic [Vitis vinifera] >gi|378524288|sp|F6H9A9.1|THI41_VITVI RecName: Full=Thiamine thiazole synthase 1, chloroplastic; AltName: Full=Thiazole biosynthetic enzyme 1; Flags: Precursor [Vitis vinifera]	Thiamine thiazole synthase 1, chloroplastic OS=Vitis vinifera GN=THI1-1 PE=3 SV=1	Metabolism	Metabolism of cofactors and vitamins	ko00730	Thiamine metabolism	THI4, THI1	thiamine thiazole synthase
mmt|c20709_g1	177	2231	780	3.24866	6.68363	1.24146e-12	4.40688e-11	1.81792	5.61435	3.47744e-05	0.000173126	UDP-glycosyltransferase 85A28 [Vitis vinifera]	7-deoxyloganetin glucosyltransferase OS=Gardenia jasminoides GN=UGT85A24 PE=1 SV=1	--	--	--	--	--	--
mmt|c43129_g1	112	1421	1656	3.25767	6.03513	2.02528e-12	7.06034e-11	3.56367	6.45411	2.77908e-14	1.02009e-12	PREDICTED: probable beta-D-xylosidase 7 [Nicotiana sylvestris]	Probable beta-D-xylosidase 7 OS=Arabidopsis thaliana GN=BXL7 PE=2 SV=2	--	--	--	--	--	--
mmt|c18426_g1	980	11203	10230	3.10839	9.02122	3.04685e-12	1.01286e-10	3.06258	9.12142	5.74363e-12	1.26069e-10	beta-tubulin [Pericallis cruenta]	Tubulin beta-3 chain OS=Triticum aestivum GN=TUBB3 PE=2 SV=1	Genetic Information Processing; Cellular Processes; Cellular Processes; Cellular Processes; Cellular Processes; Human Diseases	Replication and repair; Transport and catabolism; Transport and catabolism; Cellular community - eukaryotes; Cell motility; Infectious diseases	ko03030; ko04144; ko04145; ko04540; ko04810; ko05130	DNA replication; Endocytosis; Phagosome; Gap junction; Regulation of actin cytoskeleton; Pathogenic Escherichia coli infection	TUBB	tubulin beta
mmt|c19005_g1	255	2967	2336	3.13347	7.10487	4.32339e-12	1.40042e-10	2.87377	7.01545	1.41625e-10	2.35932e-09	PREDICTED: cellulose synthase-like protein G3 [Vitis vinifera]	Cellulose synthase-like protein G3 OS=Arabidopsis thaliana GN=CSLG3 PE=2 SV=2	--	--	--	--	--	--
mmt|c42839_g1	97	1185	1035	3.20291	5.77999	5.77119e-12	1.82379e-10	3.09289	5.82212	2.41064e-11	4.6337e-10	aquaporin PIP2;2 [Vitis vinifera] >gi|374341145|gb|AEZ35023.1| plasma membrane 2;2 aquaporin [Vitis vinifera]	Aquaporin PIP2-7 OS=Arabidopsis thaliana GN=PIP2-7 PE=1 SV=2	Environmental Information Processing	Membrane transport	ko03460	Fanconi anemia pathway	PIP	aquaporin PIP
mmt|c19452_g1	456	5023	2552	3.05472	7.87095	8.78396e-12	2.72058e-10	2.1631	7.24836	5.92205e-07	4.60785e-06	allene oxide synthase [Artemisia annua]	Allene oxide synthase OS=Parthenium argentatum GN=CYP74A2 PE=1 SV=2	Metabolism; Metabolism	Lipid metabolism; Enzyme families	ko00592; ko00983	alpha-Linolenic acid metabolism; Drug metabolism - other enzymes	AOS	hydroperoxide dehydratase
mmt|c8876_g1	270	2948	1008	3.04177	7.10522	1.42594e-11	4.24722e-10	1.57892	6.0378	0.000246776	0.00097703	PREDICTED: serine carboxypeptidase-like 34 [Nelumbo nucifera]	Serine carboxypeptidase-like 34 OS=Arabidopsis thaliana GN=SCPL34 PE=2 SV=2	Metabolism	Enzyme families	ko00983	Drug metabolism - other enzymes	SCPL-II	serine carboxypeptidase-like clade II
mmt|c15505_g1	180	1977	3187	3.05006	6.5299	1.76104e-11	5.16615e-10	3.82415	7.37679	2.95001e-16	1.6106e-14	PREDICTED: uncharacterized protein LOC104121622 isoform X2 [Nicotiana tomentosiformis]	Ribosome maturation factor RimM OS=Nostoc punctiforme (strain ATCC 29133 / PCC 73102) GN=rimM PE=3 SV=1	--	--	--	--	--	--
mmt|c19433_g3	166	1831	995	3.05613	6.41906	1.79391e-11	5.22317e-10	2.26159	5.8775	3.41758e-07	2.7755e-06	PREDICTED: copper-transporting ATPase RAN1 [Fragaria vesca subsp. vesca]	Copper-transporting ATPase RAN1 OS=Arabidopsis thaliana GN=RAN1 PE=1 SV=1	Environmental Information Processing; Human Diseases	Signal transduction; Drug resistance	ko04016; ko01524	MAPK signaling pathway - plant; Platinum drug resistance	copA, ATP7	Cu+-exporting ATPase
mmt|c8751_g1	378	3893	9155	2.95764	7.51468	3.53467e-11	9.88436e-10	4.27655	8.871	1.43445e-19	1.4793e-17	unnamed protein product [Coffea canephora]	Omega-6 fatty acid desaturase, chloroplastic OS=Brassica napus PE=2 SV=1	Metabolism; Environmental Information Processing	Lipid metabolism; Signal transduction	ko01040; ko02020	Biosynthesis of unsaturated fatty acids; Two-component system	FAD6, desA	acyl-lipid omega-6 desaturase (Delta-12 desaturase)
mmt|c15204_g1	8878	88582	84323	2.91226	12.025	3.9223e-11	1.08128e-09	2.92645	12.1788	3.24082e-11	6.12082e-10	PREDICTED: chlorophyll a-b binding protein CP29.1, chloroplastic [Solanum lycopersicum]	Chlorophyll a-b binding protein CP29.2, chloroplastic OS=Arabidopsis thaliana GN=LHCB4.2 PE=1 SV=1	Metabolism; Metabolism	Energy metabolism; Energy metabolism	ko00196; ko00196	Photosynthesis - antenna proteins; Photosynthesis - antenna proteins	LHCB4	light-harvesting complex II chlorophyll a/b binding protein 4
mmt|c17581_g1	197	2064	893	2.98206	6.5992	4.17513e-11	1.14691e-09	1.85872	5.79949	2.1436e-05	0.000113043	unnamed protein product [Coffea canephora]	Probable nicotianamine synthase 4 OS=Arabidopsis thaliana GN=NAS4 PE=2 SV=1	Unclassified	Metabolism	ko01522	Endocrine resistance	E2.5.1.43	nicotianamine synthase
mmt|c20725_g3	242	2494	1325	2.9584	6.87388	4.812e-11	1.31258e-09	2.13125	6.31167	1.11743e-06	8.19407e-06	PREDICTED: alkaline/neutral invertase CINV1-like [Malus domestica] >gi|657949965|ref|XP_008345695.1| PREDICTED: alkaline/neutral invertase CINV1-like [Malus domestica]	Alkaline/neutral invertase E, chloroplastic OS=Arabidopsis thaliana GN=INVE PE=1 SV=1	--	--	--	--	--	--
mmt|c10544_g1	5177	51043	28551	2.89507	11.2319	4.99541e-11	1.35784e-09	2.14217	10.7329	5.55985e-07	4.35209e-06	PREDICTED: photosystem I subunit O [Solanum lycopersicum]	Photosystem I subunit O OS=Arabidopsis thaliana GN=PSAO PE=1 SV=1	Metabolism; Metabolism	Energy metabolism; Energy metabolism	ko00195; ko00196	Photosynthesis; Photosynthesis - antenna proteins	psaO	photosystem I subunit PsaO
mmt|c54561_g1	1144	11287	6575	2.89596	9.05553	5.42059e-11	1.46318e-09	2.20164	8.60468	3.08827e-07	2.53981e-06	hypothetical protein POPTR_0001s26960g [Populus trichocarpa] >gi|222847185|gb|EEE84732.1| hypothetical protein POPTR_0001s26960g [Populus trichocarpa]	--	--	--	--	--	--	--
mmt|c20142_g6	236	2379	775	2.9265	6.80965	7.46206e-11	1.98665e-09	1.39383	5.70878	0.00121334	0.00391803	putative ammonium transporter AMT2 [Lotus japonicus]	Ammonium transporter 3 member 1 OS=Oryza sativa subsp. japonica GN=AMT3-1 PE=2 SV=1	Environmental Information Processing	Membrane transport	ko03460	Fanconi anemia pathway	amt, AMT, MEP	ammonium transporter, Amt family
mmt|c13304_g1	2508	24094	55256	2.85758	10.1536	8.47744e-11	2.23402e-09	4.14031	11.4704	6.50658e-19	6.03904e-17	PREDICTED: chlorophyll a-b binding protein CP24 10A, chloroplastic [Cucumis melo]	Chlorophyll a-b binding protein CP24 10A, chloroplastic OS=Solanum lycopersicum GN=CAP10A PE=3 SV=1	Metabolism; Metabolism	Energy metabolism; Energy metabolism	ko00196; ko00196	Photosynthesis - antenna proteins; Photosynthesis - antenna proteins	LHCB6	light-harvesting complex II chlorophyll a/b binding protein 6
mmt|c20456_g1	474	4640	5229	2.88445	7.77594	8.5942e-11	2.25714e-09	3.14212	8.14593	2.64864e-12	6.37341e-11	PREDICTED: plastidal glycolate/glycerate translocator 1, chloroplastic [Eucalyptus grandis] >gi|629107669|gb|KCW72815.1| hypothetical protein EUGRSUZ_E01259 [Eucalyptus grandis]	Plastidal glycolate/glycerate translocator 1, chloroplastic OS=Arabidopsis thaliana GN=PLGG1 PE=2 SV=1	--	--	--	--	--	--
mmt|c18379_g2	212	2116	3512	2.91214	6.64291	9.67252e-11	2.53179e-09	3.7283	7.52304	1.04283e-15	4.98181e-14	PREDICTED: protein TIC 62, chloroplastic isoform X1 [Populus euphratica]	Protein TIC 62, chloroplastic OS=Arabidopsis thaliana GN=TIC62 PE=1 SV=1	--	--	--	--	--	--
mmt|c42080_g1	1734	16441	17417	2.83862	9.60474	1.11759e-10	2.88644e-09	3.00709	9.89471	1.15721e-11	2.44104e-10	PREDICTED: glutamate decarboxylase 1 [Cucumis sativus] >gi|700195752|gb|KGN50929.1| Glutamate decarboxylase [Cucumis sativus]	Glutamate decarboxylase 1 OS=Arabidopsis thaliana GN=GAD1 PE=1 SV=2	Metabolism; Metabolism; Metabolism; Metabolism; Cellular Processes; Organismal Systems; Human Diseases	Carbohydrate metabolism; Amino acid metabolism; Metabolism of other amino acids; Metabolism of other amino acids; Cellular community - prokaryotes; Nervous system; Endocrine and metabolic diseases	ko00650; ko00250; ko00410; ko00430; ko02024; ko04727; ko04940	Butanoate metabolism; Alanine, aspartate and glutamate metabolism; beta-Alanine metabolism; Taurine and hypotaurine metabolism; Quorum sensing; GABAergic synapse; Type I diabetes mellitus	E4.1.1.15, gadB, gadA, GAD	glutamate decarboxylase
mmt|c12978_g1	155	1493	643	2.86058	6.14814	2.75496e-10	6.64403e-09	1.73067	5.35719	8.46257e-05	0.000379182	PREDICTED: uncharacterized protein LOC100257657 [Vitis vinifera] >gi|147835619|emb|CAN68554.1| hypothetical protein VITISV_017460 [Vitis vinifera]	--	--	--	--	--	--	--
mmt|c20162_g2	201	1896	3318	2.8306	6.49488	2.86588e-10	6.8616e-09	3.72316	7.44161	1.22115e-15	5.79108e-14	PREDICTED: uncharacterized protein LOC104110761 isoform X1 [Nicotiana tomentosiformis]	--	Unclassified	Poorly characterized	ko01522	Endocrine resistance	K09955	uncharacterized protein
mmt|c49189_g1	178	1620	3937	2.77887	6.27535	6.51644e-10	1.48046e-08	4.14514	7.66197	2.35691e-18	1.93834e-16	PREDICTED: LOW QUALITY PROTEIN: uncharacterized protein LOC105173535 [Sesamum indicum]	30S ribosomal protein S1 homolog OS=Bacillus subtilis (strain 168) GN=ypfD PE=1 SV=1	Genetic Information Processing; Genetic Information Processing	Translation; Translation	ko03008; ko03008	Ribosome biogenesis in eukaryotes; Ribosome biogenesis in eukaryotes	tsf, TSFM	elongation factor Ts
mmt|c11659_g1	716	6200	6115	2.70763	8.21564	7.42153e-10	1.65315e-08	2.77298	8.41353	3.21813e-10	5.09956e-09	PREDICTED: peroxiredoxin Q, chloroplastic [Malus domestica]	Peroxiredoxin Q, chloroplastic OS=Populus jackii GN=PRXQ PE=1 SV=1	Unclassified	Genetic information processing	ko01522	Endocrine resistance	BCP, PRXQ, DOT5	peroxiredoxin Q/BCP
mmt|c4297_g1	170	1534	1548	2.76649	6.19861	8.069e-10	1.78206e-08	2.86483	6.42507	2.30247e-10	3.71194e-09	--	--	--	--	--	--	--	--
mmt|c14501_g1	170	1520	636	2.75326	6.18713	9.52534e-10	2.08006e-08	1.58171	5.37684	0.000304685	0.00117202	ent-kaurene oxidase CYP701A5 [Stevia rebaudiana] >gi|76446107|gb|ABA42921.1| kaurene oxidase [Stevia rebaudiana]	Ent-kaurene oxidase, chloroplastic OS=Arabidopsis thaliana GN=KO PE=1 SV=2	Metabolism; Metabolism	Metabolism of terpenoids and polyketides; Enzyme families	ko00904; ko00983	Diterpenoid biosynthesis; Drug metabolism - other enzymes	GA3, CYP701	ent-kaurene oxidase
mmt|c12916_g1	146	1314	2509	2.76259	5.97699	9.65782e-10	2.10308e-08	3.7809	7.03554	7.51174e-16	3.71191e-14	PREDICTED: probable 2-carboxy-D-arabinitol-1-phosphatase [Jatropha curcas] >gi|643725244|gb|KDP34378.1| hypothetical protein JCGZ_11261 [Jatropha curcas]	Probable 2-carboxy-D-arabinitol-1-phosphatase OS=Arabidopsis thaliana GN=At5g22620 PE=1 SV=1	Metabolism; Metabolism; Metabolism	Carbohydrate metabolism; Energy metabolism; Amino acid metabolism	ko00010; ko00680; ko00260	Glycolysis / Gluconeogenesis; Methane metabolism; Glycine, serine and threonine metabolism	gpmB	probable phosphoglycerate mutase
mmt|c12401_g1	124	1104	510	2.74684	5.72938	1.51461e-09	3.1996e-08	1.7181	5.02871	0.000108516	0.000475405	hypothetical protein PRUPE_ppa000040mg [Prunus persica] >gi|462399493|gb|EMJ05161.1| hypothetical protein PRUPE_ppa000040mg [Prunus persica]	--	--	--	--	--	--	--
mmt|c10967_g1	139	1222	1144	2.72871	5.87725	1.58064e-09	3.33006e-08	2.7188	6.00922	1.82136e-09	2.40516e-08	hypothetical protein POPTR_0001s34910g [Populus trichocarpa] >gi|222847292|gb|EEE84839.1| hypothetical protein POPTR_0001s34910g [Populus trichocarpa]	Serine/threonine-protein kinase OSR1 OS=Sus scrofa GN=OXSR1 PE=2 SV=1	Metabolism	Enzyme families	ko00983	Drug metabolism - other enzymes	OXSR1, STK39	serine/threonine-protein kinase OSR1/STK39
mmt|c16099_g1	737	6055	6027	2.63179	8.19181	1.97169e-09	4.13152e-08	2.71037	8.40077	7.26993e-10	1.04962e-08	xyloglucan endotransglucosylase [Gerbera hybrid cultivar]	Probable xyloglucan endotransglucosylase/hydrolase protein 7 OS=Arabidopsis thaliana GN=XTH7 PE=2 SV=2	Unclassified	Metabolism	ko01522	Endocrine resistance	E2.4.1.207	xyloglucan:xyloglucosyl transferase
mmt|c16247_g1	416	3449	3534	2.64478	7.37947	2.00805e-09	4.18514e-08	2.76516	7.62467	4.36062e-10	6.69763e-09	PREDICTED: plasma membrane-associated cation-binding protein 1 [Eucalyptus grandis] >gi|702315563|ref|XP_010051797.1| PREDICTED: plasma membrane-associated cation-binding protein 1 [Eucalyptus grandis] >gi|702315570|ref|XP_010051798.1| PREDICTED: plasma membrane-associated cation-binding protein 1 [Eucalyptus grandis] >gi|629110671|gb|KCW75631.1| hypothetical protein EUGRSUZ_D00001 [Eucalyptus gr…	Plasma membrane-associated cation-binding protein 1 OS=Arabidopsis thaliana GN=PCAP1 PE=1 SV=1	--	--	--	--	--	--
mmt|c9711_g1	149	1268	726	2.68186	5.93637	2.74815e-09	5.62213e-08	1.9627	5.48128	9.11179e-06	5.25282e-05	PREDICTED: 4-alpha-glucanotransferase, chloroplastic/amyloplastic isoform X2 [Nicotiana sylvestris]	4-alpha-glucanotransferase, chloroplastic/amyloplastic OS=Solanum tuberosum GN=DPEP PE=1 SV=1	Metabolism	Carbohydrate metabolism	ko00500	Starch and sucrose metabolism	malQ	4-alpha-glucanotransferase
mmt|c55671_g1	126	1079	1770	2.69073	5.70385	2.90057e-09	5.87214e-08	3.48994	6.55556	6.8467e-14	2.29949e-12	PREDICTED: dihydrolipoyl dehydrogenase 2, chloroplastic-like [Nicotiana sylvestris]	Dihydrolipoyl dehydrogenase 2, chloroplastic OS=Arabidopsis thaliana GN=LPD2 PE=2 SV=2	Metabolism; Metabolism; Metabolism; Metabolism; Metabolism; Metabolism; Metabolism; Cellular Processes	Carbohydrate metabolism; Carbohydrate metabolism; Carbohydrate metabolism; Carbohydrate metabolism; Carbohydrate metabolism; Amino acid metabolism; Amino acid metabolism; Transport and catabolism	ko00010; ko00020; ko00620; ko00630; ko00640; ko00260; ko00280; ko04144	Glycolysis / Gluconeogenesis; Citrate cycle (TCA cycle); Pyruvate metabolism; Glyoxylate and dicarboxylate metabolism; Propanoate metabolism; Glycine, serine and threonine metabolism; Valine, leucine and isoleucine degradation; Endocytosis	DLD, lpd, pdhD	dihydrolipoamide dehydrogenase
mmt|c17937_g1	268	2198	1560	2.62897	6.7335	3.17757e-09	6.41622e-08	2.21962	6.53036	3.92555e-07	3.16038e-06	unnamed protein product [Coffea canephora]	Subtilisin-like protease SBT2.5 OS=Arabidopsis thaliana GN=SBT2.5 PE=2 SV=1	--	--	--	--	--	--
mmt|c18198_g1	335	2710	1417	2.60924	7.03739	3.52059e-09	7.05387e-08	1.75912	6.48429	4.41277e-05	0.000213794	PREDICTED: receptor-like protein kinase HERK 1 [Sesamum indicum]	Receptor-like protein kinase HERK 1 OS=Arabidopsis thaliana GN=HERK1 PE=1 SV=1	--	--	--	--	--	--
mmt|c4670_g1	3626	27703	38450	2.52713	10.3992	5.88208e-09	1.12077e-07	3.08534	11.0284	3.78588e-12	8.63047e-11	Endoplasmin-like protein [Morus notabilis] >gi|587938261|gb|EXC25010.1| Endoplasmin-like protein [Morus notabilis]	Endoplasmin homolog OS=Catharanthus roseus GN=HSP90 PE=2 SV=1	Genetic Information Processing; Genetic Information Processing; Environmental Information Processing; Organismal Systems; Organismal Systems; Organismal Systems; Organismal Systems; Human Diseases; Human Diseases; Human Diseases	Folding, sorting and degradation; Folding, sorting and degradation; Signal transduction; Immune system; Endocrine system; Endocrine system; Environmental adaptation; Cancers; Cancers; Cardiovascular diseases	ko03008; ko04141; ko04151; ko04657; ko04915; ko04918; ko04626; ko05200; ko05215; ko05418	Ribosome biogenesis in eukaryotes; Protein processing in endoplasmic reticulum; PI3K-Akt signaling pathway; IL-17 signaling pathway; Estrogen signaling pathway; Thyroid hormone synthesis; Plant-pathogen interaction; Pathways in cancer; Prostate cancer; Fluid shear stress and atherosclerosis	HSP90B, TRA1	heat shock protein 90kDa beta
mmt|c16805_g1	220	1750	1120	2.58476	6.41212	6.03596e-09	1.14262e-07	2.02622	6.09024	3.7356e-06	2.3888e-05	unnamed protein product [Coffea canephora]	Nucleoside diphosphate kinase 2, chloroplastic OS=Nicotiana tabacum GN=NDPK2 PE=1 SV=1	Metabolism; Metabolism; Genetic Information Processing; Environmental Information Processing	Nucleotide metabolism; Nucleotide metabolism; Folding, sorting and degradation; Signal transduction	ko00230; ko00240; ko04130; ko04016	Purine metabolism; Pyrimidine metabolism; SNARE interactions in vesicular transport; MAPK signaling pathway - plant	ndk, NME	nucleoside-diphosphate kinase
mmt|c15602_g1	216	1702	758	2.5711	6.37412	7.48087e-09	1.3913e-07	1.48953	5.65155	0.000581641	0.00206161	PREDICTED: protein TIFY 6B isoform X1 [Jatropha curcas] >gi|643730669|gb|KDP38101.1| hypothetical protein JCGZ_04744 [Jatropha curcas]	Protein TIFY 6B OS=Arabidopsis thaliana GN=TIFY6B PE=1 SV=1	Environmental Information Processing	Signal transduction	ko04075	Plant hormone signal transduction	JAZ	jasmonate ZIM domain-containing protein
mmt|c28866_g1	6636	49326	104471	2.48752	11.2372	9.44427e-09	1.69953e-07	3.65547	12.4198	1.01858e-15	4.902e-14	PREDICTED: chlorophyll a-b binding protein 6, chloroplastic [Fragaria vesca subsp. vesca]	Chlorophyll a-b binding protein 6A, chloroplastic OS=Solanum lycopersicum GN=CAB6A PE=2 SV=1	Metabolism; Metabolism	Energy metabolism; Energy metabolism	ko00196; ko00196	Photosynthesis - antenna proteins; Photosynthesis - antenna proteins	LHCA1	light-harvesting complex I chlorophyll a/b binding protein 1
mmt|c12514_g2	175	1363	629	2.5542	6.05767	1.13004e-08	1.98306e-07	1.52395	5.37544	0.000481068	0.00175491	PREDICTED: auxilin-related protein 2-like [Nicotiana tomentosiformis]	Auxilin-related protein 2 OS=Arabidopsis thaliana GN=At4g12770 PE=1 SV=1	--	--	--	--	--	--
mmt|c11271_g1	117	928	951	2.58008	5.50306	1.28832e-08	2.24058e-07	2.70062	5.74672	3.03342e-09	3.87194e-08	hypothetical protein POPTR_0001s40030g [Populus trichocarpa] >gi|550349316|gb|ERP66706.1| hypothetical protein POPTR_0001s40030g [Populus trichocarpa]	Pathogen-related protein OS=Hordeum vulgare PE=2 SV=2	--	--	--	--	--	--
mmt|c9675_g1	263	1992	2397	2.51417	6.60844	1.30624e-08	2.26668e-07	2.86642	7.05341	1.52422e-10	2.51981e-09	PREDICTED: probable isoleucine--tRNA ligase, mitochondrial isoform X2 [Vitis vinifera]	Isoleucine--tRNA ligase OS=Cyanothece sp. (strain PCC 8801) GN=ileS PE=3 SV=1	Metabolism; Genetic Information Processing; Genetic Information Processing	Amino acid metabolism; Translation; Translation	ko00400; ko03010; ko00970	Phenylalanine, tyrosine and tryptophan biosynthesis; Ribosome; Aminoacyl-tRNA biosynthesis	IARS, ileS	isoleucyl-tRNA synthetase
mmt|c49511_g1	127	986	2213	2.54932	5.59423	1.56416e-08	2.67247e-07	3.80078	6.8537	7.23818e-16	3.64546e-14	PREDICTED: 3-ketoacyl-CoA thiolase 2, peroxisomal [Malus domestica]	3-ketoacyl-CoA thiolase 2, peroxisomal OS=Arabidopsis thaliana GN=PED1 PE=1 SV=2	Metabolism; Metabolism; Metabolism; Metabolism; Cellular Processes; Organismal Systems	Lipid metabolism; Lipid metabolism; Lipid metabolism; Amino acid metabolism; Transport and catabolism; Endocrine system	ko00071; ko00592; ko01040; ko00280; ko04146; ko03320	Fatty acid degradation; alpha-Linolenic acid metabolism; Biosynthesis of unsaturated fatty acids; Valine, leucine and isoleucine degradation; Peroxisome; PPAR signaling pathway	ACAA1	acetyl-CoA acyltransferase 1
mmt|c18285_g2	22172	157494	112842	2.42205	12.9221	2.07289e-08	3.46552e-07	2.02633	12.7375	1.95842e-06	1.33935e-05	catalase 3 [Helianthus annuus]	Catalase OS=Helianthus annuus PE=2 SV=1	Metabolism; Metabolism; Environmental Information Processing; Environmental Information Processing; Environmental Information Processing; Cellular Processes; Organismal Systems; Organismal Systems; Organismal Systems; Human Diseases	Carbohydrate metabolism; Amino acid metabolism; Signal transduction; Signal transduction; Signal transduction; Transport and catabolism; Aging; Aging; Aging; Neurodegenerative diseases	ko00630; ko00380; ko04016; ko04011; ko04068; ko04146; ko04211; ko04212; ko04213; ko05014	Glyoxylate and dicarboxylate metabolism; Tryptophan metabolism; MAPK signaling pathway - plant; MAPK signaling pathway - yeast; FoxO signaling pathway; Peroxisome; Longevity regulating pathway - mammal; Longevity regulating pathway - worm; Longevity regulating pathway - multiple species; Amyotrophic lateral sclerosis (ALS)	katE, CAT, catB, srpA	catalase
mmt|c4008_g1	189	1410	1012	2.49213	6.1154	2.19977e-08	3.65407e-07	2.09895	5.93085	1.88262e-06	1.29023e-05	flavanone-3-hydroxylase [Dahlia pinnata]	Naringenin,2-oxoglutarate 3-dioxygenase OS=Callistephus chinensis GN=FHT PE=2 SV=1	Metabolism	Biosynthesis of other secondary metabolites	ko00941	Flavonoid biosynthesis	E1.14.11.9	naringenin 3-dioxygenase
mmt|c13816_g1	98	758	483	2.54361	5.21886	2.48859e-08	4.09013e-07	1.97879	4.89559	1.14237e-05	6.35986e-05	PREDICTED: uncharacterized permease C29B12.14c [Prunus mume]	Probable allantoin permease OS=Bacillus subtilis (strain 168) GN=pucI PE=2 SV=1	Unclassified	Cellular processes and signaling	ko01522	Endocrine resistance	TC.NCS1	nucleobase:cation symporter-1, NCS1 family
mmt|c20545_g1	249	1798	2043	2.44524	6.47158	3.10797e-08	4.97147e-07	2.71477	6.84262	1.10147e-09	1.53238e-08	PREDICTED: calcium-dependent protein kinase 33-like [Sesamum indicum]	Calcium-dependent protein kinase 9 OS=Arabidopsis thaliana GN=CPK9 PE=1 SV=1	Metabolism; Organismal Systems; Human Diseases	Enzyme families; Environmental adaptation; Infectious diseases	ko00983; ko04626; ko05145	Drug metabolism - other enzymes; Plant-pathogen interaction; Toxoplasmosis	CPK	calcium-dependent protein kinase
mmt|c15993_g1	501	3490	5683	2.39367	7.43363	4.07893e-08	6.34192e-07	3.18233	8.26185	1.46393e-12	3.74455e-11	hypothetical protein B456_003G040300 [Gossypium raimondii]	Haloacid dehalogenase-like hydrolase domain-containing protein At4g39970 OS=Arabidopsis thaliana GN=At4g39970 PE=2 SV=1	--	--	--	--	--	--
mmt|c20189_g1	1400	9513	16604	2.35796	8.88413	4.88671e-08	7.49296e-07	3.24678	9.80116	4.19313e-13	1.19486e-11	PREDICTED: ruBisCO large subunit-binding protein subunit alpha [Populus euphratica]	RuBisCO large subunit-binding protein subunit alpha, chloroplastic OS=Pisum sativum PE=1 SV=2	--	--	--	--	--	--
mmt|c17713_g1	2127	14272	25067	2.33981	9.47195	5.87561e-08	8.95627e-07	3.23768	10.3961	4.613e-13	1.29743e-11	PREDICTED: geranylgeranyl diphosphate reductase, chloroplastic [Sesamum indicum] >gi|300825706|gb|ADK35887.1| geranylgeranyl reductase [Sesamum indicum]	Geranylgeranyl diphosphate reductase, chloroplastic OS=Nicotiana tabacum GN=CHLP PE=2 SV=1	Metabolism; Metabolism	Metabolism of cofactors and vitamins; Metabolism of terpenoids and polyketides	ko00860; ko00900	Porphyrin and chlorophyll metabolism; Terpenoid backbone biosynthesis	chlP, bchP	geranylgeranyl diphosphate/geranylgeranyl-bacteriochlorophyllide a reductase
mmt|c19346_g1	278	1903	3436	2.36824	6.56526	7.08461e-08	1.06324e-06	3.3059	7.52541	3.73083e-13	1.08211e-11	PREDICTED: protein argonaute 2-like [Solanum tuberosum]	Protein argonaute 2 OS=Arabidopsis thaliana GN=AGO2 PE=1 SV=1	Genetic Information Processing; Genetic Information Processing	Translation; Replication and repair	ko03015; ko03030	mRNA surveillance pathway; DNA replication	ELF2C, AGO	eukaryotic translation initiation factor 2C
mmt|c11717_g1	136	962	1091	2.41508	5.57899	7.56375e-08	1.13296e-06	2.68182	5.94606	3.0603e-09	3.89095e-08	PREDICTED: uncharacterized membrane protein At1g16860-like [Sesamum indicum] >gi|747062449|ref|XP_011077737.1| PREDICTED: uncharacterized membrane protein At1g16860-like [Sesamum indicum]	Uncharacterized membrane protein At1g16860 OS=Arabidopsis thaliana GN=At1g16860 PE=1 SV=1	--	--	--	--	--	--
mmt|c19526_g1	104	748	492	2.43881	5.21537	7.92946e-08	1.18318e-06	1.91979	4.93379	1.98076e-05	0.000105311	hypothetical protein PRUPE_ppa007646mg [Prunus persica] >gi|462411739|gb|EMJ16788.1| hypothetical protein PRUPE_ppa007646mg [Prunus persica]	Alpha-1,6-mannosyl-glycoprotein 2-beta-N-acetylglucosaminyltransferase OS=Sus scrofa GN=MGAT2 PE=3 SV=1	Metabolism; Metabolism; Metabolism	Glycan biosynthesis and metabolism; Glycan biosynthesis and metabolism; Glycan biosynthesis and metabolism	ko00480; ko00510; ko00513	Glutathione metabolism; N-Glycan biosynthesis; Various types of N-glycan biosynthesis	MGAT2	alpha-1,6-mannosyl-glycoprotein beta-1,2-N-acetylglucosaminyltransferase
mmt|c18170_g2	198	1364	1441	2.37721	6.08554	8.02305e-08	1.19485e-06	2.54167	6.36487	1.13664e-08	1.27323e-07	PREDICTED: probable serine/threonine protein kinase IREH1 [Sesamum indicum]	Probable serine/threonine protein kinase IREH1 OS=Arabidopsis thaliana GN=IREH1 PE=1 SV=1	--	--	--	--	--	--
mmt|c20714_g2	138	969	1712	2.40449	5.59102	8.1803e-08	1.21362e-06	3.31074	6.52307	7.09269e-13	1.94435e-11	hypothetical protein CISIN_1g002745mg [Citrus sinensis]	Putative GTP diphosphokinase RSH1, chloroplastic OS=Arabidopsis thaliana GN=RSH1 PE=1 SV=1	--	--	--	--	--	--
mmt|c15160_g1	244	1661	4744	2.36016	6.37113	8.46742e-08	1.25382e-06	3.95938	7.941	2.85113e-17	1.87109e-15	PREDICTED: fasciclin-like arabinogalactan protein 2 [Sesamum indicum]	Fasciclin-like arabinogalactan protein 2 OS=Arabidopsis thaliana GN=FLA2 PE=1 SV=1	--	--	--	--	--	--
mmt|c34534_g1	3072	20068	10890	2.30118	9.96989	9.09931e-08	1.3372e-06	1.50457	9.48369	0.000339737	0.00128854	PREDICTED: uncharacterized protein PIFI [Vitis vinifera] >gi|225442945|ref|XP_002266207.1| PREDICTED: uncharacterized protein PIFI [Vitis vinifera] >gi|297743467|emb|CBI36334.3| unnamed protein product [Vitis vinifera]	--	--	--	--	--	--	--
mmt|c13710_g2	100	711	527	2.42216	5.14544	9.60417e-08	1.4008e-06	2.07543	5.00138	4.13296e-06	2.61714e-05	unnamed protein product [Vitis vinifera]	Probable ubiquitin-like-specific protease 2B OS=Arabidopsis thaliana GN=ULP2B PE=1 SV=3	Metabolism; Genetic Information Processing	Enzyme families; Folding, sorting and degradation	ko00983; ko04120	Drug metabolism - other enzymes; Ubiquitin mediated proteolysis	SENP7	sentrin-specific protease 7
mmt|c13584_g1	234	1561	1279	2.33093	6.2867	1.18833e-07	1.69818e-06	2.12875	6.26139	1.16438e-06	8.50956e-06	Uncharacterized protein TCM_027342 [Theobroma cacao] >gi|508778712|gb|EOY25968.1| Uncharacterized protein TCM_027342 [Theobroma cacao]	Putative UPF0481 protein At3g02645 OS=Arabidopsis thaliana GN=At3g02645 PE=3 SV=1	--	--	--	--	--	--
mmt|c15275_g1	198	1327	1595	2.33754	6.05247	1.26777e-07	1.78868e-06	2.68815	6.49035	1.85294e-09	2.4419e-08	PREDICTED: glutathione S-transferase DHAR3, chloroplastic [Sesamum indicum]	Glutathione S-transferase DHAR3, chloroplastic OS=Arabidopsis thaliana GN=DHAR3 PE=1 SV=1	--	--	--	--	--	--
mmt|c11662_g1	5260	32950	34835	2.24069	10.6954	1.80933e-07	2.46767e-06	2.40622	10.9746	2.55924e-08	2.6519e-07	RecName: Full=Photosystem I reaction center subunit III, chloroplastic; AltName: Full=Light-harvesting complex I 17 kDa protein; AltName: Full=PSI-F; Flags: Precursor [Flaveria trinervia] >gi|168173|gb|AAA33344.1| photosystem I subunit III [Flaveria trinervia] >gi|298482|gb|AAB25669.1| photosystem I reaction center subunit III, PSI-RC PsaF [Flaveria trinervia, Peptide, 232 aa]	Photosystem I reaction center subunit III, chloroplastic OS=Flaveria trinervia GN=PSAF PE=2 SV=1	Metabolism; Metabolism	Energy metabolism; Energy metabolism	ko00195; ko00196	Photosynthesis; Photosynthesis - antenna proteins	psaF	photosystem I subunit III
mmt|c5507_g1	274	1757	1371	2.27399	6.46613	2.08633e-07	2.79641e-06	2.00139	6.38551	4.24587e-06	2.6782e-05	PREDICTED: probable manganese-transporting ATPase PDR2 [Sesamum indicum]	Probable manganese-transporting ATPase PDR2 OS=Arabidopsis thaliana GN=PDR2 PE=1 SV=1	Unclassified	Metabolism	ko01522	Endocrine resistance	ATP13A1, SPF1	manganese-transporting P-type ATPase
mmt|c19278_g2	304	1942	2650	2.26857	6.61093	2.14443e-07	2.8644e-06	2.80224	7.20562	3.22974e-10	5.1055e-09	PREDICTED: pentatricopeptide repeat-containing protein At5g02830, chloroplastic [Nicotiana sylvestris]	Pentatricopeptide repeat-containing protein At5g02830, chloroplastic OS=Arabidopsis thaliana GN=At5g02830 PE=2 SV=3	--	--	--	--	--	--
mmt|c18168_g1	221	1418	717	2.27475	6.15811	2.33452e-07	3.09175e-06	1.37633	5.60204	0.0014778	0.00464502	PREDICTED: zinc finger CCCH domain-containing protein 43-like isoform X1 [Nicotiana sylvestris]	Zinc finger CCCH domain-containing protein 43 OS=Arabidopsis thaliana GN=At3g48440 PE=2 SV=1	--	--	--	--	--	--
mmt|c5260_g1	117	781	643	2.33132	5.29402	2.3625e-07	3.12348e-06	2.1361	5.2744	2.04234e-06	1.39089e-05	PREDICTED: pentatricopeptide repeat-containing protein At3g49240 [Solanum lycopersicum]	Pentatricopeptide repeat-containing protein At3g49240 OS=Arabidopsis thaliana GN=EMB1796 PE=2 SV=1	--	--	--	--	--	--
mmt|c27749_g1	186	1201	1084	2.28377	5.91825	2.44675e-07	3.21302e-06	2.22116	6.00736	5.10892e-07	4.01848e-06	PREDICTED: pentatricopeptide repeat-containing protein At4g31850, chloroplastic [Vitis vinifera] >gi|731386116|ref|XP_010648751.1| PREDICTED: pentatricopeptide repeat-containing protein At4g31850, chloroplastic [Vitis vinifera] >gi|731386118|ref|XP_010648752.1| PREDICTED: pentatricopeptide repeat-containing protein At4g31850, chloroplastic [Vitis vinifera] >gi|731386120|ref|XP_010648753.1| PREDIC…	Pentatricopeptide repeat-containing protein At4g31850, chloroplastic OS=Arabidopsis thaliana GN=PGR3 PE=1 SV=1	--	--	--	--	--	--
mmt|c19151_g1	427	2680	1355	2.24321	7.07854	2.51187e-07	3.29296e-06	1.3446	6.52475	0.00155926	0.00486341	PREDICTED: UDP-galactose/UDP-glucose transporter 3-like [Nicotiana sylvestris]	UDP-galactose/UDP-glucose transporter 3 OS=Arabidopsis thaliana GN=UTR3 PE=1 SV=1	Environmental Information Processing	Membrane transport	ko03460	Fanconi anemia pathway	SLC35B1	solute carrier family 35 (UDP-galactose transporter), member B1
mmt|c19342_g1	200	1262	725	2.2506	5.99496	3.34224e-07	4.2779e-06	1.5363	5.57577	0.000406575	0.0015155	PREDICTED: probable acyl-activating enzyme 16, chloroplastic [Vitis vinifera] >gi|731398274|ref|XP_010653200.1| PREDICTED: probable acyl-activating enzyme 16, chloroplastic [Vitis vinifera] >gi|296089272|emb|CBI39044.3| unnamed protein product [Vitis vinifera]	Probable acyl-activating enzyme 16, chloroplastic OS=Arabidopsis thaliana GN=AAE16 PE=2 SV=1	Metabolism; Metabolism; Metabolism; Cellular Processes; Cellular Processes; Cellular Processes; Cellular Processes; Organismal Systems; Organismal Systems	Lipid metabolism; Lipid metabolism; Lipid metabolism; Transport and catabolism; Transport and catabolism; Cell growth and death; Cellular community - prokaryotes; Endocrine system; Endocrine system	ko00061; ko00071; ko01040; ko04144; ko04146; ko04216; ko02024; ko04920; ko03320	Fatty acid biosynthesis; Fatty acid degradation; Biosynthesis of unsaturated fatty acids; Endocytosis; Peroxisome; Ferroptosis; Quorum sensing; Adipocytokine signaling pathway; PPAR signaling pathway	ACSL, fadD	long-chain acyl-CoA synthetase
mmt|c19811_g1	536	3263	1607	2.19924	7.36955	3.7969e-07	4.7629e-06	1.26274	6.79353	0.00284201	0.00817015	somatic embryogenesis receptor-like kinase 1 [Ageratina adenophora]	BRASSINOSTEROID INSENSITIVE 1-associated receptor kinase 1 OS=Arabidopsis thaliana GN=BAK1 PE=1 SV=2	Metabolism	Enzyme families	ko00983	Drug metabolism - other enzymes	SERK1	somatic embryogenesis receptor kinase 1
mmt|c19501_g1	188	1163	1518	2.22197	5.88272	4.75347e-07	5.78301e-06	2.69149	6.41882	1.89083e-09	2.48177e-08	PREDICTED: uncharacterized protein At3g15000, mitochondrial [Nelumbo nucifera]	Multiple organellar RNA editing factor 1, mitochondrial OS=Arabidopsis thaliana GN=MORF1 PE=1 SV=1	--	--	--	--	--	--
mmt|c20790_g10	201	1226	739	2.20166	5.96195	5.67118e-07	6.80366e-06	1.5567	5.59805	0.000335499	0.00127545	BZIP domain class transcription factor [Theobroma cacao] >gi|508785521|gb|EOY32777.1| BZIP domain class transcription factor [Theobroma cacao]	BTB/POZ domain-containing protein At1g30440 OS=Arabidopsis thaliana GN=At1g30440 PE=1 SV=2	--	--	--	--	--	--
mmt|c1382_g1	2006	11274	13245	2.08412	9.17732	1.09999e-06	1.23753e-05	2.40184	9.58064	2.8102e-08	2.87526e-07	Protein TIC 62, chloroplastic [Gossypium arboreum]	Protein TIC 62, chloroplastic OS=Pisum sativum GN=TIC62 PE=1 SV=2	--	--	--	--	--	--
mmt|c14217_g1	141	838	1955	2.16397	5.42338	1.14042e-06	1.27197e-05	3.47121	6.69992	6.86627e-14	2.29949e-12	PREDICTED: uncharacterized protein LOC102599007 isoform X1 [Solanum tuberosum] >gi|565392270|ref|XP_006361828.1| PREDICTED: uncharacterized protein LOC102599007 isoform X2 [Solanum tuberosum]	Demethylmenaquinone methyltransferase OS=Bacillus cereus (strain ATCC 10987) GN=menG PE=3 SV=1	--	--	--	--	--	--
mmt|c20737_g3	212	1229	1393	2.12836	5.97866	1.24205e-06	1.37545e-05	2.39429	6.33858	6.41744e-08	6.14957e-07	PREDICTED: dynamin-2A-like [Sesamum indicum]	Dynamin-2B OS=Arabidopsis thaliana GN=DRP2B PE=1 SV=2	Genetic Information Processing; Environmental Information Processing; Cellular Processes; Cellular Processes; Organismal Systems; Organismal Systems; Human Diseases	Folding, sorting and degradation; Signal transduction; Transport and catabolism; Transport and catabolism; Excretory system; Nervous system; Infectious diseases	ko04130; ko04072; ko04144; ko04144; ko04961; ko04721; ko05100	SNARE interactions in vesicular transport; Phospholipase D signaling pathway; Endocytosis; Endocytosis; Endocrine and other factor-regulated calcium reabsorption; Synaptic vesicle cycle; Bacterial invasion of epithelial cells	DNM	dynamin GTPase
mmt|c14242_g1	222	1285	2474	2.12617	6.043	1.28316e-06	1.40894e-05	3.15642	7.06705	3.50749e-12	8.08091e-11	PREDICTED: peptidyl-prolyl cis-trans isomerase FKBP19, chloroplastic isoform X2 [Prunus mume]	Peptidyl-prolyl cis-trans isomerase FKBP19, chloroplastic OS=Arabidopsis thaliana GN=FKBP19 PE=1 SV=1	--	--	--	--	--	--
mmt|c18310_g1	102	606	529	2.16314	4.96022	1.6183e-06	1.74731e-05	2.05235	5.01115	5.57241e-06	3.39977e-05	PREDICTED: galactinol--sucrose galactosyltransferase [Sesamum indicum]	Galactinol--sucrose galactosyltransferase OS=Pisum sativum GN=RFS PE=1 SV=1	Metabolism	Carbohydrate metabolism	ko00052	Galactose metabolism	E2.4.1.82	raffinose synthase
mmt|c10840_g1	322	1802	1468	2.07767	6.53776	1.764e-06	1.89672e-05	1.8672	6.51135	1.57894e-05	8.59883e-05	PREDICTED: probable plastid-lipid-associated protein 4, chloroplastic [Fragaria vesca subsp. vesca]	Probable plastid-lipid-associated protein 4, chloroplastic OS=Arabidopsis thaliana GN=PAP4 PE=2 SV=1	--	--	--	--	--	--
mmt|c18160_g1	186	1056	632	2.09817	5.76665	1.89071e-06	2.02458e-05	1.44292	5.40328	0.000891776	0.0029927	unnamed protein product [Coffea canephora]	--	--	--	--	--	--	--
mmt|c6493_g1	458	2518	1770	2.05217	7.0238	1.99854e-06	2.13122e-05	1.62894	6.83467	0.000137994	0.000588937	PREDICTED: uncharacterized protein LOC104588085 isoform X2 [Nelumbo nucifera]	--	--	--	--	--	--	--
mmt|c21465_g1	2139	11494	23510	2.01939	9.21775	2.21883e-06	2.32469e-05	3.13705	10.3135	1.89576e-12	4.7408e-11	PREDICTED: protochlorophyllide reductase, chloroplastic [Jatropha curcas] >gi|643714522|gb|KDP27025.1| hypothetical protein JCGZ_20960 [Jatropha curcas]	Protochlorophyllide reductase, chloroplastic OS=Cucumis sativus GN=PORA PE=2 SV=1	Metabolism	Metabolism of cofactors and vitamins	ko00860	Porphyrin and chlorophyll metabolism	por	protochlorophyllide reductase
mmt|c29958_g1	147	829	485	2.08832	5.42177	2.49598e-06	2.57686e-05	1.40034	5.03589	0.00146991	0.00462693	PREDICTED: uncharacterized protein LOC100241599 [Vitis vinifera] >gi|297733795|emb|CBI15042.3| unnamed protein product [Vitis vinifera]	--	--	--	--	--	--	--
mmt|c20000_g1	195	1082	3288	2.06512	5.80776	2.52342e-06	2.59485e-05	3.75375	7.42641	7.83506e-16	3.8274e-14	PREDICTED: probable plastid-lipid-associated protein 12, chloroplastic isoform X1 [Nelumbo nucifera]	Probable plastid-lipid-associated protein 12, chloroplastic OS=Arabidopsis thaliana GN=PAP12 PE=2 SV=1	--	--	--	--	--	--
mmt|c18196_g2	160	896	1343	2.07826	5.53495	2.60533e-06	2.66848e-05	2.74731	6.23566	1.12261e-09	1.55846e-08	U5 small nuclear ribonucleoprotein helicase isoform 1 [Theobroma cacao] >gi|508774798|gb|EOY22054.1| U5 small nuclear ribonucleoprotein helicase isoform 1 [Theobroma cacao]	Activating signal cointegrator 1 complex subunit 3 OS=Danio rerio GN=ascc3 PE=3 SV=2	--	--	--	--	--	--
mmt|c4876_g1	690	3698	3841	2.01548	7.58422	2.67353e-06	2.71332e-05	2.15548	7.83845	5.85078e-07	4.55786e-06	PREDICTED: isoflavone 2'-hydroxylase-like [Eucalyptus grandis] >gi|629100842|gb|KCW66311.1| hypothetical protein EUGRSUZ_F00137 [Eucalyptus grandis]	Cytochrome P450 81D1 OS=Arabidopsis thaliana GN=CYP81D1 PE=2 SV=1	Metabolism	Enzyme families	ko00983	Drug metabolism - other enzymes	CYP31A	cytochrome P450 family 31 subfamily A
mmt|c16424_g1	1317	6911	5055	1.98512	8.49122	3.31376e-06	3.24516e-05	1.61922	8.34828	0.000126277	0.000542967	hypothetical protein MIMGU_mgv1a006920mg [Erythranthe guttata]	Calreticulin-3 OS=Arabidopsis thaliana GN=CRT3 PE=1 SV=2	Genetic Information Processing; Genetic Information Processing; Environmental Information Processing; Cellular Processes; Organismal Systems; Human Diseases; Human Diseases	Folding, sorting and degradation; Folding, sorting and degradation; Signaling molecules and interaction; Transport and catabolism; Immune system; Infectious diseases; Infectious diseases	ko03008; ko04141; ko04514; ko04145; ko04612; ko05166; ko05142	Ribosome biogenesis in eukaryotes; Protein processing in endoplasmic reticulum; Cell adhesion molecules (CAMs); Phagosome; Antigen processing and presentation; HTLV-I infection; Chagas disease (American trypanosomiasis)	CALR	calreticulin
mmt|c19560_g2	142	785	549	2.05954	5.34915	3.38929e-06	3.30594e-05	1.629	5.15488	0.000215284	0.000873098	transport protein sec24-1 [Gossypium arboreum]	Protein transport protein Sec24D OS=Homo sapiens GN=SEC24D PE=1 SV=2	--	--	--	--	--	--
mmt|c18348_g1	164	902	650	2.05229	5.54943	3.47426e-06	3.38034e-05	1.66492	5.38794	0.00014857	0.000628425	hypothetical protein RCOM_0629030 [Ricinus communis] >gi|223532821|gb|EEF34596.1| hypothetical protein RCOM_0629030 [Ricinus communis]	Myosin-binding protein 2 OS=Arabidopsis thaliana GN=MYOB2 PE=1 SV=1	--	--	--	--	--	--
mmt|c18763_g1	407	2157	10719	1.99921	6.81156	3.71113e-06	3.57945e-05	4.39747	9.09265	2.11298e-20	2.45143e-18	PREDICTED: heat shock protein 83 isoform X2 [Populus euphratica]	Heat shock protein 83 OS=Ipomoea nil GN=HSP83A PE=2 SV=1	Genetic Information Processing; Genetic Information Processing; Environmental Information Processing; Organismal Systems; Organismal Systems; Organismal Systems; Organismal Systems; Human Diseases; Human Diseases; Human Diseases	Folding, sorting and degradation; Folding, sorting and degradation; Signal transduction; Immune system; Endocrine system; Endocrine system; Environmental adaptation; Cancers; Cancers; Cardiovascular diseases	ko03008; ko04141; ko04151; ko04657; ko04915; ko04918; ko04626; ko05200; ko05215; ko05418	Ribosome biogenesis in eukaryotes; Protein processing in endoplasmic reticulum; PI3K-Akt signaling pathway; IL-17 signaling pathway; Estrogen signaling pathway; Thyroid hormone synthesis; Plant-pathogen interaction; Pathways in cancer; Prostate cancer; Fluid shear stress and atherosclerosis	HSP90B, TRA1	heat shock protein 90kDa beta
mmt|c55050_g1	121	663	723	2.0466	5.11009	4.56059e-06	4.29745e-05	2.25679	5.42088	5.0143e-07	3.95363e-06	hypothetical protein JCGZ_23405 [Jatropha curcas]	Gibberellin receptor GID1A OS=Arabidopsis thaliana GN=GID1A PE=1 SV=1	Environmental Information Processing	Signal transduction	ko04075	Plant hormone signal transduction	GID1	gibberellin receptor GID1
mmt|c20127_g1	163	880	759	2.02549	5.51923	4.65854e-06	4.38444e-05	1.89735	5.55832	1.66361e-05	8.96969e-05	PREDICTED: sucrose-phosphatase 2-like [Sesamum indicum]	Sucrose-phosphatase 1 OS=Nicotiana tabacum GN=SPP1 PE=2 SV=1	--	--	--	--	--	--
mmt|c30647_g1	141	755	567	2.01353	5.30225	5.55553e-06	5.14764e-05	1.68572	5.1876	0.000132299	0.000566981	hypothetical protein CICLE_v10031497mg [Citrus clementina] >gi|568865012|ref|XP_006485878.1| PREDICTED: serine carboxypeptidase-like 27-like [Citrus sinensis] >gi|557538467|gb|ESR49511.1| hypothetical protein CICLE_v10031497mg [Citrus clementina]	Serine carboxypeptidase-like 27 OS=Arabidopsis thaliana GN=SCPL27 PE=2 SV=1	Metabolism	Enzyme families	ko00983	Drug metabolism - other enzymes	SCPL-II	serine carboxypeptidase-like clade II
mmt|c13138_g1	146	779	1868	2.00843	5.34802	5.78506e-06	5.34121e-05	3.35531	6.64437	3.55788e-13	1.04595e-11	Starch branching enzyme 2.2 isoform 1 [Theobroma cacao] >gi|508723347|gb|EOY15244.1| Starch branching enzyme 2.2 isoform 1 [Theobroma cacao]	1,4-alpha-glucan-branching enzyme 1, chloroplastic/amyloplastic (Fragment) OS=Pisum sativum GN=SBEII PE=1 SV=1	Metabolism; Cellular Processes	Carbohydrate metabolism; Transport and catabolism	ko00500; ko04144	Starch and sucrose metabolism; Endocytosis	GBE1, glgB	1,4-alpha-glucan branching enzyme
mmt|c16822_g1	1066	5374	5227	1.92725	8.14054	6.22194e-06	5.69722e-05	1.97251	8.31759	3.87183e-06	2.46379e-05	Ribosomal protein S5 family protein [Theobroma cacao] >gi|508780951|gb|EOY28207.1| Ribosomal protein S5 family protein [Theobroma cacao]	30S ribosomal protein S5, chloroplastic OS=Spinacia oleracea GN=rps5 PE=1 SV=1	Genetic Information Processing; Genetic Information Processing	Translation; Translation	ko03010; ko03010	Ribosome; Ribosome	RP-S5, MRPS5, rpsE	small subunit ribosomal protein S5
mmt|c20341_g1	138	736	667	2.00777	5.26692	6.31589e-06	5.76965e-05	1.951	5.36232	1.09905e-05	6.17157e-05	PREDICTED: probable serine/threonine-protein kinase DDB_G0282963 isoform X2 [Sesamum indicum]	--	--	--	--	--	--	--
mmt|c17731_g1	272	1404	1889	1.96101	6.20206	6.34218e-06	5.78686e-05	2.47431	6.76388	2.07624e-08	2.20414e-07	unnamed protein product [Coffea canephora]	--	--	--	--	--	--	--
mmt|c48162_g1	1193	5973	11755	1.91734	8.29489	6.82145e-06	6.15911e-05	2.97934	9.33087	1.75101e-11	3.52208e-10	PREDICTED: 2-methylene-furan-3-one reductase-like [Prunus mume]	Quinone oxidoreductase-like protein At1g23740, chloroplastic OS=Arabidopsis thaliana GN=At1g23740 PE=2 SV=2	--	--	--	--	--	--
mmt|c19505_g2	110	593	990	2.02304	4.95525	6.8985e-06	6.22145e-05	2.84752	5.78583	5.11614e-10	7.73012e-09	PREDICTED: cysteine-rich receptor-like protein kinase 2 [Pyrus x bretschneideri]	Cysteine-rich receptor-like protein kinase 2 OS=Arabidopsis thaliana GN=CRK2 PE=2 SV=1	--	--	--	--	--	--
mmt|c15563_g1	112	595	386	2.00192	4.96415	8.05304e-06	7.13847e-05	1.46304	4.69338	0.001058	0.00347865	PREDICTED: UNC93-like protein 1 [Populus euphratica]	UNC93-like protein 2 OS=Arabidopsis thaliana GN=At1g18010 PE=2 SV=2	--	--	--	--	--	--
mmt|c41546_g1	7584	37053	32066	1.88212	10.9341	9.07199e-06	7.96e-05	1.75884	10.9793	3.13441e-05	0.000157862	unnamed protein product [Coffea canephora]	Plastocyanin, chloroplastic OS=Silene pratensis GN=PETE PE=1 SV=1	Metabolism; Metabolism	Energy metabolism; Energy metabolism	ko00195; ko00196	Photosynthesis; Photosynthesis - antenna proteins	petE	plastocyanin
mmt|c14471_g1	1451	7086	7504	1.88142	8.54874	9.7222e-06	8.47313e-05	2.04937	8.82353	1.64735e-06	1.14837e-05	PREDICTED: COBW domain-containing protein 1-like [Nicotiana sylvestris]	COBW domain-containing protein 1 OS=Rattus norvegicus GN=Cbwd1 PE=2 SV=2	--	--	--	--	--	--
mmt|c19312_g1	327	1630	1671	1.91073	6.4268	9.7407e-06	8.47976e-05	2.03182	6.66392	2.79825e-06	1.85135e-05	oxidoreductase, putative [Ricinus communis] >gi|223526682|gb|EEF28919.1| oxidoreductase, putative [Ricinus communis]	Protein tas OS=Shigella flexneri GN=tas PE=3 SV=1	--	--	--	--	--	--
mmt|c1458_g1	334	1650	1049	1.89778	6.44703	1.10425e-05	9.45419e-05	1.32965	6.1611	0.00185277	0.00563552	PREDICTED: MLO-like protein 1-like [Solanum tuberosum]	MLO-like protein 1 OS=Arabidopsis thaliana GN=MLO1 PE=1 SV=1	Environmental Information Processing	Signaling molecules and interaction	ko04075	Plant hormone signal transduction	MLO	mlo protein
mmt|c19801_g1	358	1766	1120	1.89571	6.54513	1.11236e-05	9.50271e-05	1.32404	6.25677	0.00190258	0.00575469	benzoyl CoA benzoic acid benzoyltransferase [Verbena x hybrida]	Benzyl alcohol O-benzoyltransferase OS=Nicotiana tabacum GN=HSR201 PE=1 SV=1	--	--	--	--	--	--
mmt|c20311_g1	577	2793	15071	1.86855	7.21032	1.27993e-05	0.00010757	4.38564	9.58447	2.103e-20	2.45143e-18	PREDICTED: glutamyl-tRNA reductase 1, chloroplastic-like [Solanum tuberosum]	Glutamyl-tRNA reductase 1, chloroplastic OS=Cucumis sativus GN=HEMA1 PE=2 SV=1	Metabolism	Metabolism of cofactors and vitamins	ko00860	Porphyrin and chlorophyll metabolism	hemA	glutamyl-tRNA reductase
mmt|c60047_g1	229	1130	6751	1.89598	5.90379	1.39211e-05	0.000115746	4.55986	8.41936	2.64428e-21	3.6553e-19	--	--	--	--	--	--	--	--
mmt|c14664_g1	7948	37486	45018	1.83125	10.9618	1.52288e-05	0.000125545	2.18067	11.3827	3.57005e-07	2.8921e-06	chloroplast phosphoglycerate kinase 3 [Helianthus annuus]	Phosphoglycerate kinase, chloroplastic OS=Nicotiana tabacum PE=2 SV=1	Metabolism; Metabolism; Cellular Processes	Carbohydrate metabolism; Energy metabolism; Transport and catabolism	ko00010; ko00710; ko04144	Glycolysis / Gluconeogenesis; Carbon fixation in photosynthetic organisms; Endocytosis	PGK, pgk	phosphoglycerate kinase
mmt|c8561_g2	102	519	334	1.93961	4.78153	1.564e-05	0.000128525	1.38915	4.50676	0.00206728	0.00618661	PREDICTED: syntaxin-32-like [Nelumbo nucifera] >gi|719980624|ref|XP_010249862.1| PREDICTED: syntaxin-32-like [Nelumbo nucifera]	Syntaxin-32 OS=Arabidopsis thaliana GN=SYP32 PE=2 SV=1	Genetic Information Processing; Genetic Information Processing	Folding, sorting and degradation; Folding, sorting and degradation	ko04130; ko04130	SNARE interactions in vesicular transport; SNARE interactions in vesicular transport	STX5	syntaxin 5
mmt|c17552_g1	145	711	557	1.88659	5.24197	1.99407e-05	0.00015754	1.61972	5.17779	0.000242603	0.000962267	unnamed protein product [Vitis vinifera]	Zinc phosphodiesterase ELAC protein 2 OS=Macaca fascicularis GN=ELAC2 PE=2 SV=1	Genetic Information Processing; Genetic Information Processing	Translation; Translation	ko03010; ko03013	Ribosome; RNA transport	rnz	ribonuclease Z
mmt|c12842_g1	130	640	1046	1.89226	5.09038	2.13013e-05	0.0001671	2.6861	5.8851	2.95656e-09	3.78871e-08	PREDICTED: DEAD-box ATP-dependent RNA helicase 39-like, partial [Sesamum indicum]	DEAD-box ATP-dependent RNA helicase 39 OS=Oryza sativa subsp. japonica GN=Os01g0184500 PE=2 SV=1	--	--	--	--	--	--
mmt|c55545_g1	138	674	783	1.88083	5.16675	2.25082e-05	0.000175154	2.18228	5.54796	1.0026e-06	7.41902e-06	PREDICTED: MATE efflux family protein 4, chloroplastic [Sesamum indicum]	MATE efflux family protein 4, chloroplastic OS=Arabidopsis thaliana GN=DTX46 PE=2 SV=1	--	--	--	--	--	--
mmt|c21497_g1	7923	36262	31785	1.7879	10.9236	2.35087e-05	0.000181848	1.68306	10.9842	6.51715e-05	0.000302226	PREDICTED: photosystem I reaction center subunit V, chloroplastic-like [Nicotiana sylvestris]	Photosystem I reaction center subunit V, chloroplastic OS=Arabidopsis thaliana GN=PSAG PE=2 SV=1	Metabolism; Metabolism	Energy metabolism; Energy metabolism	ko00195; ko00196	Photosynthesis; Photosynthesis - antenna proteins	psaG	photosystem I subunit V
mmt|c8122_g1	98	486	328	1.90252	4.69543	2.53227e-05	0.000193568	1.42066	4.47256	0.0015766	0.00490807	hypothetical protein CISIN_1g023093mg [Citrus sinensis]	Transmembrane protein 19 OS=Xenopus tropicalis GN=tmem19 PE=2 SV=1	--	--	--	--	--	--
mmt|c14926_g1	256	1204	1559	1.82676	6.00958	2.57104e-05	0.000195762	2.28475	6.51823	1.97263e-07	1.70428e-06	PREDICTED: uncharacterized protein LOC100250842 [Vitis vinifera]	--	--	--	--	--	--	--
mmt|c14552_g1	600	2760	2641	1.79502	7.20926	2.67675e-05	0.000202226	1.8167	7.36713	2.12753e-05	0.000112378	PREDICTED: D-glycerate 3-kinase, chloroplastic-like isoform X1 [Nelumbo nucifera]	D-glycerate 3-kinase, chloroplastic OS=Arabidopsis thaliana GN=GLYK PE=1 SV=2	Metabolism; Metabolism; Metabolism	Carbohydrate metabolism; Lipid metabolism; Amino acid metabolism	ko00630; ko00561; ko00260	Glyoxylate and dicarboxylate metabolism; Glycerolipid metabolism; Glycine, serine and threonine metabolism	GLYK	D-glycerate 3-kinase
mmt|c47754_g1	129	622	863	1.86224	5.0559	2.68719e-05	0.000202685	2.41983	5.64779	7.45146e-08	7.06747e-07	PREDICTED: 187-kDa microtubule-associated protein AIR9 isoform X4 [Vitis vinifera] >gi|297740810|emb|CBI30992.3| unnamed protein product [Vitis vinifera]	187-kDa microtubule-associated protein AIR9 OS=Arabidopsis thaliana GN=AIR9 PE=1 SV=1	--	--	--	--	--	--
mmt|c18814_g1	7779	35167	75673	1.77012	10.8834	2.80369e-05	0.000210182	2.96095	12.0187	2.03764e-11	4.01169e-10	PREDICTED: chlorophyll a-b binding protein 8, chloroplastic-like [Sesamum indicum]	Chlorophyll a-b binding protein 8, chloroplastic OS=Solanum lycopersicum GN=CAB8 PE=3 SV=1	Metabolism; Metabolism	Energy metabolism; Energy metabolism	ko00196; ko00196	Photosynthesis - antenna proteins; Photosynthesis - antenna proteins	LHCA3	light-harvesting complex I chlorophyll a/b binding protein 3
mmt|c18307_g1	2698	12120	11816	1.76096	9.34909	3.14777e-05	0.000233055	1.80958	9.52796	1.94531e-05	0.000103511	PREDICTED: linolenate hydroperoxide lyase, chloroplastic [Jatropha curcas] >gi|643720397|gb|KDP30776.1| hypothetical protein JCGZ_13719 [Jatropha curcas]	Linolenate hydroperoxide lyase, chloroplastic OS=Arabidopsis thaliana GN=CYP74B2 PE=1 SV=1	Metabolism; Metabolism	Lipid metabolism; Enzyme families	ko00592; ko00983	alpha-Linolenic acid metabolism; Drug metabolism - other enzymes	HPL	hydroperoxide lyase
mmt|c14789_g1	228	1056	1017	1.80459	5.82622	3.26758e-05	0.000240779	1.83555	5.99099	2.52427e-05	0.000130679	unnamed protein product [Vitis vinifera]	Probable phosphoinositide phosphatase SAC9 OS=Arabidopsis thaliana GN=SAC9 PE=1 SV=1	--	--	--	--	--	--
mmt|c7400_g1	710	3191	2826	1.76154	7.42569	3.54547e-05	0.000258926	1.67156	7.49786	8.4037e-05	0.000377064	PREDICTED: magnesium-chelatase subunit ChlD, chloroplastic isoform X1 [Nelumbo nucifera]	Magnesium-chelatase subunit ChlD OS=Synechocystis sp. (strain PCC 6803 / Kazusa) GN=chlD PE=3 SV=1	Metabolism	Metabolism of cofactors and vitamins	ko00860	Porphyrin and chlorophyll metabolism	chlD, bchD	magnesium chelatase subunit D
mmt|c16160_g1	917	4097	4009	1.75303	7.78757	3.66659e-05	0.000266145	1.80697	7.97042	2.15845e-05	0.000113735	PREDICTED: uncharacterized protein LOC105637665 [Jatropha curcas] >gi|643724418|gb|KDP33619.1| hypothetical protein JCGZ_07190 [Jatropha curcas]	--	--	--	--	--	--	--
mmt|c28951_g1	227	1043	788	1.79306	5.81099	3.6717e-05	0.000266267	1.4739	5.71127	0.00063905	0.00224064	PREDICTED: leucine-rich repeat receptor-like serine/threonine-protein kinase BAM1 [Sesamum indicum]	Leucine-rich repeat receptor-like serine/threonine-protein kinase BAM1 OS=Arabidopsis thaliana GN=BAM1 PE=1 SV=1	--	--	--	--	--	--
mmt|c36539_g1	192	888	763	1.80245	5.57826	3.75191e-05	0.000271324	1.66885	5.61659	0.00012895	0.000554093	Cell wall protein AWA1 isoform 2 [Theobroma cacao] >gi|508701665|gb|EOX93561.1| Cell wall protein AWA1 isoform 2 [Theobroma cacao]	--	--	--	--	--	--	--
mmt|c9404_g1	425	1917	4991	1.76663	6.6912	3.77868e-05	0.000272752	3.2323	8.06993	7.88015e-13	2.14215e-11	PREDICTED: probable galactinol--sucrose galactosyltransferase 6 isoform X1 [Populus euphratica]	Probable galactinol--sucrose galactosyltransferase 6 OS=Arabidopsis thaliana GN=RFS6 PE=2 SV=2	Metabolism	Carbohydrate metabolism	ko00052	Galactose metabolism	E2.4.1.82	raffinose synthase
mmt|c17548_g1	399	1794	1944	1.76202	6.59689	4.01825e-05	0.000286586	1.96311	6.89521	5.46342e-06	3.34866e-05	unnamed protein product [Coffea canephora]	Putative amidase C869.01 OS=Schizosaccharomyces pombe (strain 972 / ATCC 24843) GN=SPAC869.01 PE=3 SV=1	--	--	--	--	--	--
mmt|c1305_g1	134	623	868	1.80974	5.06944	4.38171e-05	0.000309641	2.37334	5.66337	1.28617e-07	1.16871e-06	uncharacterized protein LOC100499928 [Glycine max] >gi|255627741|gb|ACU14215.1| unknown [Glycine max]	--	--	--	--	--	--	--
mmt|c9481_g1	123	574	568	1.81506	4.95127	4.38532e-05	0.000309641	1.88513	5.1461	2.29964e-05	0.000120199	unnamed protein product [Coffea canephora]	Probably inactive leucine-rich repeat receptor-like protein kinase At3g28040 OS=Arabidopsis thaliana GN=At3g28040 PE=2 SV=1	--	--	--	--	--	--
mmt|c42084_g1	143	660	1752	1.79925	5.1542	4.49245e-05	0.000315585	3.29276	6.55789	9.07092e-13	2.40716e-11	PREDICTED: uncharacterized protein LOC105169638 isoform X1 [Sesamum indicum]	Transcription termination factor 2, mitochondrial OS=Homo sapiens GN=MTERF2 PE=1 SV=2	Genetic Information Processing; Genetic Information Processing	Translation; Translation	ko03008; ko03008	Ribosome biogenesis in eukaryotes; Ribosome biogenesis in eukaryotes	MTERFD	mTERF domain-containing protein, mitochondrial
mmt|c29620_g1	595	2629	3342	1.73694	7.15239	4.66905e-05	0.000325827	2.16839	7.63567	5.25713e-07	4.12009e-06	PREDICTED: thylakoid lumenal 16.5 kDa protein, chloroplastic-like [Pyrus x bretschneideri]	Thylakoid lumenal 16.5 kDa protein, chloroplastic OS=Arabidopsis thaliana GN=At4g02530 PE=1 SV=3	--	--	--	--	--	--
mmt|c16982_g2	352	1563	2738	1.74393	6.40284	4.94782e-05	0.000342177	2.63794	7.27418	2.34382e-09	3.03307e-08	PREDICTED: protein WALLS ARE THIN 1-like [Sesamum indicum]	Protein WALLS ARE THIN 1 OS=Arabidopsis thaliana GN=WAT1 PE=1 SV=1	--	--	--	--	--	--
mmt|c5319_g1	179	807	799	1.76557	5.44941	5.50485e-05	0.000375722	1.83644	5.64483	2.84286e-05	0.000144977	PREDICTED: uncharacterized protein LOC104211111 [Nicotiana sylvestris] >gi|698523214|ref|XP_009758412.1| PREDICTED: uncharacterized protein LOC104211111 [Nicotiana sylvestris]	--	--	--	--	--	--	--
mmt|c14949_g1	108	499	1070	1.80056	4.7546	5.75196e-05	0.00039019	2.98606	5.88121	9.17979e-11	1.5862e-09	PREDICTED: probable LRR receptor-like serine/threonine-protein kinase At3g47570-like isoform X2 [Citrus sinensis]	Probable LRR receptor-like serine/threonine-protein kinase At3g47570 OS=Arabidopsis thaliana GN=At3g47570 PE=2 SV=1	--	--	--	--	--	--
mmt|c3188_g1	131	599	485	1.78572	5.01856	5.83122e-05	0.000393165	1.56645	4.99298	0.00039475	0.00147651	hypothetical protein JCGZ_21871 [Jatropha curcas]	Probable inactive protein kinase At3g63330 OS=Arabidopsis thaliana GN=At3g63330 PE=2 SV=1	--	--	--	--	--	--
mmt|c16890_g1	218	966	1780	1.74077	5.71272	6.28441e-05	0.000419356	2.7077	6.64544	1.39096e-09	1.88072e-08	auxin influx carrier protein [Zinnia violacea]	Auxin transporter-like protein 2 OS=Medicago truncatula GN=LAX2 PE=2 SV=1	Environmental Information Processing	Signal transduction	ko04075	Plant hormone signal transduction	AUX1, LAX	auxin influx carrier (AUX1 LAX family)
mmt|c21526_g1	103	472	790	1.78864	4.67789	6.45206e-05	0.000430174	2.61675	5.49243	9.74314e-09	1.1086e-07	PREDICTED: putative UPF0481 protein At3g02645 isoform X2 [Nicotiana sylvestris]	Putative UPF0481 protein At3g02645 OS=Arabidopsis thaliana GN=At3g02645 PE=3 SV=1	--	--	--	--	--	--
mmt|c20115_g1	605	2589	2034	1.69078	7.14105	7.15929e-05	0.000470865	1.42799	7.08618	0.000749311	0.00257037	PREDICTED: importin subunit beta-1 [Vitis vinifera]	Importin subunit beta-1 OS=Arabidopsis thaliana GN=KPNB1 PE=1 SV=1	Genetic Information Processing; Genetic Information Processing; Genetic Information Processing	Translation; Translation; Replication and repair	ko03013; ko03008; ko03030	RNA transport; Ribosome biogenesis in eukaryotes; DNA replication	KPNB1, IPO1	importin subunit beta-1
mmt|c16573_g1	124	554	386	1.75224	4.91445	8.34269e-05	0.000536888	1.31633	4.73296	0.00293997	0.00842567	PREDICTED: uncharacterized protein LOC104220501 [Nicotiana sylvestris] >gi|698552584|ref|XP_009769686.1| PREDICTED: uncharacterized protein LOC104220501 [Nicotiana sylvestris]	--	--	--	--	--	--	--
mmt|c23077_g1	281	1205	1296	1.69358	6.0408	8.49752e-05	0.000545047	1.88385	6.32874	1.40805e-05	7.71338e-05	hypothetical protein B456_002G098900 [Gossypium raimondii]	Zinc transporter 11 OS=Arabidopsis thaliana GN=ZIP11 PE=2 SV=1	Environmental Information Processing	Membrane transport	ko03460	Fanconi anemia pathway	SLC39A1_2_3, ZIP1_2_3	solute carrier family 39 (zinc transporter), member 1/2/3
mmt|c8278_g1	173	755	522	1.71865	5.36465	8.6171e-05	0.000551807	1.27158	5.1769	0.0035071	0.00974995	PREDICTED: glutamyl-tRNA(Gln) amidotransferase subunit C, chloroplastic/mitochondrial [Vitis vinifera] >gi|353558764|sp|D7STK2.1|GATC_VITVI RecName: Full=Glutamyl-tRNA(Gln) amidotransferase subunit C, chloroplastic/mitochondrial; Short=Glu-AdT subunit C; Flags: Precursor [Vitis vinifera] >gi|296081596|emb|CBI20601.3| unnamed protein product [Vitis vinifera]	Glutamyl-tRNA(Gln) amidotransferase subunit C, chloroplastic/mitochondrial OS=Vitis vinifera GN=GATC PE=3 SV=1	Genetic Information Processing; Genetic Information Processing	Translation; Translation	ko00970; ko03008	Aminoacyl-tRNA biosynthesis; Ribosome biogenesis in eukaryotes	gatC, GATC	aspartyl-tRNA(Asn)/glutamyl-tRNA(Gln) amidotransferase subunit C
mmt|c24936_g1	1025	4298	3234	1.66151	7.87796	8.69479e-05	0.000556323	1.33645	7.77923	0.0014684	0.00462444	PREDICTED: uncharacterized protein LOC101301039 [Fragaria vesca subsp. vesca]	Cytochrome b6-f complex subunit 7 (Fragment) OS=Spinacia oleracea GN=petM PE=1 SV=1	--	--	--	--	--	--
mmt|c17401_g1	365	1540	1468	1.67024	6.39867	9.79326e-05	0.00061646	1.68643	6.55189	8.62818e-05	0.000385804	PREDICTED: DNA damage-binding protein 1 [Vitis vinifera]	DNA damage-binding protein 1 OS=Solanum lycopersicum GN=DDB1 PE=1 SV=1	Genetic Information Processing; Genetic Information Processing; Genetic Information Processing; Genetic Information Processing; Human Diseases; Human Diseases	Folding, sorting and degradation; Folding, sorting and degradation; Replication and repair; Replication and repair; Cancers; Infectious diseases	ko04120; ko04120; ko03420; ko03460; ko05203; ko05161	Ubiquitin mediated proteolysis; Ubiquitin mediated proteolysis; Nucleotide excision repair; Fanconi anemia pathway; Viral carcinogenesis; Hepatitis B	DDB1	DNA damage-binding protein 1
mmt|c4188_g1	161	695	638	1.70286	5.24977	0.000102466	0.000641921	1.66466	5.36132	0.000155226	0.0006536	unnamed protein product [Coffea canephora]	Clathrin interactor EPSIN 2 OS=Arabidopsis thaliana GN=EPSIN2 PE=1 SV=1	Genetic Information Processing; Cellular Processes	Folding, sorting and degradation; Transport and catabolism	ko04130; ko04144	SNARE interactions in vesicular transport; Endocytosis	EPN	epsin
mmt|c13776_g1	325	1370	4050	1.66891	6.23091	0.000103274	0.000645897	3.31781	7.76104	2.71834e-13	8.10139e-12	conserved hypothetical protein [Ricinus communis] >gi|223551459|gb|EEF52945.1| conserved hypothetical protein [Ricinus communis]	UPF0047 protein C4A8.02c OS=Schizosaccharomyces pombe (strain 972 / ATCC 24843) GN=SPAC4A8.02c PE=3 SV=1	--	--	--	--	--	--
mmt|c17560_g1	15241	62619	76534	1.63221	11.7481	0.00010453	0.000652183	2.00698	12.1812	2.41912e-06	1.61865e-05	hypothetical protein CISIN_1g026780mg [Citrus sinensis]	Oxygen-evolving enhancer protein 3-2, chloroplastic OS=Arabidopsis thaliana GN=PSBQ2 PE=1 SV=2	Metabolism; Metabolism	Energy metabolism; Energy metabolism	ko00195; ko00196	Photosynthesis; Photosynthesis - antenna proteins	psbQ	photosystem II oxygen-evolving enhancer protein 3
mmt|c16902_g1	99	440	578	1.74448	4.58763	0.000107507	0.000667296	2.22314	5.10667	8.82087e-07	6.64069e-06	PREDICTED: protein NUCLEAR FUSION DEFECTIVE 5, mitochondrial [Vitis vinifera]	Protein NUCLEAR FUSION DEFECTIVE 5, mitochondrial OS=Arabidopsis thaliana GN=NFD5 PE=2 SV=1	--	--	--	--	--	--
mmt|c43151_g1	111	489	526	1.73187	4.74094	0.000108705	0.000672331	1.92229	5.02867	1.86438e-05	9.96125e-05	PREDICTED: zinc finger CCCH domain-containing protein 22-like isoform X2 [Nicotiana sylvestris]	Zinc finger CCCH domain-containing protein 53 OS=Oryza sativa subsp. japonica GN=Os07g0682400 PE=2 SV=1	--	--	--	--	--	--
mmt|c9851_g1	269	1106	1423	1.63285	5.93214	0.000155632	0.000929253	2.08165	6.42344	1.78241e-06	1.22673e-05	unconventional myosin [Helianthus annuus]	Myosin-6 OS=Arabidopsis thaliana GN=XI-2 PE=1 SV=1	Genetic Information Processing; Genetic Information Processing; Genetic Information Processing; Cellular Processes	Translation; Translation; Folding, sorting and degradation; Cell motility	ko03015; ko03008; ko04130; ko04810	mRNA surveillance pathway; Ribosome biogenesis in eukaryotes; SNARE interactions in vesicular transport; Regulation of actin cytoskeleton	MYO5	myosin V
mmt|c16086_g1	134	565	726	1.6688	4.96162	0.000158193	0.000943095	2.11566	5.45182	2.20526e-06	1.48935e-05	unnamed protein product [Coffea canephora]	--	--	--	--	--	--	--
mmt|c7088_g1	1791	7157	6826	1.5921	8.6298	0.000158664	0.000945177	1.60906	8.78372	0.000135958	0.00058113	PREDICTED: uncharacterized protein LOC105179488 isoform X1 [Sesamum indicum]	Probable complex I intermediate-associated protein 30 OS=Arabidopsis thaliana GN=At1g17350 PE=1 SV=2	--	--	--	--	--	--
mmt|c17502_g1	98	419	5045	1.68858	4.53066	0.000179712	0.00105043	5.36318	7.97454	2.37709e-26	8.1284e-24	PREDICTED: peroxiredoxin-2E-1, chloroplastic [Nelumbo nucifera]	Peroxiredoxin-2E, chloroplastic OS=Arabidopsis thaliana GN=PRXIIE PE=1 SV=2	--	--	--	--	--	--
mmt|c21858_g1	842	3335	4234	1.57924	7.53267	0.000189178	0.00109669	2.00883	8.00672	2.7068e-06	1.80001e-05	PREDICTED: uncharacterized protein LOC105165614 [Sesamum indicum]	Chaperone protein DnaJ OS=Carboxydothermus hydrogenoformans (strain Z-2901 / DSM 6008) GN=dnaJ PE=3 SV=1	--	--	--	--	--	--
mmt|c7476_g1	466	1858	1997	1.5887	6.68833	0.000192675	0.001112	1.77803	6.97344	3.37889e-05	0.000168478	PREDICTED: blue-light photoreceptor PHR2 [Solanum lycopersicum]	Blue-light photoreceptor PHR2 OS=Arabidopsis thaliana GN=PHR2 PE=2 SV=2	--	--	--	--	--	--
mmt|c11020_g1	617	2444	2281	1.57931	7.08511	0.000199624	0.00114699	1.565	7.21546	0.000227841	0.000914318	PREDICTED: uncharacterized protein LOC105158360 [Sesamum indicum]	Haloalkane dehalogenase OS=Xanthobacter flavus GN=dhlA PE=3 SV=1	--	--	--	--	--	--
mmt|c19099_g1	217	880	1512	1.6129	5.60909	0.000204929	0.00117055	2.47893	6.44324	2.20575e-08	2.32265e-07	PREDICTED: bifunctional aspartokinase/homoserine dehydrogenase 2, chloroplastic-like [Cicer arietinum]	Bifunctional aspartokinase/homoserine dehydrogenase, chloroplastic (Fragment) OS=Daucus carota PE=1 SV=1	Metabolism; Metabolism; Metabolism; Metabolism	Amino acid metabolism; Amino acid metabolism; Amino acid metabolism; Biosynthesis of other secondary metabolites	ko00260; ko00270; ko00300; ko00261	Glycine, serine and threonine metabolism; Cysteine and methionine metabolism; Lysine biosynthesis; Monobactam biosynthesis	thrA	bifunctional aspartokinase / homoserine dehydrogenase 1
mmt|c41668_g1	1796	6979	13163	1.55175	8.60364	0.00022841	0.00128764	2.5524	9.54878	4.45888e-09	5.54968e-08	PREDICTED: protochlorophyllide reductase-like [Nelumbo nucifera]	Protochlorophyllide reductase, chloroplastic OS=Daucus carota GN=POR1 PE=2 SV=1	Metabolism	Metabolism of cofactors and vitamins	ko00860	Porphyrin and chlorophyll metabolism	por	protochlorophyllide reductase
mmt|c18895_g1	280	1104	964	1.57245	5.94434	0.000256651	0.00142515	1.46209	6.00362	0.000679989	0.00236504	hypothetical protein MIMGU_mgv1a013871mg [Erythranthe guttata]	50S ribosomal protein L18 OS=Aromatoleum aromaticum (strain EbN1) GN=rplR PE=3 SV=1	Genetic Information Processing; Genetic Information Processing	Translation; Translation	ko03010; ko03010	Ribosome; Ribosome	RP-L18, MRPL18, rplR	large subunit ribosomal protein L18
mmt|c19972_g1	218	865	725	1.58147	5.59214	0.000267537	0.00146985	1.41204	5.60823	0.00108977	0.00356686	PREDICTED: peptide-N4-(N-acetyl-beta-glucosaminyl)asparagine amidase A-like [Sesamum indicum]	Peptide-N4-(N-acetyl-beta-glucosaminyl)asparagine amidase A OS=Prunus dulcis PE=1 SV=2	--	--	--	--	--	--
mmt|c15559_g1	394	1531	1488	1.55152	6.41929	0.000277331	0.00151722	1.59568	6.59322	0.00019072	0.000783175	CRS1 / YhbY domain-containing protein [Theobroma cacao] >gi|508773778|gb|EOY21034.1| CRS1 / YhbY domain-containing protein [Theobroma cacao]	Chloroplastic group IIA intron splicing facilitator CRS1, chloroplastic OS=Zea mays GN=CRS1 PE=1 SV=1	--	--	--	--	--	--
mmt|c17768_g1	163	650	613	1.5885	5.18118	0.000281486	0.0015324	1.5892	5.32227	0.000292071	0.00113289	hypothetical protein B456_003G047200 [Gossypium raimondii]	--	--	--	--	--	--	--
mmt|c21165_g1	137	553	1407	1.60592	4.94591	0.000285977	0.00155359	3.03819	6.26828	3.01033e-11	5.70206e-10	PREDICTED: uncharacterized protein LOC105174510 [Sesamum indicum]	F-box protein SKIP8 OS=Arabidopsis thaliana GN=SKIP8 PE=1 SV=1	--	--	--	--	--	--
mmt|c37096_g1	176	698	731	1.58064	5.28507	0.000288086	0.00156393	1.73251	5.54044	7.39811e-05	0.000339446	Glucan endo-1,3-beta-glucosidase precursor, putative [Ricinus communis] >gi|223541917|gb|EEF43463.1| Glucan endo-1,3-beta-glucosidase precursor, putative [Ricinus communis]	Glucan endo-1,3-beta-glucosidase 10 OS=Arabidopsis thaliana GN=At5g42100 PE=1 SV=1	--	--	--	--	--	--
mmt|c18100_g1	250	981	966	1.56549	5.77657	0.000291236	0.00157885	1.62851	5.96456	0.000164621	0.000688695	unnamed protein product [Coffea canephora]	Preprotein translocase subunit SECE1 OS=Arabidopsis thaliana GN=SECE1 PE=1 SV=1	--	--	--	--	--	--
mmt|c16189_g1	176	693	1452	1.57027	5.27734	0.000312883	0.00168445	2.72247	6.35091	1.41314e-09	1.90087e-08	PREDICTED: uncharacterized protein At4g37920, chloroplastic-like [Nicotiana tomentosiformis]	Uncharacterized protein At4g37920, chloroplastic OS=Arabidopsis thaliana GN=At4g37920 PE=1 SV=2	--	--	--	--	--	--
mmt|c20411_g1	111	445	642	1.59588	4.63829	0.000365703	0.00193531	2.20973	5.25905	9.58842e-07	7.16046e-06	PREDICTED: probable plastid-lipid-associated protein 4, chloroplastic isoform X3 [Solanum lycopersicum]	Probable plastid-lipid-associated protein 4, chloroplastic OS=Arabidopsis thaliana GN=PAP4 PE=2 SV=1	--	--	--	--	--	--
mmt|c15124_g1	738	2779	4112	1.50631	7.28859	0.000368689	0.00194318	2.15682	7.93642	5.70587e-07	4.46102e-06	cryptochrome 2 [Chrysanthemum lavandulifolium]	Cryptochrome-2 OS=Arabidopsis thaliana GN=CRY2 PE=1 SV=2	Organismal Systems	Environmental adaptation	ko04712	Circadian rhythm - plant	CRY2	cryptochrome 2
mmt|c18708_g1	167	644	650	1.54018	5.1799	0.000428773	0.00221461	1.63879	5.39415	0.000181279	0.000750648	PREDICTED: zinc finger CCCH domain-containing protein 66-like [Pyrus x bretschneideri]	Zinc finger CCCH domain-containing protein 33 OS=Oryza sativa subsp. japonica GN=Os05g0128200 PE=2 SV=1	--	--	--	--	--	--
mmt|c17290_g1	584	2180	3009	1.49369	6.94242	0.000429019	0.00221461	2.04388	7.50791	2.08656e-06	1.41507e-05	PREDICTED: uncharacterized protein LOC104106380 [Nicotiana tomentosiformis]	--	--	--	--	--	--	--
mmt|c48207_g1	746	2767	2892	1.48451	7.28804	0.000450823	0.00230269	1.63352	7.54025	0.000118348	0.000513289	PREDICTED: auxin-induced protein 10A5-like [Citrus sinensis]	--	Environmental Information Processing	Signal transduction	ko04075	Plant hormone signal transduction	SAUR	SAUR family protein
mmt|c35596_g1	116	453	367	1.55808	4.67293	0.000454267	0.00231724	1.33967	4.65449	0.00255954	0.00745709	PREDICTED: uncharacterized protein LOC100263151 [Vitis vinifera]	Polyadenylate-binding protein-interacting protein 7 OS=Arabidopsis thaliana GN=CID7 PE=1 SV=1	--	--	--	--	--	--
mmt|c7055_g1	121	471	595	1.55345	4.72965	0.000462617	0.00235212	1.97574	5.194	9.81531e-06	5.60369e-05	PREDICTED: probable RNA helicase SDE3 [Nicotiana sylvestris]	Probable RNA helicase SDE3 OS=Arabidopsis thaliana GN=SDE3 PE=1 SV=1	Genetic Information Processing; Genetic Information Processing	Translation; Replication and repair	ko03015; ko03030	mRNA surveillance pathway; DNA replication	MOV10	helicase MOV-10
mmt|c4152_g1	590	2162	3183	1.46698	6.93749	0.000536695	0.00267282	2.11024	7.5762	9.93005e-07	7.36479e-06	PREDICTED: synaptotagmin-5 [Malus domestica]	Synaptotagmin-5 OS=Arabidopsis thaliana GN=SYT5 PE=2 SV=1	--	--	--	--	--	--
mmt|c15356_g1	349	1286	1131	1.47488	6.1884	0.000566747	0.00280451	1.37486	6.25661	0.00129763	0.00417363	PREDICTED: uncharacterized protein LOC105115638 [Populus euphratica]	Putative phosphatase YxeH OS=Bacillus subtilis (strain 168) GN=yxeH PE=3 SV=1	--	--	--	--	--	--
mmt|c19753_g1	322	1172	2195	1.45711	6.05974	0.000653247	0.00313866	2.44753	6.98388	2.6096e-08	2.69548e-07	PREDICTED: cytochrome c-type biogenesis ccda-like chloroplastic protein isoform X2 [Vitis vinifera]	Cytochrome c-type biogenesis ccda-like chloroplastic protein 2 OS=Oryza sativa subsp. japonica GN=CCDA2 PE=3 SV=1	--	--	--	--	--	--
mmt|c20210_g2	147	550	761	1.49651	4.96538	0.000669407	0.00319262	2.0501	5.53155	3.77802e-06	2.41355e-05	hypothetical protein CISIN_1g013474mg [Citrus sinensis]	--	Genetic Information Processing; Genetic Information Processing	Translation; Translation	ko03010; ko03010	Ribosome; Ribosome	RP-S5, MRPS5, rpsE	small subunit ribosomal protein S5
mmt|c6034_g1	656	2351	2694	1.43493	7.06665	0.000692992	0.00327497	1.71666	7.41837	5.59365e-05	0.000262784	PREDICTED: 50S ribosomal protein L3, chloroplastic-like [Sesamum indicum]	50S ribosomal protein L3, chloroplastic (Fragment) OS=Nicotiana tabacum GN=RPL3 PE=2 SV=1	Genetic Information Processing; Genetic Information Processing	Translation; Translation	ko03010; ko03010	Ribosome; Ribosome	RP-L3, MRPL3, rplC	large subunit ribosomal protein L3
mmt|c17525_g1	209	755	1303	1.44608	5.43182	0.000821199	0.00375529	2.31849	6.25493	1.48395e-07	1.33166e-06	PREDICTED: uncharacterized protein LOC104223345 isoform X2 [Nicotiana sylvestris]	--	--	--	--	--	--	--
mmt|c2764_g1	274	980	2251	1.43182	5.80962	0.000852584	0.00388454	2.71667	6.98181	1.01137e-09	1.41309e-08	hypothetical protein CICLE_v10018956mg [Citrus clementina] >gi|557541797|gb|ESR52775.1| hypothetical protein CICLE_v10018956mg [Citrus clementina]	UDP-N-acetylmuramoyl-L-alanyl-D-glutamate--2,6-diaminopimelate ligase OS=Listeria monocytogenes serovar 1/2a (strain ATCC BAA-679 / EGD-e) GN=murE PE=3 SV=1	--	--	--	--	--	--
mmt|c2017_g1	2313	8061	13736	1.39472	8.85294	0.000873941	0.00396384	2.24892	9.65855	1.69711e-07	1.49405e-06	PREDICTED: chloroplast stem-loop binding protein of 41 kDa a, chloroplastic [Populus euphratica]	Chloroplast stem-loop binding protein of 41 kDa a, chloroplastic OS=Arabidopsis thaliana GN=CSP41A PE=1 SV=1	--	--	--	--	--	--
mmt|c16647_g1	1589	5515	11157	1.38875	8.30743	0.000933193	0.00416216	2.49052	9.31954	9.70253e-09	1.10592e-07	rhodanese/cell cycle control phosphatase superfamily protein [Arabidopsis thaliana] >gi|332646447|gb|AEE79968.1| rhodanese/cell cycle control phosphatase superfamily protein [Arabidopsis thaliana]	--	--	--	--	--	--	--
mmt|c9301_g1	533	1865	2309	1.40036	6.74276	0.000943565	0.0042036	1.79369	7.17884	2.72829e-05	0.000139573	unnamed protein product [Coffea canephora]	Uridylate kinase OS=Synechocystis sp. (strain PCC 6803 / Kazusa) GN=pyrH PE=3 SV=1	Metabolism	Nucleotide metabolism	ko00240	Pyrimidine metabolism	pyrH	uridylate kinase
mmt|c17377_g1	177	637	547	1.44056	5.18994	0.00097272	0.00432357	1.3061	5.23399	0.00264876	0.007687	PREDICTED: uncharacterized protein LOC104217938 [Nicotiana sylvestris]	--	--	--	--	--	--	--
mmt|c14624_g1	352	1238	2479	1.40766	6.15167	0.000976716	0.0043339	2.49458	7.15178	1.38194e-08	1.50899e-07	PREDICTED: probable LRR receptor-like serine/threonine-protein kinase At1g67720 [Vitis vinifera]	Probable LRR receptor-like serine/threonine-protein kinase At1g67720 OS=Arabidopsis thaliana GN=At1g67720 PE=2 SV=1	--	--	--	--	--	--
mmt|c20729_g1	703	2444	2782	1.39108	7.13441	0.000983942	0.00436098	1.66322	7.47725	9.05432e-05	0.000403747	PREDICTED: probable zinc metalloprotease EGY2, chloroplastic isoform X1 [Vitis vinifera] >gi|297736633|emb|CBI25504.3| unnamed protein product [Vitis vinifera]	Probable zinc metalloprotease EGY2, chloroplastic OS=Arabidopsis thaliana GN=EGY2 PE=2 SV=1	--	--	--	--	--	--
mmt|c19274_g2	152	550	545	1.44829	4.97789	0.000986989	0.00436845	1.52034	5.17124	0.000522628	0.00188744	PREDICTED: uncharacterized protein LOC105158013 [Sesamum indicum]	--	--	--	--	--	--	--
mmt|c19418_g1	7050	24142	77309	1.36941	10.4418	0.00105095	0.00460285	3.13377	12.0309	1.89719e-12	4.7408e-11	PREDICTED: chlorophyll a-b binding protein 13, chloroplastic [Sesamum indicum]	Chlorophyll a-b binding protein 13, chloroplastic OS=Solanum lycopersicum GN=CAB13 PE=1 SV=1	Metabolism; Metabolism	Energy metabolism; Energy metabolism	ko00196; ko00196	Photosynthesis - antenna proteins; Photosynthesis - antenna proteins	LHCB3	light-harvesting complex II chlorophyll a/b binding protein 3
mmt|c8918_g1	1644	5638	17829	1.37149	8.344	0.00107332	0.00467969	3.1177	9.91661	2.53027e-12	6.11121e-11	PREDICTED: uncharacterized protein LOC100259706 isoform X1 [Vitis vinifera] >gi|296086692|emb|CBI32327.3| unnamed protein product [Vitis vinifera]	Leucine-rich repeat receptor-like serine/threonine-protein kinase At1g17230 OS=Arabidopsis thaliana GN=At1g17230 PE=2 SV=2	--	--	--	--	--	--
mmt|c2333_g1	570	1955	2741	1.37154	6.8185	0.00119044	0.00509046	1.94431	7.3935	5.97438e-06	3.6217e-05	PREDICTED: glutamate--tRNA ligase, chloroplastic/mitochondrial isoform X1 [Jatropha curcas] >gi|643711208|gb|KDP24924.1| hypothetical protein JCGZ_24302 [Jatropha curcas]	Glutamate--tRNA ligase, chloroplastic/mitochondrial OS=Nicotiana tabacum PE=2 SV=1	Metabolism; Metabolism; Genetic Information Processing; Genetic Information Processing; Cellular Processes	Amino acid metabolism; Metabolism of cofactors and vitamins; Translation; Translation; Transport and catabolism	ko00400; ko00860; ko03010; ko00970; ko04139	Phenylalanine, tyrosine and tryptophan biosynthesis; Porphyrin and chlorophyll metabolism; Ribosome; Aminoacyl-tRNA biosynthesis; Mitophagy - yeast	EARS, gltX	glutamyl-tRNA synthetase
mmt|c34896_g1	2156	7294	6497	1.35188	8.7207	0.00124411	0.00527613	1.27022	8.80371	0.00237391	0.00698518	chloroplast omega-3 fatty acid desaturase precursor [Crepis alpina]	Omega-3 fatty acid desaturase, chloroplastic OS=Sesamum indicum GN=FAD7 PE=2 SV=1	Metabolism	Lipid metabolism	ko01040	Biosynthesis of unsaturated fatty acids	FAD3, FAD7, FAD8, desB	acyl-lipid omega-3 desaturase
mmt|c17555_g1	8215	27702	32591	1.34722	10.6465	0.00125689	0.00532484	1.66697	11.0241	7.58758e-05	0.000346183	PSI reaction center subunit II [Citrus sinensis] >gi|157678954|dbj|BAF80475.1| PSI reaction center subunit II [Citrus sinensis]	Photosystem I reaction center subunit II, chloroplastic OS=Cucumis sativus GN=psaD PE=1 SV=1	Metabolism; Metabolism	Energy metabolism; Energy metabolism	ko00195; ko00196	Photosynthesis; Photosynthesis - antenna proteins	psaD	photosystem I subunit II
mmt|c18862_g2	347	1191	1202	1.37246	6.1057	0.00129504	0.00545672	1.47098	6.3182	0.000574728	0.00204379	unnamed protein product [Vitis vinifera]	DEAD-box ATP-dependent RNA helicase 52C OS=Oryza sativa subsp. japonica GN=Os11g0599500 PE=3 SV=1	Genetic Information Processing; Genetic Information Processing; Genetic Information Processing; Organismal Systems; Human Diseases; Human Diseases	Transcription; Translation; Replication and repair; Immune system; Cancers; Infectious diseases	ko03040; ko03015; ko03030; ko04622; ko05203; ko05161	Spliceosome; mRNA surveillance pathway; DNA replication; RIG-I-like receptor signaling pathway; Viral carcinogenesis; Hepatitis B	DDX3X, bel	ATP-dependent RNA helicase DDX3X
mmt|c19627_g2	308	1056	1284	1.37087	5.93337	0.00134244	0.00562536	1.73812	6.34743	5.59381e-05	0.000262784	ring zinc finger protein [Artemisia desertorum]	Putative E3 ubiquitin-protein ligase XBAT31 OS=Arabidopsis thaliana GN=XBAT31 PE=2 SV=1	--	--	--	--	--	--
mmt|c19750_g1	1073	3606	3288	1.34223	7.70816	0.0013955	0.00582632	1.29432	7.81513	0.00204057	0.00611795	PREDICTED: peptidyl-prolyl cis-trans isomerase FKBP62-like [Nicotiana tomentosiformis]	Peptidyl-prolyl cis-trans isomerase FKBP62 OS=Arabidopsis thaliana GN=FKBP62 PE=1 SV=2	Genetic Information Processing; Organismal Systems	Folding, sorting and degradation; Endocrine system	ko03008; ko04915	Ribosome biogenesis in eukaryotes; Estrogen signaling pathway	FKBP4_5	FK506-binding protein 4/5
mmt|c20402_g1	103	366	517	1.42183	4.40392	0.00144345	0.00597836	2.0052	4.98747	8.82805e-06	5.12564e-05	PREDICTED: mediator of RNA polymerase II transcription subunit 25-like isoform X1 [Pyrus x bretschneideri]	Mediator of RNA polymerase II transcription subunit 25 OS=Arabidopsis thaliana GN=MED25 PE=1 SV=1	Genetic Information Processing	Transcription	ko03022	Basal transcription factors	MED25	mediator of RNA polymerase II transcription subunit 25
mmt|c21914_g1	116	408	1011	1.40718	4.56251	0.00152443	0.00627699	2.80125	5.82156	7.71959e-10	1.09987e-08	PREDICTED: filament-like plant protein 6 [Solanum lycopersicum] >gi|723696004|ref|XP_010320420.1| PREDICTED: filament-like plant protein 6 [Solanum lycopersicum] >gi|723696007|ref|XP_010320421.1| PREDICTED: filament-like plant protein 6 [Solanum lycopersicum]	Filament-like plant protein 6 OS=Arabidopsis thaliana GN=FPP6 PE=1 SV=1	--	--	--	--	--	--
mmt|c37488_g1	174	600	828	1.3789	5.12087	0.00154664	0.00634488	1.92871	5.6765	1.1325e-05	6.31033e-05	hypothetical protein B456_005G183600 [Gossypium raimondii]	Serine/arginine-rich splicing factor RSZ23 OS=Oryza sativa subsp. japonica GN=RSZ23 PE=2 SV=1	Genetic Information Processing; Genetic Information Processing; Human Diseases	Transcription; Transcription; Infectious diseases	ko03040; ko03040; ko05168	Spliceosome; Spliceosome; Herpes simplex infection	SFRS7	splicing factor, arginine/serine-rich 7
mmt|c4505_g1	4084	13500	20263	1.31845	9.61789	0.00159866	0.00652044	1.98961	10.2677	2.97686e-06	1.9536e-05	putative glutamine synthase 2 [Capsicum annuum]	Glutamine synthetase, chloroplastic OS=Daucus carota GN=GLN2 PE=2 SV=1	Metabolism; Metabolism; Metabolism; Metabolism; Environmental Information Processing; Cellular Processes; Cellular Processes; Organismal Systems; Organismal Systems	Carbohydrate metabolism; Energy metabolism; Amino acid metabolism; Amino acid metabolism; Signal transduction; Transport and catabolism; Cell growth and death; Nervous system; Nervous system	ko00630; ko00910; ko00250; ko00220; ko02020; ko04144; ko04217; ko04724; ko04727	Glyoxylate and dicarboxylate metabolism; Nitrogen metabolism; Alanine, aspartate and glutamate metabolism; Arginine biosynthesis; Two-component system; Endocytosis; Necroptosis; Glutamatergic synapse; GABAergic synapse	glnA, GLUL	glutamine synthetase
mmt|c59662_g1	118	414	400	1.4036	4.58428	0.00164697	0.00669341	1.4392	4.75041	0.00118205	0.00383412	PREDICTED: cytochrome b-c1 complex subunit 9-like [Nicotiana sylvestris]	Cytochrome b-c1 complex subunit 9 OS=Solanum tuberosum PE=1 SV=1	Metabolism; Organismal Systems; Human Diseases; Human Diseases; Human Diseases; Human Diseases	Energy metabolism; Circulatory system; Neurodegenerative diseases; Neurodegenerative diseases; Neurodegenerative diseases; Endocrine and metabolic diseases	ko00190; ko04260; ko05010; ko05012; ko05016; ko04932	Oxidative phosphorylation; Cardiac muscle contraction; Alzheimer's disease; Parkinson's disease; Huntington's disease; Non-alcoholic fatty liver disease (NAFLD)	QCR9, UCRC	ubiquinol-cytochrome c reductase subunit 9
mmt|c11455_g1	346	1156	1394	1.3336	6.07368	0.00176074	0.00708791	1.68891	6.47696	8.3398e-05	0.000375019	PREDICTED: 15.4 kDa class V heat shock protein [Vitis vinifera] >gi|296090669|emb|CBI41069.3| unnamed protein product [Vitis vinifera]	15.4 kDa class V heat shock protein OS=Arabidopsis thaliana GN=HSP15.4 PE=2 SV=1	Genetic Information Processing; Genetic Information Processing	Folding, sorting and degradation; Folding, sorting and degradation	ko03008; ko04141	Ribosome biogenesis in eukaryotes; Protein processing in endoplasmic reticulum	HSP20	HSP20 family protein
mmt|c11260_g1	2009	6585	11670	1.30623	8.58626	0.00179604	0.00720455	2.21704	9.4291	2.47042e-07	2.09534e-06	PREDICTED: uncharacterized protein LOC100266746 [Vitis vinifera] >gi|297745637|emb|CBI40802.3| unnamed protein product [Vitis vinifera]	Probable zinc protease PqqL OS=Escherichia coli (strain K12) GN=pqqL PE=3 SV=2	--	--	--	--	--	--
mmt|c56108_g1	1523	4997	4662	1.30766	8.18809	0.00179782	0.00720795	1.29282	8.31871	0.0020214	0.00606888	chitinase [Mikania micrantha]	Chitinase-like protein 1 OS=Arabidopsis thaliana GN=CTL1 PE=1 SV=1	--	--	--	--	--	--
mmt|c51735_g1	106	370	580	1.39613	4.42621	0.00183525	0.00732779	2.12967	5.12819	2.23671e-06	1.50589e-05	hypothetical protein MIMGU_mgv1a014390mg [Erythranthe guttata]	Uncharacterized GPI-anchored protein At5g19250 OS=Arabidopsis thaliana GN=At5g19250 PE=1 SV=1	--	--	--	--	--	--
mmt|c20045_g1	229	766	1016	1.33516	5.48272	0.00193368	0.00762679	1.82782	5.99126	2.70315e-05	0.000138614	PREDICTED: uncharacterized protein LOC100241547 [Vitis vinifera] >gi|296085161|emb|CBI28656.3| unnamed protein product [Vitis vinifera]	--	--	--	--	--	--	--
mmt|c14080_g2	413	1343	1426	1.2946	6.30021	0.00229805	0.00878754	1.46636	6.56505	0.000579395	0.00205589	PREDICTED: uncharacterized protein LOC104113886 isoform X2 [Nicotiana tomentosiformis]	--	--	--	--	--	--	--
mmt|c5873_g1	468	1519	1679	1.29192	6.47802	0.00232409	0.00887402	1.52164	6.78554	0.000353923	0.00133844	PREDICTED: uncharacterized protein LOC105137724 [Populus euphratica] >gi|743897149|ref|XP_011041859.1| PREDICTED: uncharacterized protein LOC105137724 [Populus euphratica]	--	--	--	--	--	--	--
mmt|c42000_g1	227	744	730	1.30578	5.44923	0.00245262	0.00926467	1.36362	5.6313	0.00155765	0.00486073	PREDICTED: formin-like protein 1 [Prunus mume]	Formin-like protein 1 OS=Arabidopsis thaliana GN=FH1 PE=1 SV=1	--	--	--	--	--	--
