# Supplementary material for: Comparative transcriptome analysis of the invasive weed Mikania micrantha with its native congeners provides insights into genetic basis underlying successful invasion
Source: BMC Genomics. 2018 May 24;19:392. doi: 10.1186/s12864-018-4784-9 (PMC5968712; doi:10.1186/s12864-018-4784-9)
Supplement: Supplementary file 13 — GO categories over-represented in the list of up-regulated genes in M. micrantha. (XLSX 46 kb) [file 12864_2018_4784_MOESM13_ESM.xlsx]

## Sheet: Sheet1
Term Name	GO ID	Term Type	Depth	#Gene in background	#Gene in list	P-value (Fisher's exact test)	Corrected P-value (FDR)
cellular_component	GO:0005575	C	1	9226	267	7.29809e-45	4.25965e-42
molecular_function	GO:0003674	F	1	17045	416	9.59791e-61	1.68059e-57
biological_process	GO:0008150	P	1	14388	374	2.34042e-58	2.04904e-55
cell part	GO:0044464	C	2	5952	180	2.38866e-30	5.22819e-28
cell	GO:0005623	C	2	5952	180	2.38866e-30	4.64728e-28
organelle	GO:0043226	C	2	3897	134	3.58183e-27	3.91986e-25
membrane	GO:0016020	C	2	4322	131	1.26821e-21	8.88256e-20
macromolecular complex	GO:0032991	C	2	3949	112	2.35269e-16	1.21163e-14
membrane part	GO:0044425	C	2	2676	80	5.7466e-13	1.93506e-11
organelle part	GO:0044422	C	2	2126	55	3.61521e-07	5.55284e-06
membrane-enclosed lumen	GO:0031974	C	2	529	16	0.0011488	0.00653099
virion	GO:0019012	C	2	445	12	0.0107835	0.0417742
virion part	GO:0044423	C	2	399	11	0.01229	0.046379
binding	GO:0005488	F	2	11269	262	2.01243e-27	2.34918e-25
catalytic activity	GO:0003824	F	2	9486	227	1.28702e-24	1.12678e-22
transporter activity	GO:0005215	F	2	1419	53	2.22765e-12	7.22338e-11
structural molecule activity	GO:0005198	F	2	816	35	3.88686e-10	9.32314e-09
metabolic process	GO:0008152	P	2	11060	285	7.62824e-39	3.33926e-36
cellular process	GO:0009987	P	2	10990	276	3.33024e-35	1.16625e-32
single-organism process	GO:0044699	P	2	7822	220	1.67537e-33	4.88928e-31
localization	GO:0051179	P	2	3027	106	6.13884e-22	4.47879e-20
response to stimulus	GO:0050896	P	2	2139	65	5.29995e-11	1.47305e-09
biological regulation	GO:0065007	P	2	3395	85	8.18259e-10	1.88523e-08
cellular component organization or biogenesis	GO:0071840	P	2	1701	51	1.08913e-08	2.21752e-07
regulation of biological process	GO:0050789	P	2	3166	76	4.07349e-08	7.35328e-07
developmental process	GO:0032502	P	2	228	9	0.0024123	0.0122789
signaling	GO:0023052	P	2	1199	26	0.00505827	0.0224229
intracellular	GO:0005622	C	3	5665	178	5.29989e-32	1.32573e-29
intracellular part	GO:0044424	C	3	5386	169	3.86228e-30	6.14805e-28
intracellular organelle	GO:0043229	C	3	3846	134	1.02131e-27	1.27737e-25
membrane-bounded organelle	GO:0043227	C	3	2766	99	3.7775e-21	2.36229e-19
ribonucleoprotein complex	GO:1990904	C	3	734	39	5.59125e-14	2.12832e-12
intrinsic component of membrane	GO:0031224	C	3	1962	57	4.3759e-09	9.23157e-08
non-membrane-bounded organelle	GO:0043228	C	3	1677	50	1.81884e-08	3.46172e-07
protein complex	GO:0043234	C	3	3147	74	1.40177e-07	2.29393e-06
intracellular organelle part	GO:0044446	C	3	2105	55	2.65155e-07	4.22079e-06
organelle membrane	GO:0031090	C	3	496	20	5.65533e-06	6.78252e-05
catalytic complex	GO:1902494	C	3	1174	32	3.9717e-05	0.000375916
envelope	GO:0031975	C	3	355	15	4.82357e-05	0.000449259
whole membrane	GO:0098805	C	3	286	13	7.31141e-05	0.000636929
outer membrane	GO:0019867	C	3	144	9	8.75562e-05	0.000737071
membrane protein complex	GO:0098796	C	3	862	25	0.000105724	0.0008531
organelle lumen	GO:0043233	C	3	529	16	0.0011488	0.00655226
mitochondrial membrane part	GO:0044455	C	3	138	7	0.00179326	0.00934524
endomembrane system	GO:0012505	C	3	470	14	0.00261209	0.0130679
membrane region	GO:0098589	C	3	113	6	0.00299713	0.0145373
endoplasmic reticulum membrane	GO:0005789	C	3	99	5	0.00809336	0.032355
nuclear outer membrane-endoplasmic reticulum membrane network	GO:0042175	C	3	99	5	0.00809336	0.0322813
hydrolase activity	GO:0016787	F	3	3283	92	3.38354e-13	1.16168e-11
protein binding	GO:0005515	F	3	4171	103	2.12531e-11	6.5288e-10
oxidoreductase activity	GO:0016491	F	3	1863	59	9.07928e-11	2.40876e-09
structural constituent of ribosome	GO:0003735	F	3	496	27	2.5632e-10	6.23355e-09
transmembrane transporter activity	GO:0022857	F	3	1168	42	1.41571e-09	3.17808e-08
ion binding	GO:0043167	F	3	5451	116	7.13969e-09	1.47078e-07
organic cyclic compound binding	GO:0097159	F	3	6179	126	1.69908e-08	3.26934e-07
heterocyclic compound binding	GO:1901363	F	3	6174	125	2.95988e-08	5.51356e-07
cofactor binding	GO:0048037	F	3	573	25	9.13589e-08	1.56833e-06
substrate-specific transporter activity	GO:0022892	F	3	981	34	1.26132e-07	2.08355e-06
transferase activity	GO:0016740	F	3	3920	68	0.00373663	0.0173091
toxic substance binding	GO:0015643	F	3	10	2	0.00652539	0.0275989
ligase activity	GO:0016874	F	3	432	12	0.00867398	0.0343623
organic substance metabolic process	GO:0071704	P	3	9143	235	3.25905e-30	5.7066e-28
primary metabolic process	GO:0044238	P	3	8764	225	1.37417e-28	2.00514e-26
cellular metabolic process	GO:0044237	P	3	8616	221	6.33718e-28	8.5357e-26
nitrogen compound metabolic process	GO:0006807	P	3	5588	165	2.07046e-26	2.13257e-24
single-organism cellular process	GO:0044763	P	3	6070	173	4.53511e-26	4.41165e-24
establishment of localization	GO:0051234	P	3	2944	106	7.59141e-23	6.04208e-21
single-organism metabolic process	GO:0044710	P	3	4863	142	5.07564e-22	3.86411e-20
biosynthetic process	GO:0009058	P	3	4738	136	2.15683e-20	1.30228e-18
single-organism localization	GO:1902578	P	3	2143	74	4.00413e-15	1.71006e-13
cellular component biogenesis	GO:0044085	P	3	1049	40	6.71227e-10	1.58827e-08
response to stress	GO:0006950	P	3	897	34	1.50752e-08	2.99962e-07
regulation of cellular process	GO:0050794	P	3	3079	73	1.25243e-07	2.08857e-06
cellular response to stimulus	GO:0051716	P	3	1616	44	1.50847e-06	2.16502e-05
cellular localization	GO:0051641	P	3	854	29	1.58569e-06	2.25736e-05
macromolecule localization	GO:0033036	P	3	857	28	4.93133e-06	5.99637e-05
catabolic process	GO:0009056	P	3	980	30	8.10647e-06	9.46295e-05
regulation of metabolic process	GO:0019222	P	3	1963	47	1.91975e-05	0.000206226
hormone metabolic process	GO:0042445	P	3	78	7	5.54034e-05	0.000507913
regulation of biological quality	GO:0065008	P	3	510	17	0.000275461	0.00199311
response to chemical	GO:0042221	P	3	206	10	0.000288677	0.00205477
anatomical structure development	GO:0048856	P	3	185	9	0.000564914	0.00362331
single-organism developmental process	GO:0044767	P	3	207	9	0.00124881	0.00694178
single-multicellular organism process	GO:0044707	P	3	233	9	0.0027876	0.0137109
single organism signaling	GO:0044700	P	3	1199	26	0.00505827	0.0224798
developmental growth	GO:0048589	P	3	10	2	0.00652539	0.0276658
positive regulation of metabolic process	GO:0009893	P	3	137	6	0.00760692	0.0310483
autophagy	GO:0006914	P	3	195	7	0.0115921	0.04403
positive regulation of cellular process	GO:0048522	P	3	153	6	0.0126678	0.0464045
cytoplasm	GO:0005737	C	4	2279	89	1.83388e-21	1.23505e-19
intracellular membrane-bounded organelle	GO:0043231	C	4	2756	99	2.92831e-21	1.89907e-19
cytoplasmic part	GO:0044444	C	4	1762	68	2.75221e-16	1.37689e-14
intracellular ribonucleoprotein complex	GO:0030529	C	4	734	39	5.59125e-14	2.08304e-12
integral component of membrane	GO:0016021	C	4	1934	57	2.63228e-09	5.7614e-08
intracellular non-membrane-bounded organelle	GO:0043232	C	4	1650	50	1.09074e-08	2.19527e-07
mitochondrial part	GO:0044429	C	4	256	15	9.77956e-07	1.45119e-05
mitochondrial membrane	GO:0031966	C	4	229	13	7.19881e-06	8.45981e-05
organelle envelope	GO:0031967	C	4	337	15	2.66625e-05	0.00027143
endoplasmic reticulum	GO:0005783	C	4	223	12	2.7271e-05	0.000276021
proton-transporting two-sector ATPase complex	GO:0016469	C	4	286	13	7.31141e-05	0.000640114
bounding membrane of organelle	GO:0098588	C	4	327	13	0.000272834	0.00198229
nuclear part	GO:0044428	C	4	866	24	0.000280203	0.00201907
proton-transporting two-sector ATPase complex, proton-transporting domain	GO:0033177	C	4	207	10	0.00030001	0.00212679
organelle outer membrane	GO:0031968	C	4	75	6	0.000354956	0.00244696
peptidase complex	GO:1905368	C	4	56	5	0.000668089	0.00416307
intracellular organelle lumen	GO:0070013	C	4	529	16	0.0011488	0.00657368
endoplasmic reticulum part	GO:0044432	C	4	130	7	0.00127263	0.00702959
signal peptidase complex	GO:0005787	C	4	19	3	0.00160683	0.00852592
proton-transporting ATP synthase complex, catalytic core F(1)	GO:0045261	C	4	20	3	0.00187298	0.00970291
1-alkyl-2-acetylglycerophosphocholine esterase complex	GO:0008247	C	4	7	2	0.00312161	0.0150163
proton-transporting ATP synthase complex	GO:0045259	C	4	115	6	0.00326928	0.0154716
organelle inner membrane	GO:0019866	C	4	161	7	0.00423167	0.0192458
mitochondrial protein complex	GO:0098798	C	4	125	6	0.00491404	0.0220063
endonuclease complex	GO:1905348	C	4	28	3	0.00499949	0.0222751
outer mitochondrial membrane protein complex	GO:0098799	C	4	13	2	0.0110346	0.0422793
immunoglobulin complex	GO:0019814	C	4	13	2	0.0110346	0.0420951
formate dehydrogenase complex	GO:0009326	C	4	1	1	0.0124571	0.0463109
cation binding	GO:0043169	F	4	2494	79	4.24222e-14	1.68821e-12
hydrolase activity, acting on ester bonds	GO:0016788	F	4	833	36	1.77331e-10	4.50009e-09
nucleic acid binding	GO:0003676	F	4	3155	77	1.65426e-08	3.25463e-07
substrate-specific transmembrane transporter activity	GO:0022891	F	4	918	33	8.4203e-08	1.4598e-06
peptidase activity	GO:0008233	F	4	729	26	2.27329e-06	2.99288e-05
coenzyme binding	GO:0050662	F	4	446	19	4.42863e-06	5.42275e-05
oxidoreductase activity, acting on CH-OH group of donors	GO:0016614	F	4	304	14	3.39177e-05	0.000335536
steroid dehydrogenase activity	GO:0016229	F	4	73	7	3.60502e-05	0.000350688
protein dimerization activity	GO:0046983	F	4	292	11	0.00121592	0.00680217
ligase activity, forming carbon-nitrogen bonds	GO:0016879	F	4	140	7	0.00194611	0.010052
pyridoxal phosphate binding	GO:0030170	F	4	81	5	0.00347628	0.0163189
oxidoreductase activity, acting on the CH-CH group of donors	GO:0016627	F	4	118	6	0.00371144	0.017238
fatty-acyl-CoA binding	GO:0000062	F	4	8	2	0.00412786	0.0189708
cis-trans isomerase activity	GO:0016859	F	4	33	3	0.00795265	0.0321596
serine hydrolase activity	GO:0017171	F	4	275	9	0.00806972	0.0323343
transferase activity, transferring one-carbon groups	GO:0016741	F	4	432	12	0.00867398	0.0342847
dioxygenase activity	GO:0051213	F	4	144	6	0.00959711	0.0373434
hydrolase activity, acting on carbon-nitrogen (but not peptide) bonds	GO:0016810	F	4	71	4	0.0120116	0.0454262
hydrolase activity, acting on acid carbon-carbon bonds	GO:0016822	F	4	1	1	0.0124571	0.0466077
passive transmembrane transporter activity	GO:0022803	F	4	153	6	0.0126678	0.0465995
cellular nitrogen compound metabolic process	GO:0034641	P	4	5133	154	3.29724e-25	3.03866e-23
transport	GO:0006810	P	4	2936	106	6.17768e-23	5.15101e-21
macromolecule metabolic process	GO:0043170	P	4	7008	175	3.9776e-20	2.32159e-18
organonitrogen compound metabolic process	GO:1901564	P	4	2732	94	5.86316e-19	3.31174e-17
organic substance biosynthetic process	GO:1901576	P	4	4547	124	8.16476e-17	4.46765e-15
cellular macromolecule metabolic process	GO:0044260	P	4	6454	156	1.72182e-16	9.13608e-15
cellular biosynthetic process	GO:0044249	P	4	4407	120	3.23366e-16	1.57282e-14
organic cyclic compound metabolic process	GO:1901360	P	4	4581	123	3.58973e-16	1.69882e-14
single-organism transport	GO:0044765	P	4	2086	74	1.00353e-15	4.50558e-14
cellular aromatic compound metabolic process	GO:0006725	P	4	4476	119	2.46831e-15	1.0805e-13
heterocycle metabolic process	GO:0046483	P	4	4500	118	8.75158e-15	3.64858e-13
nucleobase-containing compound metabolic process	GO:0006139	P	4	4139	106	1.14578e-12	3.78539e-11
protein metabolic process	GO:0019538	P	4	3753	96	1.71604e-11	5.3657e-10
small molecule metabolic process	GO:0044281	P	4	2195	66	5.80227e-11	1.58746e-09
nucleobase-containing small molecule metabolic process	GO:0055086	P	4	1104	43	7.85323e-11	2.11554e-09
ribonucleoprotein complex biogenesis	GO:0022613	P	4	635	31	1.79949e-10	4.5013e-09
carbohydrate derivative metabolic process	GO:1901135	P	4	1232	45	2.20476e-10	5.43737e-09
glycosyl compound metabolic process	GO:1901657	P	4	644	29	4.29567e-09	9.17283e-08
lipid metabolic process	GO:0006629	P	4	1034	38	4.88328e-09	1.01793e-07
organophosphate metabolic process	GO:0019637	P	4	919	34	2.7034e-08	5.08995e-07
intracellular transport	GO:0046907	P	4	708	29	3.38583e-08	6.17562e-07
oxidation-reduction process	GO:0055114	P	4	1808	50	1.81049e-07	2.93533e-06
establishment of localization in cell	GO:0051649	P	4	786	29	3.01215e-07	4.70918e-06
single-organism biosynthetic process	GO:0044711	P	4	1658	46	5.20766e-07	7.92922e-06
secondary metabolic process	GO:0019748	P	4	81	9	8.03331e-07	1.20225e-05
aminoglycoside antibiotic biosynthetic process	GO:0030648	P	4	47	7	1.84013e-06	2.49773e-05
drug metabolic process	GO:0017144	P	4	50	7	2.82959e-06	3.539e-05
cellular catabolic process	GO:0044248	P	4	763	26	5.12395e-06	6.18761e-05
polyketide metabolic process	GO:0030638	P	4	43	6	1.50451e-05	0.000165685
response to starvation	GO:0042594	P	4	14	4	2.16265e-05	0.000224071
establishment of protein localization	GO:0045184	P	4	743	24	2.76542e-05	0.000278291
C21-steroid hormone metabolic process	GO:0008207	P	4	73	7	3.60502e-05	0.000348751
cellular hormone metabolic process	GO:0034754	P	4	77	7	5.09745e-05	0.000472256
regulation of hormone levels	GO:0010817	P	4	78	7	5.54034e-05	0.000510586
chlorophyll catabolic process	GO:0015996	P	4	34	5	6.09569e-05	0.000553034
protein localization	GO:0008104	P	4	784	24	6.38629e-05	0.000570531
cofactor metabolic process	GO:0051186	P	4	644	21	7.55129e-05	0.000651346
regulation of cellular metabolic process	GO:0031323	P	4	1847	43	8.12994e-05	0.000694416
single-organism carbohydrate metabolic process	GO:0044723	P	4	855	25	9.31925e-05	0.000780766
macroautophagy	GO:0016236	P	4	8	3	0.000102848	0.000841524
organic substance catabolic process	GO:1901575	P	4	762	23	0.000110779	0.000889788
cellular homeostasis	GO:0019725	P	4	150	9	0.000119627	0.000956472
single-organism catabolic process	GO:0044712	P	4	431	16	0.000124424	0.000985818
cellular lipid metabolic process	GO:0044255	P	4	769	23	0.000126538	0.000998058
cellular response to stress	GO:0033554	P	4	437	16	0.00014559	0.00114318
organic hydroxy compound metabolic process	GO:1901615	P	4	123	8	0.000163077	0.00125792
cellular carbohydrate biosynthetic process	GO:0034637	P	4	359	14	0.0001962	0.00148721
cellular carbohydrate metabolic process	GO:0044262	P	4	602	19	0.000245935	0.00181701
pigment metabolic process	GO:0042440	P	4	242	11	0.000257293	0.00189294
cellular macromolecule localization	GO:0070727	P	4	655	20	0.000261974	0.00191931
carbohydrate metabolic process	GO:0005975	P	4	1252	31	0.000283247	0.00203265
regulation of nitrogen compound metabolic process	GO:0051171	P	4	1732	39	0.000333806	0.00233798
single-organism cellular localization	GO:1902580	P	4	336	13	0.000353407	0.00245562
regulation of primary metabolic process	GO:0080090	P	4	1800	40	0.000364534	0.00247403
regulation of macromolecule metabolic process	GO:0060255	P	4	1821	40	0.000456814	0.00305298
defense response	GO:0006952	P	4	196	9	0.000852367	0.00518227
cellular response to extracellular stimulus	GO:0031668	P	4	35	4	0.000919418	0.00555139
cellular response to external stimulus	GO:0071496	P	4	35	4	0.000919418	0.00553231
response to extracellular stimulus	GO:0009991	P	4	35	4	0.000919418	0.00551336
cell redox homeostasis	GO:0045454	P	4	126	7	0.00106125	0.00629914
homeostatic process	GO:0042592	P	4	208	9	0.00129119	0.00710965
cell communication	GO:0007154	P	4	1269	29	0.00149967	0.00820598
olefin metabolic process	GO:1900673	P	4	5	2	0.00151131	0.00824394
regulation of biosynthetic process	GO:0009889	P	4	1635	35	0.00156464	0.00835268
generation of precursor metabolites and energy	GO:0006091	P	4	466	14	0.00241922	0.0122784
response to xenobiotic stimulus	GO:0009410	P	4	23	3	0.00283015	0.0138039
xenobiotic metabolic process	GO:0006805	P	4	23	3	0.00283015	0.0137655
electron transport chain	GO:0022900	P	4	195	8	0.00327109	0.0154385
response to inorganic substance	GO:0010035	P	4	26	3	0.00404158	0.0186232
sex differentiation	GO:0007548	P	4	8	2	0.00412786	0.0189211
signal transduction	GO:0007165	P	4	1193	26	0.00474845	0.0213741
phosphorus metabolic process	GO:0006793	P	4	2350	44	0.00522075	0.0230265
response to water	GO:0009415	P	4	9	2	0.00526358	0.0230413
tissue regeneration	GO:0042246	P	4	10	2	0.00652539	0.0277329
regeneration	GO:0031099	P	4	10	2	0.00652539	0.0274662
positive regulation of cellular metabolic process	GO:0031325	P	4	134	6	0.00685252	0.0284331
multicellular organism development	GO:0007275	P	4	97	5	0.00744067	0.0305836
organic acid metabolic process	GO:0006082	P	4	1058	23	0.00783696	0.0317651
response to acid chemical	GO:0001101	P	4	12	2	0.00941413	0.0368773
response to oxygen-containing compound	GO:1901700	P	4	12	2	0.00941413	0.036795
vitamin biosynthetic process	GO:0009110	P	4	193	7	0.0110003	0.0424264
melanin metabolic process	GO:0006582	P	4	1	1	0.0124571	0.0459209
transposition, DNA-mediated	GO:0006313	P	4	40	3	0.0135078	0.0491728
transposition	GO:0032196	P	4	40	3	0.0135078	0.0490708
nucleus	GO:0005634	C	5	1953	68	3.89834e-14	1.58744e-12
ribosome	GO:0005840	C	5	595	31	3.61823e-11	1.05592e-09
mitochondrion	GO:0005739	C	5	296	16	1.24156e-06	1.81164e-05
mitochondrial envelope	GO:0005740	C	5	241	14	2.47078e-06	3.22861e-05
preribosome	GO:0030684	C	5	72	6	0.000284212	0.00203124
mitochondrial outer membrane	GO:0005741	C	5	75	6	0.000354956	0.00245663
proton-transporting V-type ATPase, V0 domain	GO:0033179	C	5	115	7	0.000618991	0.00388478
nucleolus	GO:0005730	C	5	218	9	0.00178217	0.00934304
nuclear lumen	GO:0031981	C	5	502	15	0.00181659	0.00943871
proton-transporting V-type ATPase complex	GO:0033176	C	5	148	7	0.00266072	0.0132733
mitochondrial inner membrane	GO:0005743	C	5	152	7	0.00308602	0.014886
cis-Golgi network	GO:0005801	C	5	10	2	0.00652539	0.0275324
mitochondrial outer membrane translocase complex	GO:0005742	C	5	13	2	0.0110346	0.042372
metal ion binding	GO:0046872	F	5	2469	78	7.17469e-14	2.61727e-12
ion transmembrane transporter activity	GO:0015075	F	5	878	31	3.05171e-07	4.72881e-06
DNA binding	GO:0003677	F	5	1913	47	1.00513e-05	0.000115032
peptidase activity, acting on L-amino acid peptides	GO:0070011	F	5	657	22	3.47753e-05	0.000342087
steroid dehydrogenase activity, acting on the CH-OH group of donors, NAD or NADP as acceptor	GO:0033764	F	5	73	7	3.60502e-05	0.000352647
nuclease activity	GO:0004518	F	5	280	13	5.90148e-05	0.000538203
oxidoreductase activity, acting on the CH-OH group of donors, NAD or NADP as acceptor	GO:0016616	F	5	286	13	7.31141e-05	0.000633776
carboxylic ester hydrolase activity	GO:0052689	F	5	177	10	8.39985e-05	0.000710538
acid-amino acid ligase activity	GO:0016881	F	5	85	7	9.60359e-05	0.000796961
phosphoric ester hydrolase activity	GO:0042578	F	5	220	10	0.000484517	0.0032136
NAD binding	GO:0051287	F	5	118	6	0.00371144	0.0172839
nucleotidyltransferase activity	GO:0016779	F	5	492	14	0.00391226	0.0180748
methyltransferase activity	GO:0008168	F	5	409	12	0.00574277	0.0250763
active ion transmembrane transporter activity	GO:0022853	F	5	62	4	0.00752451	0.0308558
peptidyl-prolyl cis-trans isomerase activity	GO:0003755	F	5	33	3	0.00795265	0.0320855
serine-type peptidase activity	GO:0008236	F	5	275	9	0.00806972	0.0324084
oxidoreductase activity, acting on paired donors, with incorporation or reduction of molecular oxygen, 2-oxoglutarate as one donor, and incorporation of one atom each of oxygen into both donors	GO:0016706	F	5	103	5	0.00951582	0.0371096
hydrolase activity, acting on acid carbon-carbon bonds, in ketonic substances	GO:0016823	F	5	1	1	0.0124571	0.0465083
oxidoreductase activity, acting on the CH-OH group of donors, quinone or similar compound as acceptor	GO:0016901	F	5	1	1	0.0124571	0.0462127
channel activity	GO:0015267	F	5	153	6	0.0126678	0.0465018
gene expression	GO:0010467	P	5	3114	95	8.02722e-16	3.69886e-14
macromolecule biosynthetic process	GO:0009059	P	5	3439	97	4.70053e-14	1.82903e-12
cellular macromolecule biosynthetic process	GO:0034645	P	5	3414	96	7.77986e-14	2.78011e-12
cellular nitrogen compound biosynthetic process	GO:0044271	P	5	3277	92	3.05211e-13	1.06885e-11
organonitrogen compound biosynthetic process	GO:1901566	P	5	1528	55	3.51143e-12	1.11791e-10
transmembrane transport	GO:0055085	P	5	1033	42	3.52001e-11	1.06268e-09
peptide metabolic process	GO:0006518	P	5	786	36	3.60691e-11	1.07046e-09
cellular amide metabolic process	GO:0043603	P	5	953	40	4.06543e-11	1.14816e-09
ribosome biogenesis	GO:0042254	P	5	624	31	1.1735e-10	3.06686e-09
ion transport	GO:0006811	P	5	1172	44	1.49949e-10	3.86117e-09
nucleic acid metabolic process	GO:0090304	P	5	3379	80	3.09172e-08	5.69854e-07
cellular protein metabolic process	GO:0044267	P	5	3051	74	4.15418e-08	7.42242e-07
glycosyl compound biosynthetic process	GO:1901659	P	5	211	15	8.2021e-08	1.43619e-06
nucleoside phosphate metabolic process	GO:0006753	P	5	699	28	9.21927e-08	1.56728e-06
carbohydrate derivative biosynthetic process	GO:1901137	P	5	578	25	1.07645e-07	1.81238e-06
purine-containing compound metabolic process	GO:0072521	P	5	862	31	2.05637e-07	3.30341e-06
organic cyclic compound biosynthetic process	GO:1901362	P	5	2680	65	2.96567e-07	4.67827e-06
proteolysis	GO:0006508	P	5	729	27	7.14442e-07	1.07844e-05
RNA metabolic process	GO:0016070	P	5	2573	61	1.46813e-06	2.12454e-05
glycoside metabolic process	GO:0016137	P	5	47	7	1.84013e-06	2.59844e-05
streptomycin biosynthetic process	GO:0019872	P	5	47	7	1.84013e-06	2.51724e-05
antibiotic metabolic process	GO:0016999	P	5	50	7	2.82959e-06	3.59029e-05
antibiotic biosynthetic process	GO:0017000	P	5	50	7	2.82959e-06	3.56446e-05
organic substance transport	GO:0071702	P	5	981	31	3.05037e-06	3.78809e-05
hydrogen transport	GO:0006818	P	5	456	19	6.07037e-06	7.18191e-05
nucleoside metabolic process	GO:0009116	P	5	597	22	8.13106e-06	9.42879e-05
organic hydroxy compound biosynthetic process	GO:1901617	P	5	60	7	9.82484e-06	0.00011318
heterocycle biosynthetic process	GO:0018130	P	5	2578	58	1.26793e-05	0.000144166
aromatic compound biosynthetic process	GO:0019438	P	5	2520	57	1.2972e-05	0.000146542
polyketide biosynthetic process	GO:0030639	P	5	43	6	1.50451e-05	0.000166733
protein transport	GO:0015031	P	5	731	24	2.13486e-05	0.000227935
nucleobase-containing compound biosynthetic process	GO:0034654	P	5	2207	51	2.16122e-05	0.000229351
cellular response to nutrient levels	GO:0031669	P	5	14	4	2.16265e-05	0.00022812
response to nutrient levels	GO:0031667	P	5	14	4	2.16265e-05	0.000226754
cellular response to starvation	GO:0009267	P	5	14	4	2.16265e-05	0.000225404
estrogen metabolic process	GO:0008210	P	5	73	7	3.60502e-05	0.000346835
androgen metabolic process	GO:0008209	P	5	73	7	3.60502e-05	0.000344939
aromatic compound catabolic process	GO:0019439	P	5	132	9	4.45683e-05	0.000419565
organic cyclic compound catabolic process	GO:1901361	P	5	133	9	4.72815e-05	0.000442727
ribose phosphate metabolic process	GO:0019693	P	5	542	19	6.42603e-05	0.000571166
intracellular protein transport	GO:0006886	P	5	589	20	6.44245e-05	0.000569734
pigment catabolic process	GO:0046149	P	5	35	5	7.03899e-05	0.00061936
small molecule biosynthetic process	GO:0044283	P	5	693	22	7.57765e-05	0.000650415
autophagosome organization	GO:1905037	P	5	8	3	0.000102848	0.000845475
cofactor catabolic process	GO:0051187	P	5	39	5	0.000119821	0.000953669
secondary metabolite biosynthetic process	GO:0044550	P	5	65	6	0.000161703	0.00125284
nucleobase metabolic process	GO:0009112	P	5	399	15	0.000174965	0.00133783
vacuole organization	GO:0007033	P	5	10	3	0.000216321	0.00162566
single-organism intracellular transport	GO:1902582	P	5	323	13	0.000242412	0.00179857
cellular protein localization	GO:0034613	P	5	655	20	0.000261974	0.00191132
oxidative phosphorylation	GO:0006119	P	5	209	10	0.000323792	0.00228613
lipid biosynthetic process	GO:0008610	P	5	616	19	0.000326652	0.00229706
nucleoside phosphate biosynthetic process	GO:1901293	P	5	214	10	0.000390215	0.00263809
tetrapyrrole metabolic process	GO:0033013	P	5	259	11	0.000456708	0.00306397
alcohol metabolic process	GO:0006066	P	5	110	7	0.000474141	0.00315673
nucleotide-sugar metabolic process	GO:0009225	P	5	80	6	0.000502709	0.00332168
pyrimidine-containing compound metabolic process	GO:0072527	P	5	263	11	0.000518887	0.00341568
porphyrin-containing compound metabolic process	GO:0006778	P	5	223	10	0.000538325	0.00349113
cellular polysaccharide biosynthetic process	GO:0033692	P	5	311	12	0.00060257	0.00382283
steroid metabolic process	GO:0008202	P	5	116	7	0.000651773	0.00407591
cellular polysaccharide metabolic process	GO:0044264	P	5	464	15	0.000840004	0.0051249
regulation of gene expression	GO:0010468	P	5	1662	36	0.00110367	0.0064633
heterocycle catabolic process	GO:0046700	P	5	127	7	0.0011113	0.00644333
polysaccharide metabolic process	GO:0005976	P	5	478	15	0.00112851	0.00652152
cellular nitrogen compound catabolic process	GO:0044270	P	5	129	7	0.00121694	0.00678621
styrene metabolic process	GO:0018966	P	5	5	2	0.00151131	0.00821834
regulation of cellular biosynthetic process	GO:0031326	P	5	1634	35	0.00154893	0.00834517
regulation of macromolecule biosynthetic process	GO:0010556	P	5	1634	35	0.00154893	0.00831957
carbohydrate biosynthetic process	GO:0016051	P	5	494	15	0.00155631	0.00833362
regulation of nucleobase-containing compound metabolic process	GO:0019219	P	5	1636	35	0.00158048	0.00841161
organophosphate biosynthetic process	GO:0090407	P	5	314	11	0.00215053	0.0110752
protein catabolic process	GO:0030163	P	5	183	8	0.00221623	0.0113801
regulation of RNA metabolic process	GO:0051252	P	5	1614	34	0.00234105	0.0119859
protein maturation	GO:0051604	P	5	46	4	0.00257251	0.0129439
DNA metabolic process	GO:0006259	P	5	1028	24	0.00282527	0.0138573
cellular response to xenobiotic stimulus	GO:0071466	P	5	23	3	0.00283015	0.0138424
lipid modification	GO:0030258	P	5	48	4	0.00300804	0.0145499
xenobiotic catabolic process	GO:0042178	P	5	7	2	0.00312161	0.0149342
cofactor biosynthetic process	GO:0051188	P	5	437	13	0.00369074	0.0172333
female sex differentiation	GO:0046660	P	5	8	2	0.00412786	0.0188717
bacteriocin immunity	GO:0030153	P	5	8	2	0.00412786	0.0188226
mitochondrial transport	GO:0006839	P	5	28	3	0.00499949	0.0223319
cytosolic transport	GO:0016482	P	5	210	8	0.00509533	0.0225301
organelle assembly	GO:0070925	P	5	56	4	0.00525179	0.0231052
cellular response to DNA damage stimulus	GO:0006974	P	5	409	12	0.00574277	0.0250139
lipid catabolic process	GO:0016042	P	5	131	6	0.00615384	0.0264751
vitamin metabolic process	GO:0006766	P	5	224	8	0.00741921	0.0307117
phosphate-containing compound metabolic process	GO:0006796	P	5	2333	43	0.00743359	0.0306264
organonitrogen compound catabolic process	GO:1901565	P	5	225	8	0.00761136	0.0309942
oxoacid metabolic process	GO:0043436	P	5	1056	23	0.00767222	0.0311695
water-soluble vitamin biosynthetic process	GO:0042364	P	5	193	7	0.0110003	0.0425201
phenol-containing compound metabolic process	GO:0018958	P	5	1	1	0.0124571	0.046115
small-subunit processome	GO:0032040	C	6	65	5	0.00131813	0.00723526
transition metal ion binding	GO:0046914	F	6	1675	56	3.76303e-11	1.08017e-09
cation transmembrane transporter activity	GO:0008324	F	6	729	26	2.27329e-06	3.01555e-05
dTDP-4-dehydrorhamnose reductase activity	GO:0008831	F	6	42	6	1.30831e-05	0.000146849
3-beta-hydroxy-delta5-steroid dehydrogenase activity	GO:0003854	F	6	73	7	3.60502e-05	0.000343065
chlorophyllase activity	GO:0047746	F	6	34	5	6.09569e-05	0.000550183
endonuclease activity	GO:0004519	F	6	141	8	0.000412592	0.00277865
leucyltransferase activity	GO:0008914	F	6	4	2	0.000914341	0.00553983
1-alkyl-2-acetylglycerophosphocholine esterase activity	GO:0003847	F	6	7	2	0.00312161	0.0149752
endopeptidase activity	GO:0004175	F	6	429	13	0.00316143	0.0150836
ketol-acid reductoisomerase activity	GO:0004455	F	6	24	3	0.00320475	0.0152487
phosphoric diester hydrolase activity	GO:0008081	F	6	58	4	0.0059496	0.0258505
RNA polymerase activity	GO:0034062	F	6	272	9	0.00753955	0.0308452
protein disulfide oxidoreductase activity	GO:0015035	F	6	63	4	0.00795703	0.0320294
phosphatase activity	GO:0016791	F	6	152	6	0.0122965	0.0463037
formate dehydrogenase (NAD+) activity	GO:0008863	F	6	1	1	0.0124571	0.0468078
scytalone dehydratase activity	GO:0030411	F	6	1	1	0.0124571	0.0464094
fumarylacetoacetase activity	GO:0004334	F	6	1	1	0.0124571	0.0460178
amide biosynthetic process	GO:0043604	P	6	878	36	7.27974e-10	1.69958e-08
translation	GO:0006412	P	6	729	32	1.26449e-09	2.87549e-08
peptide biosynthetic process	GO:0043043	P	6	744	32	2.06806e-09	4.58376e-08
cation transport	GO:0006812	P	6	946	35	1.68513e-08	3.27851e-07
nucleotide metabolic process	GO:0009117	P	6	683	28	5.7272e-08	1.01296e-06
glycoside biosynthetic process	GO:0016138	P	6	47	7	1.84013e-06	2.57766e-05
aminoglycoside antibiotic metabolic process	GO:0030647	P	6	47	7	1.84013e-06	2.47852e-05
alcohol biosynthetic process	GO:0046165	P	6	48	7	2.13122e-06	2.84868e-05
proton transport	GO:0015992	P	6	456	19	6.07037e-06	7.23076e-05
ribonucleoside metabolic process	GO:0009119	P	6	571	21	1.33665e-05	0.000149074
ion transmembrane transport	GO:0034220	P	6	404	17	1.63085e-05	0.000177368
purine nucleoside metabolic process	GO:0042278	P	6	551	20	2.56398e-05	0.00026409
extracellular polysaccharide metabolic process	GO:0046379	P	6	48	6	2.87284e-05	0.000287449
extracellular polysaccharide biosynthetic process	GO:0045226	P	6	48	6	2.87284e-05	0.000285815
RNA processing	GO:0006396	P	6	512	18	9.57359e-05	0.000798255
autophagosome assembly	GO:0000045	P	6	8	3	0.000102848	0.000849463
porphyrin-containing compound catabolic process	GO:0006787	P	6	38	5	0.000105536	0.000859509
tetrapyrrole catabolic process	GO:0033015	P	6	38	5	0.000105536	0.000855529
transcription, DNA-templated	GO:0006351	P	6	1901	43	0.000152149	0.00118934
RNA biosynthetic process	GO:0032774	P	6	1913	43	0.000174034	0.00133655
polyol metabolic process	GO:0019751	P	6	95	7	0.000193203	0.00147087
pyrimidine nucleobase metabolic process	GO:0006206	P	6	237	11	0.000215093	0.0016234
nucleoside monophosphate metabolic process	GO:0009123	P	6	453	16	0.000218068	0.00162484
nucleotide biosynthetic process	GO:0009165	P	6	211	10	0.000349128	0.00243555
tRNA threonylcarbamoyladenosine metabolic process	GO:0070525	P	6	49	5	0.000358226	0.00245021
ribonucleotide metabolic process	GO:0009259	P	6	494	16	0.000561058	0.00362514
chlorophyll metabolic process	GO:0015994	P	6	185	9	0.000564914	0.00363663
steroid biosynthetic process	GO:0006694	P	6	114	7	0.00058753	0.00374096
purine nucleobase metabolic process	GO:0006144	P	6	356	13	0.000607273	0.00383876
nucleoside triphosphate metabolic process	GO:0009141	P	6	450	15	0.000616601	0.0038837
polysaccharide biosynthetic process	GO:0000271	P	6	316	12	0.000692597	0.00430049
nucleoside monophosphate biosynthetic process	GO:0009124	P	6	156	8	0.000803741	0.00493807
nucleoside triphosphate biosynthetic process	GO:0009142	P	6	126	7	0.00106125	0.00625672
nucleoside biosynthetic process	GO:0009163	P	6	164	8	0.00111022	0.00645848
ribose phosphate biosynthetic process	GO:0046390	P	6	166	8	0.0011998	0.00675513
purine nucleotide metabolic process	GO:0006163	P	6	483	15	0.00124998	0.0069263
styrene catabolic process	GO:0042207	P	6	5	2	0.00151131	0.0081929
regulation of cellular macromolecule biosynthetic process	GO:2000112	P	6	1633	35	0.00153336	0.00828679
signal peptide processing	GO:0006465	P	6	19	3	0.00160683	0.00847456
protein processing	GO:0016485	P	6	46	4	0.00257251	0.0129068
purine-containing compound biosynthetic process	GO:0072522	P	6	164	7	0.00467716	0.021162
DNA repair	GO:0006281	P	6	400	12	0.00483737	0.0217186
regulation of transcription, DNA-templated	GO:0006355	P	6	1526	31	0.00595607	0.0258146
regulation of RNA biosynthetic process	GO:2001141	P	6	1527	31	0.00601006	0.0259202
ATP hydrolysis coupled transmembrane transport	GO:0090662	P	6	175	7	0.00661765	0.0276551
ncRNA metabolic process	GO:0034660	P	6	418	12	0.00677772	0.0282566
carboxylic acid metabolic process	GO:0019752	P	6	1045	23	0.00681605	0.0283489
water-soluble vitamin metabolic process	GO:0006767	P	6	224	8	0.00741921	0.0306393
valine biosynthetic process	GO:0009099	P	6	34	3	0.00864267	0.0343159
Golgi vesicle transport	GO:0048193	P	6	146	6	0.010228	0.0397099
mitochondrial transmembrane transport	GO:1990542	P	6	13	2	0.0110346	0.042187
protein oligomerization	GO:0051259	P	6	14	2	0.0127684	0.0466752
leucine biosynthetic process	GO:0009098	P	6	40	3	0.0135078	0.0489692
zinc ion binding	GO:0008270	F	7	1195	42	2.75034e-09	5.94548e-08
inorganic cation transmembrane transporter activity	GO:0022890	F	7	655	25	1.07286e-06	1.57864e-05
cyclic-nucleotide phosphodiesterase activity	GO:0004112	F	7	10	3	0.000216321	0.00161871
DNA-directed RNA polymerase activity	GO:0003899	F	7	206	8	0.00454711	0.0206269
endoribonuclease activity	GO:0004521	F	7	59	4	0.00632054	0.0269933
endonuclease activity, active with either ribo- or deoxyribonucleic acids and producing 3'-phosphomonoesters	GO:0016894	F	7	13	2	0.0110346	0.0424652
tRNA-specific ribonuclease activity	GO:0004549	F	7	14	2	0.0127684	0.0465779
streptomycin metabolic process	GO:0046343	P	7	47	7	1.84013e-06	2.5572e-05
polyol biosynthetic process	GO:0046173	P	7	47	7	1.84013e-06	2.53706e-05
cation transmembrane transport	GO:0098655	P	7	351	17	2.59505e-06	3.36588e-05
inorganic ion transmembrane transport	GO:0098660	P	7	352	17	2.69576e-06	3.44546e-05
metal ion transport	GO:0030001	P	7	479	20	3.37471e-06	4.16134e-05
monovalent inorganic cation transport	GO:0015672	P	7	622	22	1.52805e-05	0.000167226
purine ribonucleoside metabolic process	GO:0046128	P	7	551	20	2.56398e-05	0.000262545
hydrogen ion transmembrane transport	GO:1902600	P	7	282	13	6.34261e-05	0.000569534
nucleic acid-templated transcription	GO:0097659	P	7	1901	43	0.000152149	0.00118406
tRNA threonylcarbamoyladenosine modification	GO:0002949	P	7	49	5	0.000358226	0.00244067
purine nucleoside triphosphate metabolic process	GO:0009144	P	7	444	15	0.000537659	0.00351284
ribonucleoside triphosphate metabolic process	GO:0009199	P	7	444	15	0.000537659	0.00349978
ribonucleoside monophosphate metabolic process	GO:0009161	P	7	447	15	0.000575978	0.00368079
ribonucleoside triphosphate biosynthetic process	GO:0009201	P	7	126	7	0.00106125	0.00634214
purine nucleoside triphosphate biosynthetic process	GO:0009145	P	7	126	7	0.00106125	0.00627786
purine ribonucleotide metabolic process	GO:0009150	P	7	476	15	0.00108279	0.0063623
ribonucleoside biosynthetic process	GO:0042455	P	7	164	8	0.00111022	0.00648001
purine nucleoside monophosphate metabolic process	GO:0009126	P	7	429	14	0.00112947	0.00650562
ribonucleotide biosynthetic process	GO:0009260	P	7	166	8	0.0011998	0.00677692
ncRNA processing	GO:0034470	P	7	292	11	0.00121592	0.00682398
purine nucleoside biosynthetic process	GO:0042451	P	7	147	7	0.0025618	0.0129645
ribonucleoside monophosphate biosynthetic process	GO:0009156	P	7	149	7	0.00276255	0.013626
purine nucleotide biosynthetic process	GO:0006164	P	7	155	7	0.00343767	0.0161811
tRNA modification	GO:0006400	P	7	87	5	0.00471835	0.0212934
protein homooligomerization	GO:0051260	P	7	9	2	0.00526358	0.0230991
regulation of nucleic acid-templated transcription	GO:1903506	P	7	1526	31	0.00595607	0.0257508
purine nucleoside monophosphate biosynthetic process	GO:0009127	P	7	131	6	0.00615384	0.0264102
ATP hydrolysis coupled proton transport	GO:0015991	P	7	175	7	0.00661765	0.0277878
isoleucine biosynthetic process	GO:0009097	P	7	34	3	0.00864267	0.0343939
monocarboxylic acid biosynthetic process	GO:0072330	P	7	186	7	0.00910098	0.0358915
tRNA metabolic process	GO:0006399	P	7	342	10	0.0113781	0.043311
pyrimidine nucleotide biosynthetic process	GO:0006221	P	7	38	3	0.0117462	0.0445185
monovalent inorganic cation transmembrane transporter activity	GO:0015077	F	8	461	17	8.38429e-05	0.000712665
metal ion transmembrane transporter activity	GO:0046873	F	8	290	11	0.001151	0.00652233
proton-transporting ATP synthase activity, rotational mechanism	GO:0046933	F	8	24	3	0.00320475	0.0152074
endoribonuclease activity, producing 3'-phosphomonoesters	GO:0016892	F	8	10	2	0.00652539	0.0278004
hydrogen-exporting ATPase activity	GO:0036442	F	8	35	3	0.00936673	0.0368565
proton-transporting ATPase activity, rotational mechanism	GO:0046961	F	8	35	3	0.00936673	0.0367739
inorganic cation transmembrane transport	GO:0098662	P	8	351	17	2.59505e-06	3.34113e-05
adenosine metabolic process	GO:0046085	P	8	49	5	0.000358226	0.00245982
purine ribonucleoside triphosphate metabolic process	GO:0009205	P	8	444	15	0.000537659	0.003526
ATP metabolic process	GO:0046034	P	8	415	14	0.000824309	0.00504673
purine ribonucleoside triphosphate biosynthetic process	GO:0009206	P	8	126	7	0.00106125	0.00632057
purine ribonucleoside monophosphate metabolic process	GO:0009167	P	8	429	14	0.00112947	0.00648429
tRNA processing	GO:0008033	P	8	216	9	0.00167364	0.00880041
transition metal ion transport	GO:0000041	P	8	108	6	0.00239087	0.0122053
purine ribonucleoside biosynthetic process	GO:0046129	P	8	147	7	0.0025618	0.0129271
purine ribonucleotide biosynthetic process	GO:0009152	P	8	148	7	0.00266072	0.0132356
energy coupled proton transport, down electrochemical gradient	GO:0015985	P	8	111	6	0.00274227	0.0135642
purine ribonucleoside monophosphate biosynthetic process	GO:0009168	P	8	131	6	0.00615384	0.0263457
energy coupled proton transmembrane transport, against electrochemical gradient	GO:0015988	P	8	175	7	0.00661765	0.0277213
formate metabolic process	GO:0015942	P	8	1	1	0.0124571	0.0467075
hydrogen ion transmembrane transporter activity	GO:0015078	F	9	364	16	1.6923e-05	0.000182914
transition metal ion transmembrane transporter activity	GO:0046915	F	9	102	6	0.0017907	0.00935973
copper ion transmembrane transport	GO:0035434	P	9	15	3	0.000782983	0.00482748
copper ion transport	GO:0006825	P	9	19	3	0.00160683	0.00850016
ATP synthesis coupled proton transport	GO:0015986	P	9	111	6	0.00274227	0.0136026
ATP biosynthetic process	GO:0006754	P	9	117	6	0.00355941	0.0166645
copper ion transmembrane transporter activity	GO:0005375	F	10	15	3	0.000782983	0.00484453
