# Supplementary material for: Comparative transcriptome analysis of the invasive weed Mikania micrantha with its native congeners provides insights into genetic basis underlying successful invasion
Source: BMC Genomics. 2018 May 24;19:392. doi: 10.1186/s12864-018-4784-9 (PMC5968712; doi:10.1186/s12864-018-4784-9)
Supplement: Supplementary file 14 — Top 10% GO categories displaying the highest Ka/Ks ratios between two species. (a) M. micrantha-M. cordata. (b) M. micrantha-M. cordifolia. (c) M. cordata-M. cordifolia. (XLSX 19 kb) [file 12864_2018_4784_MOESM14_ESM.xlsx]

## Sheet: a
GO ID	Term type	GO term (level 4)	Gene Number	Ka/Ks
GO:0004857	Molecular Function	enzyme inhibitor activity	7	0.377817
GO:0010256	Biological Process	endomembrane system organization	2	0.385666
GO:0034641	Biological Process	cellular nitrogen compound metabolic process	831	0.38966
GO:0044801	Biological Process	single-organism membrane fusion	2	0.397203
GO:0048284	Biological Process	organelle fusion	2	0.397203
GO:0016849	Molecular Function	phosphorus-oxygen lyase activity	1	0.397415
GO:1901360	Biological Process	organic cyclic compound metabolic process	827	0.40133
GO:0046483	Biological Process	heterocycle metabolic process	814	0.403173
GO:0034702	Cellular Component	ion channel complex	3	0.403538
GO:0034703	Cellular Component	cation channel complex	3	0.403538
GO:0043170	Biological Process	macromolecule metabolic process	1185	0.404662
GO:0006725	Biological Process	cellular aromatic compound metabolic process	804	0.406863
GO:0031229	Cellular Component	intrinsic component of nuclear inner membrane	2	0.417535
GO:0031965	Cellular Component	nuclear membrane	2	0.417535
GO:0044453	Cellular Component	nuclear membrane part	2	0.417535
GO:0030141	Cellular Component	secretory granule	1	0.417957
GO:0006139	Biological Process	nucleobase-containing compound metabolic process	729	0.420376
GO:0044260	Biological Process	cellular macromolecule metabolic process	1082	0.422601
GO:0042816	Biological Process	vitamin B6 metabolic process	2	0.425864
GO:0008134	Molecular Function	transcription factor binding	3	0.431558
GO:0018942	Biological Process	organometal metabolic process	2	0.443531
GO:0005622	Cellular Component	intracellular	1012	0.443893
GO:0044424	Cellular Component	intracellular part	1013	0.443918
GO:0000346	Cellular Component	transcription export complex	1	0.458678
GO:0000347	Cellular Component	THO complex	1	0.458678
GO:0005887	Cellular Component	integral component of plasma membrane	6	0.478425
GO:0015995	Biological Process	chlorophyll biosynthetic process	2	0.485591
GO:1901265	Molecular Function	nucleoside phosphate binding	510	0.497232
GO:0097164	Biological Process	ammonium ion metabolic process	1	0.505824
GO:0048513	Biological Process	organ development	1	0.507843
GO:0048731	Biological Process	system development	1	0.507843
GO:0000166	Molecular Function	nucleotide binding	500	0.511118
GO:0019212	Molecular Function	phosphatase inhibitor activity	1	0.513514
GO:0048585	Biological Process	negative regulation of response to stimulus	2	0.523183
GO:0003712	Molecular Function	transcription cofactor activity	22	0.523713
GO:0043235	Cellular Component	receptor complex	3	0.539519
GO:0043229	Cellular Component	intracellular organelle	735	0.542825
GO:0043168	Molecular Function	anion binding	502	0.550469
GO:0019210	Molecular Function	kinase inhibitor activity	2	0.555723
GO:0038023	Molecular Function	signaling receptor activity	25	0.585223
GO:0006099	Biological Process	tricarboxylic acid cycle	3	0.613006
GO:0015977	Biological Process	carbon fixation	3	0.613006
GO:1902494	Cellular Component	catalytic complex	203	0.630991
GO:0032553	Molecular Function	ribonucleotide binding	418	0.633114
GO:0001882	Molecular Function	nucleoside binding	412	0.635478
GO:0016050	Biological Process	vesicle organization	1	0.661247
GO:0009968	Biological Process	negative regulation of signal transduction	1	0.662512
GO:0010648	Biological Process	negative regulation of cell communication	1	0.662512
GO:0023057	Biological Process	negative regulation of signaling	1	0.662512
GO:0043232	Cellular Component	intracellular non-membrane-bounded organelle	323	0.704683
GO:0009856	Biological Process	pollination	1	0.708155
GO:0044446	Cellular Component	intracellular organelle part	430	0.781683
GO:0019627	Biological Process	urea metabolic process	1	0.782609
GO:0044428	Cellular Component	nuclear part	176	0.850287
GO:0000149	Molecular Function	SNARE binding	1	0.855365
GO:0043296	Cellular Component	apical junction complex	1	0.860294
GO:0070160	Cellular Component	occluding junction	1	0.860294
GO:0000981	Molecular Function	sequence-specific DNA binding RNA polymerase II transcription factor activity	1	1.29293
GO:0098763	Biological Process	mitotic cell cycle phase	1	1.50725
GO:0044427	Cellular Component	chromosomal part	120	1.54999
GO:0019787	Molecular Function	ubiquitin-like protein transferase activity	58	1.7336
GO:0000151	Cellular Component	ubiquitin ligase complex	44	1.92696
GO:0033554	Biological Process	cellular response to stress	98	2.77301
GO:0006281	Biological Process	DNA repair	26	11.3779

## Sheet: b
GO ID	Term type	GO term (level 4)	Gene Number	Ka/Ks
GO:0007618	Biological Process	mating	1	0.309429
GO:0031248	Cellular Component	protein acetyltransferase complex	10	0.312252
GO:0016050	Biological Process	vesicle organization	1	0.314204
GO:0043934	Biological Process	sporulation	4	0.327089
GO:0031229	Cellular Component	intrinsic component of nuclear inner membrane	2	0.330684
GO:0031965	Cellular Component	nuclear membrane	2	0.330684
GO:0044453	Cellular Component	nuclear membrane part	2	0.330684
GO:0034641	Biological Process	cellular nitrogen compound metabolic process	831	0.332794
GO:0002683	Biological Process	negative regulation of immune system process	1	0.333333
GO:0002698	Biological Process	negative regulation of immune effector process	1	0.333333
GO:0002832	Biological Process	negative regulation of response to biotic stimulus	1	0.333333
GO:0031348	Biological Process	negative regulation of defense response	1	0.333333
GO:0032102	Biological Process	negative regulation of response to external stimulus	1	0.333333
GO:0043901	Biological Process	negative regulation of multi-organism process	1	0.333333
GO:0050687	Biological Process	negative regulation of defense response to virus	1	0.333333
GO:0031970	Cellular Component	organelle envelope lumen	1	0.333969
GO:1901360	Biological Process	organic cyclic compound metabolic process	827	0.335162
GO:0046483	Biological Process	heterocycle metabolic process	814	0.33708
GO:0006725	Biological Process	cellular aromatic compound metabolic process	804	0.339617
GO:0018942	Biological Process	organometal metabolic process	2	0.3425
GO:0006139	Biological Process	nucleobase-containing compound metabolic process	729	0.351778
GO:0044815	Cellular Component	DNA packaging complex	5	0.352323
GO:1990104	Cellular Component	DNA bending complex	5	0.352323
GO:0019538	Biological Process	protein metabolic process	642	0.352759
GO:0015995	Biological Process	chlorophyll biosynthetic process	2	0.365801
GO:0006099	Biological Process	tricarboxylic acid cycle	3	0.380112
GO:0015977	Biological Process	carbon fixation	3	0.380112
GO:0043170	Biological Process	macromolecule metabolic process	1185	0.381099
GO:0050794	Biological Process	regulation of cellular process	542	0.401897
GO:0043235	Cellular Component	receptor complex	3	0.403331
GO:0044260	Biological Process	cellular macromolecule metabolic process	1082	0.403343
GO:0001101	Biological Process	response to acid chemical	2	0.420304
GO:1901700	Biological Process	response to oxygen-containing compound	2	0.420304
GO:0022603	Biological Process	regulation of anatomical structure morphogenesis	1	0.433962
GO:0022604	Biological Process	regulation of cell morphogenesis	1	0.433962
GO:0050793	Biological Process	regulation of developmental process	1	0.433962
GO:0042816	Biological Process	vitamin B6 metabolic process	2	0.447476
GO:0007548	Biological Process	sex differentiation	2	0.451791
GO:0016849	Molecular Function	phosphorus-oxygen lyase activity	1	0.463097
GO:0097354	Biological Process	prenylation	2	0.464047
GO:0004857	Molecular Function	enzyme inhibitor activity	7	0.470217
GO:0000346	Cellular Component	transcription export complex	1	0.49697
GO:0000347	Cellular Component	THO complex	1	0.49697
GO:0009790	Biological Process	embryo development	1	0.508075
GO:0019222	Biological Process	regulation of metabolic process	339	0.541177
GO:0031323	Biological Process	regulation of cellular metabolic process	323	0.568168
GO:0060255	Biological Process	regulation of macromolecule metabolic process	318	0.569028
GO:0030414	Molecular Function	peptidase inhibitor activity	4	0.576845
GO:0061134	Molecular Function	peptidase regulator activity	4	0.576845
GO:0061135	Molecular Function	endopeptidase regulator activity	4	0.576845
GO:0080090	Biological Process	regulation of primary metabolic process	311	0.581722
GO:0009889	Biological Process	regulation of biosynthetic process	284	0.61064
GO:0051171	Biological Process	regulation of nitrogen compound metabolic process	279	0.638959
GO:0019028	Cellular Component	viral capsid	9	0.718917
GO:0019627	Biological Process	urea metabolic process	1	0.823183
GO:1901575	Biological Process	organic substance catabolic process	166	0.946835
GO:0044248	Biological Process	cellular catabolic process	165	1.04577
GO:0048519	Biological Process	negative regulation of biological process	26	6.28556
GO:0048523	Biological Process	negative regulation of cellular process	19	8.6544
GO:0009892	Biological Process	negative regulation of metabolic process	15	10.7372
GO:0010605	Biological Process	negative regulation of macromolecule metabolic process	12	12.0845
GO:0031324	Biological Process	negative regulation of cellular metabolic process	11	12.6524
GO:0009890	Biological Process	negative regulation of biosynthetic process	7	15.4654
GO:0051172	Biological Process	negative regulation of nitrogen compound metabolic process	6	15.9157

## Sheet: c
GO ID	Term type	GO term (level 4)	Gene Number	Ka/Ks
GO:0031970	Cellular Component	organelle envelope lumen	1	0.381295
GO:0009636	Biological Process	response to toxic substance	3	0.385222
GO:0000166	Molecular Function	nucleotide binding	500	0.388612
GO:0043168	Molecular Function	anion binding	502	0.399777
GO:0005622	Cellular Component	intracellular	1012	0.405288
GO:0044424	Cellular Component	intracellular part	1013	0.405317
GO:0048585	Biological Process	negative regulation of response to stimulus	2	0.408859
GO:0097354	Biological Process	prenylation	2	0.409019
GO:0043231	Cellular Component	intracellular membrane-bounded organelle	534	0.414955
GO:0010256	Biological Process	endomembrane system organization	2	0.426183
GO:0003712	Molecular Function	transcription cofactor activity	22	0.42744
GO:0050794	Biological Process	regulation of cellular process	542	0.429351
GO:0018942	Biological Process	organometal metabolic process	2	0.442634
GO:0032553	Molecular Function	ribonucleotide binding	418	0.443209
GO:0001882	Molecular Function	nucleoside binding	412	0.445539
GO:0009968	Biological Process	negative regulation of signal transduction	1	0.465324
GO:0010648	Biological Process	negative regulation of cell communication	1	0.465324
GO:0023057	Biological Process	negative regulation of signaling	1	0.465324
GO:0042816	Biological Process	vitamin B6 metabolic process	2	0.480539
GO:0038023	Molecular Function	signaling receptor activity	25	0.485443
GO:0034641	Biological Process	cellular nitrogen compound metabolic process	831	0.494405
GO:0000346	Cellular Component	transcription export complex	1	0.49497
GO:0000347	Cellular Component	THO complex	1	0.49497
GO:0043229	Cellular Component	intracellular organelle	735	0.496392
GO:0043232	Cellular Component	intracellular non-membrane-bounded organelle	323	0.50389
GO:1901360	Biological Process	organic cyclic compound metabolic process	827	0.506014
GO:0046483	Biological Process	heterocycle metabolic process	814	0.50984
GO:0006725	Biological Process	cellular aromatic compound metabolic process	804	0.514659
GO:0019538	Biological Process	protein metabolic process	642	0.532582
GO:0006139	Biological Process	nucleobase-containing compound metabolic process	729	0.537172
GO:0000149	Molecular Function	SNARE binding	1	0.548325
GO:0007618	Biological Process	mating	1	0.554074
GO:0033057	Biological Process	multicellular organismal reproductive behavior	1	0.554074
GO:0044705	Biological Process	multi-organism reproductive behavior	1	0.554074
GO:0045924	Biological Process	regulation of female receptivity	1	0.554074
GO:0043235	Cellular Component	receptor complex	3	0.56122
GO:0019222	Biological Process	regulation of metabolic process	339	0.562423
GO:0031323	Biological Process	regulation of cellular metabolic process	323	0.579926
GO:0043170	Biological Process	macromolecule metabolic process	1185	0.585869
GO:0009790	Biological Process	embryo development	1	0.592652
GO:0060255	Biological Process	regulation of macromolecule metabolic process	318	0.592995
GO:0080090	Biological Process	regulation of primary metabolic process	311	0.59513
GO:0009889	Biological Process	regulation of biosynthetic process	284	0.621236
GO:0044260	Biological Process	cellular macromolecule metabolic process	1082	0.627147
GO:0051171	Biological Process	regulation of nitrogen compound metabolic process	279	0.646695
GO:0044446	Cellular Component	intracellular organelle part	430	0.748707
GO:1902494	Cellular Component	catalytic complex	203	0.762257
GO:0019627	Biological Process	urea metabolic process	1	0.77605
GO:1901575	Biological Process	organic substance catabolic process	166	0.883532
GO:0019028	Cellular Component	viral capsid	9	0.893838
GO:0044248	Biological Process	cellular catabolic process	165	0.944622
GO:0044428	Cellular Component	nuclear part	176	0.981778
GO:0044427	Cellular Component	chromosomal part	120	1.08585
GO:0033554	Biological Process	cellular response to stress	98	1.66153
GO:0019787	Molecular Function	ubiquitin-like protein transferase activity	58	2.01701
GO:0000151	Cellular Component	ubiquitin ligase complex	44	2.35445
GO:0006281	Biological Process	DNA repair	26	5.55316
GO:0048519	Biological Process	negative regulation of biological process	26	7.90788
GO:0048523	Biological Process	negative regulation of cellular process	19	10.274
GO:0009892	Biological Process	negative regulation of metabolic process	15	13.0528
GO:0010605	Biological Process	negative regulation of macromolecule metabolic process	12	15.5469
GO:0031324	Biological Process	negative regulation of cellular metabolic process	11	15.582
GO:0009890	Biological Process	negative regulation of biosynthetic process	7	20.7904
GO:0051172	Biological Process	negative regulation of nitrogen compound metabolic process	6	21.9824
