# Supplementary material for: Comparative transcriptome analysis of the invasive weed Mikania micrantha with its native congeners provides insights into genetic basis underlying successful invasion
Source: BMC Genomics. 2018 May 24;19:392. doi: 10.1186/s12864-018-4784-9 (PMC5968712; doi:10.1186/s12864-018-4784-9)
Supplement: Supplementary file 15 — Identification of GO categories with accelerated evolution between invasive and non-invasive Mikania. (a) M. micrantha-M. cordata vs. M. cordata-M. cordifolia. (b) M. micrantha-M. cordifolia vs. M. cordata-M. cordifolia. (XLSX 36 kb) [file 12864_2018_4784_MOESM15_ESM.xlsx]

## Sheet: a
GO ID	Term type	GO term (level 4)	Gene number	M. micrantha - M. cordata					M. cordata - M. cordifolia					P value
				A	S	Ka	Ks	Ka/Ks	A	S	Ka	Ks	Ka/Ks
GO:0032989	Biological Process	cellular component morphogenesis	4	22.4827	76.4424	0.005075	0.0602	0.0843023	58.6342	441.159	0.0179	0.30515	0.0586597	0.0046738
GO:0048869	Biological Process	cellular developmental process	10	105.427	324.423	0.00966	0.08275	0.116737	135.938	708.017	0.01416	0.20512	0.0690328	0.000241814
GO:0042440	Biological Process	pigment metabolic process	54	380.352	1087.96	0.0145056	0.109817	0.132089	433.002	1589.53	0.0175426	0.161785	0.108431	0.00102818
GO:0008104	Biological Process	protein localization	169	1280.7	3360.95	0.0133976	0.100766	0.132958	1947.16	5482.98	0.0197314	0.168967	0.116776	0.0474972
GO:0009653	Biological Process	anatomical structure morphogenesis	10	38.8393	117.261	0.00731	0.05479	0.133419	96.6998	527.425	0.01645	0.17933	0.0917303	0.00335403
GO:0051649	Biological Process	establishment of localization in cell	174	1361.58	3401.7	0.0144017	0.106	0.135865	2128.66	5738.36	0.0214632	0.179007	0.119902	0.0323434
GO:0070727	Biological Process	cellular macromolecule localization	145	1215.67	3065.76	0.0146876	0.105619	0.139062	1842.27	5020.69	0.0215614	0.175423	0.12291	0.03677
GO:0022607	Biological Process	cellular component assembly	83	583.673	1381.9	0.0123434	0.0874627	0.141127	1178.09	3107.4	0.0242699	0.191389	0.126809	0.0370381
GO:0006810	Biological Process	transport	474	3765.99	9328.95	0.0153865	0.10831	0.14206	5546.69	14866.2	0.0224553	0.173159	0.12968	0.000818637
GO:0061024	Biological Process	membrane organization	28	184.111	313.882	0.00878929	0.0569714	0.154275	336.302	793.655	0.0159857	0.129357	0.123578	0.00234066
GO:0006629	Biological Process	lipid metabolic process	194	1393.5	3271.03	0.0152294	0.0961912	0.158324	2174.58	5602.51	0.0234881	0.168326	0.13954	0.0115286
GO:0042592	Biological Process	homeostatic process	47	292.775	561.242	0.0128149	0.0793723	0.161453	452.64	1067.38	0.0240319	0.172532	0.13929	0.0120284
GO:0044800	Biological Process	multi-organism membrane fusion	4	73.9805	71.1121	0.01965	0.1054	0.186433	62.9781	132.953	0.02305	0.17295	0.133276	0.000262975
GO:0044803	Biological Process	multi-organism membrane organization	4	73.9805	71.1121	0.01965	0.1054	0.186433	62.9781	132.953	0.02305	0.17295	0.133276	0.000262975
GO:0051828	Biological Process	entry into other organism involved in symbiotic interaction	4	73.9805	71.1121	0.01965	0.1054	0.186433	62.9781	132.953	0.02305	0.17295	0.133276	0.000262975
GO:0052126	Biological Process	movement in host environment	4	73.9805	71.1121	0.01965	0.1054	0.186433	62.9781	132.953	0.02305	0.17295	0.133276	0.000262975
GO:0019725	Biological Process	cellular homeostasis	37	215.608	408.921	0.0132784	0.0696405	0.19067	359.035	826.86	0.0271541	0.187422	0.144882	0.0354997
GO:0009896	Biological Process	positive regulation of catabolic process	17	83.6437	160.135	0.0144529	0.0752765	0.191998	109.99	330.419	0.0190824	0.150259	0.126997	0.00510398
GO:0022613	Biological Process	ribonucleoprotein complex biogenesis	122	2461.61	3277.64	0.0305123	0.157643	0.193554	3135.76	4668.05	0.042682	0.252118	0.169294	0.000787251
GO:0009894	Biological Process	regulation of catabolic process	21	95.0304	176.673	0.013119	0.0675333	0.19426	125.253	366.663	0.0174429	0.135038	0.12917	0.00296885
GO:0043414	Biological Process	macromolecule methylation	37	383.442	621.698	0.0232973	0.115281	0.202091	481.164	927.884	0.0302622	0.182027	0.166251	0.0238
GO:0051276	Biological Process	chromosome organization	49	273.22	369.704	0.0109837	0.0486551	0.225746	592.286	960.45	0.0205082	0.10969	0.186965	0.0306584
GO:0019748	Biological Process	secondary metabolic process	23	258.047	450.83	0.0325478	0.1429	0.227766	213.921	531.977	0.0195261	0.130191	0.14998	0.00102352
GO:0048583	Biological Process	regulation of response to stimulus	13	85.75	144.696	0.0112462	0.0486077	0.231366	300.801	748.392	0.0268231	0.171785	0.156144	0.00554288
GO:0009893	Biological Process	positive regulation of metabolic process	25	225.265	319.493	0.022316	0.09214	0.242197	190.227	478.032	0.021572	0.144936	0.148838	1.80165e-06
GO:0031325	Biological Process	positive regulation of cellular metabolic process	25	225.265	319.493	0.022316	0.09214	0.242197	190.227	478.032	0.021572	0.144936	0.148838	1.80165e-06
GO:0010646	Biological Process	regulation of cell communication	11	80.693	130.649	0.0127	0.0503273	0.252348	284.36	725.192	0.0297818	0.194427	0.153177	0.00187932
GO:0023051	Biological Process	regulation of signaling	11	80.693	130.649	0.0127	0.0503273	0.252348	284.36	725.192	0.0297818	0.194427	0.153177	0.00187932
GO:0009966	Biological Process	regulation of signal transduction	8	67.6063	102.334	0.0148125	0.0567875	0.260841	261.28	666.591	0.0364	0.235513	0.154557	0.00128846
GO:0007154	Biological Process	cell communication	221	3277.5	3755.54	0.0249919	0.0889701	0.280902	4253.96	6415.97	0.0336683	0.16042	0.209876	4.69741e-19
GO:0001775	Biological Process	cell activation	14	79.9823	107.741	0.0127143	0.04405	0.288633	276.538	677.345	0.0273357	0.158836	0.172101	0.000197165
GO:0009891	Biological Process	positive regulation of biosynthetic process	8	141.622	159.358	0.039025	0.127975	0.304942	80.2368	147.613	0.0268625	0.133625	0.201029	0.00291682
GO:0010604	Biological Process	positive regulation of macromolecule metabolic process	8	141.622	159.358	0.039025	0.127975	0.304942	80.2368	147.613	0.0268625	0.133625	0.201029	0.00291682
GO:0009611	Biological Process	response to wounding	13	79.9823	98.0224	0.0136923	0.0447	0.306316	276.473	655.89	0.0294308	0.164554	0.178852	5.26581e-05
GO:0050817	Biological Process	coagulation	13	79.9823	98.0224	0.0136923	0.0447	0.306316	276.473	655.89	0.0294308	0.164554	0.178852	5.26581e-05
GO:0050878	Biological Process	regulation of body fluid levels	13	79.9823	98.0224	0.0136923	0.0447	0.306316	276.473	655.89	0.0294308	0.164554	0.178852	5.26581e-05
GO:0016458	Biological Process	gene silencing	3	52.4634	40.5928	0.0148	0.0462	0.320346	63.4676	82.6413	0.0190667	0.0827667	0.230366	0.0316867
GO:0051173	Biological Process	positive regulation of nitrogen compound metabolic process	6	134.582	145.577	0.0508167	0.155217	0.327392	69.1668	117.474	0.03395	0.15405	0.220383	0.00868907
GO:0009404	Biological Process	toxin metabolic process	8	152.491	166.348	0.062675	0.184188	0.340278	100.097	182.396	0.0310375	0.167675	0.185105	0.00142821
GO:0008643	Biological Process	carbohydrate transport	8	99.0792	94.6397	0.03695	0.104625	0.353166	131.731	185.782	0.0475	0.177975	0.266891	0.0219736
GO:0007165	Biological Process	signal transduction	113	2436.02	2124.39	0.0317018	0.0870841	0.364036	3103.27	3892.34	0.041669	0.167358	0.248981	7.78203e-22
GO:0034641	Biological Process	cellular nitrogen compound metabolic process	831	20107.6	14859.9	0.0416478	0.106882	0.38966	28033	22157.3	0.0789918	0.159771	0.494405	8.55803e-07
GO:1901360	Biological Process	organic cyclic compound metabolic process	827	20090.2	14531.7	0.0417336	0.103988	0.40133	27993	21763.2	0.0791539	0.156426	0.506014	1.73346e-07
GO:0046483	Biological Process	heterocycle metabolic process	814	20023.4	14414.4	0.0422631	0.104826	0.403173	27885.4	21541.5	0.0801898	0.157284	0.50984	3.44837e-07
GO:0006725	Biological Process	cellular aromatic compound metabolic process	804	19943.9	14202.5	0.0426397	0.104801	0.406863	27778.4	21253.5	0.080982	0.157351	0.514659	2.43498e-07
GO:0006139	Biological Process	nucleobase-containing compound metabolic process	729	19221.2	13036.3	0.0453289	0.10783	0.420376	26797.6	19503.5	0.086735	0.161466	0.537172	8.86199e-07
GO:0015995	Biological Process	chlorophyll biosynthetic process	2	65.8345	40.9019	0.05055	0.1041	0.485591	21.4815	39.6554	0.02795	0.10755	0.259879	0.00038473
GO:0097164	Biological Process	ammonium ion metabolic process	1	16.0877	11.2868	0.0304	0.0601	0.505824	17.0435	31.2145	0.0322	0.1663	0.193626	0.0267603
GO:0006099	Biological Process	tricarboxylic acid cycle	3	51.1237	33.8855	0.0449333	0.0733	0.613006	40.947	62.0936	0.0382333	0.1029	0.371558	0.00409058
GO:0015977	Biological Process	carbon fixation	3	51.1237	33.8855	0.0449333	0.0733	0.613006	40.947	62.0936	0.0382333	0.1029	0.371558	0.00409058
GO:0033554	Biological Process	cellular response to stress	98	14144.1	1447.63	0.222577	0.0802653	2.77301	14434	2384.54	0.230388	0.13866	1.66153	6.85512e-43
GO:0006281	Biological Process	DNA repair	26	13753.6	288.186	0.807612	0.0709808	11.3779	13814.9	536.999	0.821569	0.147946	5.55316	6.93455e-18
GO:0030117	Cellular Component	membrane coat	26	296.344	824.082	0.0134731	0.102442	0.131519	444.931	1492.82	0.0208654	0.214381	0.0973286	0.0159654
GO:0005737	Cellular Component	cytoplasm	340	4176.69	7833.1	0.0212265	0.138764	0.152969	5901.98	12307.8	0.0294853	0.206613	0.142708	1.00529e-05
GO:0044444	Cellular Component	cytoplasmic part	340	4176.69	7833.1	0.0212265	0.138764	0.152969	5901.98	12307.8	0.0294853	0.206613	0.142708	1.00529e-05
GO:0012506	Cellular Component	vesicle membrane	19	167.021	358.569	0.0124737	0.0754947	0.165226	303.66	938.743	0.0237895	0.223553	0.106416	0.000904296
GO:0044433	Cellular Component	cytoplasmic vesicle part	19	167.021	358.569	0.0124737	0.0754947	0.165226	303.66	938.743	0.0237895	0.223553	0.106416	0.000904296
GO:0031410	Cellular Component	cytoplasmic vesicle	22	187.587	391.688	0.012	0.0721591	0.166299	343.274	988.595	0.0228091	0.203709	0.111969	0.00160075
GO:0031988	Cellular Component	membrane-bounded vesicle	22	187.587	391.688	0.012	0.0721591	0.166299	343.274	988.595	0.0228091	0.203709	0.111969	0.00160075
GO:0012505	Cellular Component	endomembrane system	111	965.013	1689.44	0.0201613	0.109717	0.183757	1278.94	2553.82	0.0220856	0.132207	0.167053	0.00677804
GO:0030529	Cellular Component	ribonucleoprotein complex	141	2615.83	3530.85	0.0284418	0.146857	0.19367	3206.98	5039.94	0.0357674	0.223546	0.16	4.72872e-06
GO:0031224	Cellular Component	intrinsic component of membrane	314	4378.51	6107.85	0.025849	0.118229	0.218635	5456.44	9645.54	0.0309204	0.167265	0.184859	4.66798e-20
GO:0046930	Cellular Component	pore complex	19	177.944	215.569	0.0250895	0.108863	0.230468	214.699	377.447	0.0247789	0.154279	0.160611	0.00322305
GO:0036338	Cellular Component	viral membrane	24	215.521	260.523	0.0166167	0.0666208	0.249421	476.759	978.047	0.0314958	0.169996	0.185274	4.57241e-07
GO:0016021	Cellular Component	integral component of membrane	41	397.647	494.192	0.0292122	0.116439	0.25088	549.307	939.304	0.0275049	0.150851	0.182331	0.000116998
GO:0031301	Cellular Component	integral component of organelle membrane	13	175.628	217.034	0.0452077	0.172254	0.262448	240.443	439.917	0.0332154	0.187762	0.176902	0.00112703
GO:0005635	Cellular Component	nuclear envelope	21	283.705	294.381	0.0429286	0.146943	0.292145	238.872	402.023	0.0263095	0.1504	0.17493	1.90156e-05
GO:0005615	Cellular Component	extracellular space	13	79.9823	98.0224	0.0136923	0.0447	0.306316	276.473	655.89	0.0294308	0.164554	0.178852	5.26581e-05
GO:0005622	Cellular Component	intracellular	1012	22505.2	18116.7	0.0510819	0.115077	0.443893	31796.5	28435.7	0.0705949	0.174184	0.405288	1.78003e-16
GO:0044424	Cellular Component	intracellular part	1013	22511.3	18119.9	0.0510433	0.114984	0.443918	31806.8	28442.1	0.0705455	0.17405	0.405317	1.70193e-16
GO:0043229	Cellular Component	intracellular organelle	735	20244.7	13318.8	0.0631359	0.11631	0.542825	28284.6	20691.9	0.086802	0.174866	0.496392	8.9031e-14
GO:0043232	Cellular Component	intracellular non-membrane-bounded organelle	323	11548	6109.65	0.0851502	0.120835	0.704683	12976.4	9386	0.0941161	0.186779	0.50389	1.60855e-51
GO:0044446	Cellular Component	intracellular organelle part	430	16591.4	7993.21	0.0929207	0.118873	0.781683	23518	12271	0.127911	0.170843	0.748707	3.00656e-06
GO:0044427	Cellular Component	chromosomal part	120	8665.57	2326.2	0.190428	0.122857	1.54999	9287.4	3546.17	0.201548	0.185613	1.08585	2.65809e-31
GO:0016820	Molecular Function	hydrolase activity, acting on acid anhydrides, catalyzing transmembrane movement of substances	15	341.016	942.191	0.0257733	0.252907	0.101908	218.412	808.96	0.0226067	0.254113	0.0889629	0.00143013
GO:0016817	Molecular Function	hydrolase activity, acting on acid anhydrides	201	1384.95	4045.5	0.0107896	0.0972358	0.110963	1785.84	6308.84	0.0145965	0.151261	0.0964991	1.94167e-06
GO:0016903	Molecular Function	oxidoreductase activity, acting on the aldehyde or oxo group of donors	14	120.089	378.479	0.0198071	0.152264	0.130084	113.825	497.765	0.0126071	0.16505	0.0763838	0.0159472
GO:0016859	Molecular Function	cis-trans isomerase activity	7	56.0413	138.085	0.0161857	0.119386	0.135575	28.5772	125.14	0.0118857	0.131671	0.090268	0.0165632
GO:0016746	Molecular Function	transferase activity, transferring acyl groups	48	365.602	940.574	0.0147646	0.106867	0.138159	618.974	1834.43	0.0272187	0.216506	0.125718	0.0335682
GO:0016772	Molecular Function	transferase activity, transferring phosphorus-containing groups	312	3608.81	7521.16	0.0180872	0.113365	0.159548	5007.5	11193.4	0.0273516	0.185391	0.147535	0.00402627
GO:0043169	Molecular Function	cation binding	444	4400.56	9712.31	0.0192946	0.11975	0.161124	6359.84	14904.9	0.028659	0.192275	0.149052	0.00540474
GO:0016757	Molecular Function	transferase activity, transferring glycosyl groups	63	986.193	1828.77	0.0277714	0.168843	0.164481	1278.58	2744.94	0.031	0.206329	0.150246	0.00261363
GO:0017171	Molecular Function	serine hydrolase activity	52	489.252	946.285	0.0171846	0.0981462	0.175092	830.751	1822.58	0.0282442	0.188081	0.150171	0.0398968
GO:0005057	Molecular Function	receptor signaling protein activity	15	202.521	319.618	0.0181533	0.0861	0.21084	228.49	468.549	0.0224267	0.171453	0.130803	0.014626
GO:0005102	Molecular Function	receptor binding	30	170.926	251.772	0.0143833	0.06002	0.239642	310.03	582.773	0.0237333	0.1444	0.164358	0.0249069
GO:0019899	Molecular Function	enzyme binding	11	51.516	95.2744	0.0139545	0.0571455	0.244193	199.041	622.129	0.0368182	0.307345	0.119794	0.00286788
GO:0016705	Molecular Function	oxidoreductase activity, acting on paired donors, with incorporation or reduction of molecular oxygen	27	550.38	797.128	0.0871778	0.279537	0.311865	670.185	1649.67	0.0434037	0.292833	0.14822	1.23574e-13
GO:0051213	Molecular Function	dioxygenase activity	28	532.819	736.313	0.0830714	0.258907	0.320854	515.485	901.83	0.0339714	0.182736	0.185905	0.00147966
GO:0016769	Molecular Function	transferase activity, transferring nitrogenous groups	2	64.4066	71.1345	0.03995	0.12305	0.324665	24.6013	81.6646	0.014	0.1259	0.111199	8.56894e-05
GO:0016886	Molecular Function	ligase activity, forming phosphoric ester bonds	6	127.151	91.7641	0.0395833	0.115367	0.343109	63.9633	82.0045	0.0321667	0.106333	0.302508	0.00508139
GO:0008134	Molecular Function	transcription factor binding	3	25.8347	16.8608	0.0426667	0.0988667	0.431558	26.9765	41.0191	0.0437333	0.127367	0.343366	0.0252805
GO:1901265	Molecular Function	nucleoside phosphate binding	510	18425.7	12126.5	0.0554498	0.111517	0.497232	19473	15921.3	0.0603682	0.158443	0.381009	4.17577e-43
GO:0000166	Molecular Function	nucleotide binding	500	18325	11616.5	0.0562626	0.110078	0.511118	19345.2	15361.1	0.061171	0.157409	0.388612	3.97798e-45
GO:0003712	Molecular Function	transcription cofactor activity	22	383.991	321.608	0.0649	0.123923	0.523713	428.838	464.649	0.0644909	0.150877	0.42744	0.00592693
GO:0043168	Molecular Function	anion binding	502	18399.1	10948.9	0.0555906	0.100988	0.550469	19458.8	15232.5	0.0605076	0.151353	0.399777	1.03277e-64
GO:0038023	Molecular Function	signaling receptor activity	25	1989.66	1069.33	0.111204	0.19002	0.585223	2109.85	1249.8	0.123052	0.253484	0.485443	0.0305632
GO:0032553	Molecular Function	ribonucleotide binding	418	17635.1	9000.77	0.0639962	0.101082	0.633114	18588.6	12970.8	0.0692945	0.156347	0.443209	8.3336e-74
GO:0001882	Molecular Function	nucleoside binding	412	17615.3	8951.49	0.0648049	0.101978	0.635478	18542.7	12855.8	0.0700772	0.157286	0.445539	1.76414e-72

## Sheet: b
GO ID	Term type	GO term (level 4)	Gene number	M. micrantha - M. cordifolia					M. cordata - M. cordifolia					P value
				A	S	Ka	Ks	Ka/Ks	A	S	Ka	Ks	Ka/Ks
GO:0051181	Biological Process	cofactor transport	3	54.6715	131.881	0.0159	0.134	0.118657	149.893	531.739	0.0549	0.708533	0.077484	0.0205342
GO:0015939	Biological Process	pantothenate metabolic process	14	73.4295	177.549	0.0108786	0.0912214	0.119255	142.08	492.822	0.0280786	0.289593	0.0969588	0.018623
GO:1901678	Biological Process	iron coordination entity transport	2	52.5703	124.36	0.0198	0.1647	0.120219	147.801	523.051	0.0783	1.02135	0.0766632	0.0182804
GO:0010941	Biological Process	regulation of cell death	7	43.3774	105.532	0.0142857	0.110214	0.129618	176.877	723.178	0.0369714	0.417957	0.0884575	0.00627835
GO:0008219	Biological Process	cell death	9	57.5905	137.468	0.0136444	0.104133	0.131029	185.981	752.906	0.0304	0.341756	0.0889525	0.00146008
GO:0042440	Biological Process	pigment metabolic process	54	396.372	1077.88	0.0141204	0.106657	0.13239	433.002	1589.53	0.0175426	0.161785	0.108431	0.00010484
GO:0048518	Biological Process	positive regulation of biological process	29	227.012	509.725	0.0156241	0.116707	0.133875	335.557	1156.42	0.0248897	0.212745	0.116993	1.64506e-05
GO:0048522	Biological Process	positive regulation of cellular process	29	227.012	509.725	0.0156241	0.116707	0.133875	335.557	1156.42	0.0248897	0.212745	0.116993	1.64506e-05
GO:0009615	Biological Process	response to virus	8	132.39	344.32	0.025875	0.189963	0.136211	144.707	489.803	0.026475	0.259037	0.102205	0.0344719
GO:0031341	Biological Process	regulation of cell killing	1	11.0835	26.9316	0.0128	0.0922	0.138829	134.107	650.765	0.1533	2.2979	0.0667131	0.039099
GO:0031343	Biological Process	positive regulation of cell killing	1	11.0835	26.9316	0.0128	0.0922	0.138829	134.107	650.765	0.1533	2.2979	0.0667131	0.039099
GO:0043902	Biological Process	positive regulation of multi-organism process	1	11.0835	26.9316	0.0128	0.0922	0.138829	134.107	650.765	0.1533	2.2979	0.0667131	0.039099
GO:0043903	Biological Process	regulation of symbiosis, encompassing mutualism through parasitism	1	11.0835	26.9316	0.0128	0.0922	0.138829	134.107	650.765	0.1533	2.2979	0.0667131	0.039099
GO:0044364	Biological Process	disruption of cells of other organism	1	11.0835	26.9316	0.0128	0.0922	0.138829	134.107	650.765	0.1533	2.2979	0.0667131	0.039099
GO:0051709	Biological Process	regulation of killing of cells of other organism	1	11.0835	26.9316	0.0128	0.0922	0.138829	134.107	650.765	0.1533	2.2979	0.0667131	0.039099
GO:0051712	Biological Process	positive regulation of killing of cells of other organism	1	11.0835	26.9316	0.0128	0.0922	0.138829	134.107	650.765	0.1533	2.2979	0.0667131	0.039099
GO:0051883	Biological Process	killing of cells in other organism involved in symbiotic interaction	1	11.0835	26.9316	0.0128	0.0922	0.138829	134.107	650.765	0.1533	2.2979	0.0667131	0.039099
GO:0010942	Biological Process	positive regulation of cell death	2	14.0924	33.4045	0.0102	0.0706	0.144476	139.131	657.347	0.08285	1.17575	0.0704657	0.0243398
GO:0043900	Biological Process	regulation of multi-organism process	4	29.7123	56.6337	0.01	0.067325	0.148533	151.56	680.399	0.04465	0.61615	0.0724661	0.000276586
GO:0045229	Biological Process	external encapsulating structure organization	5	53.1	123.741	0.0214	0.14238	0.150302	68.617	256.083	0.02632	0.28592	0.0920537	0.0191095
GO:0071555	Biological Process	cell wall organization	4	46.9269	108.729	0.023025	0.1513	0.152181	65.5504	241.08	0.03105	0.330725	0.0938846	0.0257676
GO:0044403	Biological Process	symbiosis, encompassing mutualism through parasitism	74	808.499	1956.3	0.0210027	0.137792	0.152423	970.168	2953.04	0.0215635	0.173474	0.124304	2.28787e-05
GO:0016032	Biological Process	viral process	57	677.302	1606.32	0.0232544	0.148725	0.156359	817.581	2628.97	0.0233193	0.198091	0.11772	3.71701e-07
GO:0017038	Biological Process	protein import	16	252.449	556.32	0.0224062	0.138738	0.161501	280.481	760.575	0.0251875	0.18295	0.137674	0.0245518
GO:0044531	Biological Process	modulation of programmed cell death in other organism	2	21.0645	43.3848	0.0152	0.08965	0.169548	147.217	663.617	0.08845	1.181	0.0748942	0.00376716
GO:0044068	Biological Process	modulation by symbiont of host cellular process	4	45.2098	97.4933	0.019225	0.111175	0.172926	184.019	769.821	0.06125	0.72965	0.0839444	0.000657727
GO:0098542	Biological Process	defense response to other organism	12	70.3152	127.704	0.01325	0.0745917	0.177634	85.0192	217.814	0.0167417	0.128275	0.130514	0.0465487
GO:0019748	Biological Process	secondary metabolic process	23	330.18	657.878	0.0394652	0.205735	0.191826	213.921	531.977	0.0195261	0.130191	0.14998	0.0183562
GO:0044800	Biological Process	multi-organism membrane fusion	4	86.4988	100.406	0.025425	0.1324	0.192032	62.9781	132.953	0.02305	0.17295	0.133276	0.00319991
GO:0044803	Biological Process	multi-organism membrane organization	4	86.4988	100.406	0.025425	0.1324	0.192032	62.9781	132.953	0.02305	0.17295	0.133276	0.00319991
GO:0051828	Biological Process	entry into other organism involved in symbiotic interaction	4	86.4988	100.406	0.025425	0.1324	0.192032	62.9781	132.953	0.02305	0.17295	0.133276	0.00319991
GO:0052126	Biological Process	movement in host environment	4	86.4988	100.406	0.025425	0.1324	0.192032	62.9781	132.953	0.02305	0.17295	0.133276	0.00319991
GO:0043207	Biological Process	response to external biotic stimulus	19	250.261	488.619	0.0343211	0.175742	0.195292	219.513	688.708	0.0221789	0.190758	0.116268	9.36316e-06
GO:0035821	Biological Process	modification of morphology or physiology of other organism	14	188.37	303.772	0.0359429	0.162593	0.22106	287.996	940.544	0.0302714	0.272007	0.111289	7.04755e-10
GO:0051817	Biological Process	modification of morphology or physiology of other organism involved in symbiotic interaction	14	188.37	303.772	0.0359429	0.162593	0.22106	287.996	940.544	0.0302714	0.272007	0.111289	7.04755e-10
GO:0051701	Biological Process	interaction with host	18	275.895	384.454	0.0334889	0.150122	0.223077	341.314	1004.28	0.0275167	0.229439	0.11993	6.82209e-14
GO:0015995	Biological Process	chlorophyll biosynthetic process	2	53.8665	39.6831	0.0338	0.0924	0.365801	21.4815	39.6554	0.02795	0.10755	0.259879	0.00276324
GO:0048476	Cellular Component	Holliday junction resolvase complex	25	140.252	568.813	0.009468	0.104188	0.0908742	186.692	1035.26	0.01236	0.188648	0.0655188	0.00701165
GO:0044435	Cellular Component	plastid part	24	136.83	534.655	0.0108375	0.106575	0.101689	201.774	1051.28	0.0180292	0.231429	0.0779036	0.0100608
GO:0033202	Cellular Component	DNA helicase complex	26	247.254	687.397	0.0137731	0.12095	0.113874	298.791	1153.73	0.0167846	0.202	0.0830922	0.000581666
GO:1990204	Cellular Component	oxidoreductase complex	16	83.1949	232.657	0.0134313	0.108775	0.123477	128.941	579.132	0.0213125	0.2887	0.0738223	0.0022202
GO:0043245	Cellular Component	extraorganismal space	15	109.343	240.467	0.0212533	0.1236	0.171953	238.432	885.496	0.03126	0.283693	0.110189	8.57516e-05
GO:0044215	Cellular Component	other organism	15	109.343	240.467	0.0212533	0.1236	0.171953	238.432	885.496	0.03126	0.283693	0.110189	8.57516e-05
GO:0044216	Cellular Component	other organism cell	15	109.343	240.467	0.0212533	0.1236	0.171953	238.432	885.496	0.03126	0.283693	0.110189	8.57516e-05
GO:0044217	Cellular Component	other organism part	15	109.343	240.467	0.0212533	0.1236	0.171953	238.432	885.496	0.03126	0.283693	0.110189	8.57516e-05
GO:0033643	Cellular Component	host cell part	13	101.241	176.604	0.0228308	0.121715	0.187575	229.323	818.96	0.0339	0.307046	0.110407	8.29777e-07
GO:0005635	Cellular Component	nuclear envelope	21	315.035	403.975	0.0436952	0.15701	0.278297	238.872	402.023	0.0263095	0.1504	0.17493	0.00752919
GO:0031248	Cellular Component	protein acetyltransferase complex	10	217.716	250.31	0.07717	0.24714	0.312252	224.636	445.846	0.05352	0.26035	0.205569	5.59235e-06
GO:0051002	Molecular Function	ligase activity, forming nitrogen-metal bonds	24	136.83	534.655	0.0108375	0.106575	0.101689	201.774	1051.28	0.0180292	0.231429	0.0779036	0.0100608
GO:0016817	Molecular Function	hydrolase activity, acting on acid anhydrides	201	1701.44	5226.74	0.0136348	0.126093	0.108133	1785.84	6308.84	0.0145965	0.151261	0.0964991	0.000167521
GO:0016820	Molecular Function	hydrolase activity, acting on acid anhydrides, catalyzing transmembrane movement of substances	15	208.192	450.038	0.0144133	0.12118	0.118942	218.412	808.96	0.0226067	0.254113	0.0889629	1.16209e-06
GO:0016859	Molecular Function	cis-trans isomerase activity	7	54.4431	114.117	0.0172286	0.1249	0.137939	28.5772	125.14	0.0118857	0.131671	0.090268	0.00524306
GO:0022804	Molecular Function	active transmembrane transporter activity	39	414.881	911.428	0.0179436	0.127136	0.141137	432.278	1278.48	0.0219923	0.170685	0.128848	0.000120416
GO:0046906	Molecular Function	tetrapyrrole binding	43	817.004	1875.02	0.0353651	0.23584	0.149954	937.714	2657.81	0.0411047	0.30007	0.136984	9.89598e-05
GO:0043169	Molecular Function	cation binding	444	5050.32	10784.7	0.0232473	0.146627	0.158547	6359.84	14904.9	0.028659	0.192275	0.149052	2.22248e-05
GO:0030695	Molecular Function	GTPase regulator activity	5	41.9131	80.0748	0.01606	0.09924	0.16183	64.3775	238.433	0.03488	0.48982	0.0712098	0.00308873
GO:0016788	Molecular Function	hydrolase activity, acting on ester bonds	135	1745.16	3463.03	0.0268919	0.162995	0.164986	1763.79	3816.33	0.0275289	0.175756	0.156632	0.0189
GO:0016705	Molecular Function	oxidoreductase activity, acting on paired donors, with incorporation or reduction of molecular oxygen	27	926.596	1918.38	0.101144	0.445344	0.227115	670.185	1649.67	0.0434037	0.292833	0.14822	0.00221858
GO:0016835	Molecular Function	carbon-oxygen lyase activity	19	417.499	634.455	0.0440474	0.175584	0.250862	504.897	929.247	0.0548526	0.274579	0.19977	0.0129661
GO:0016769	Molecular Function	transferase activity, transferring nitrogenous groups	2	81.1368	107.538	0.0498	0.1794	0.277592	24.6013	81.6646	0.014	0.1259	0.111199	0.000493971
GO:0016849	Molecular Function	phosphorus-oxygen lyase activity	1	15.8016	11.2771	0.032	0.0691	0.463097	5.14948	12.2579	0.0106	0.0716	0.148045	0.03458
