# Supplementary material for: Comparative transcriptome analysis of the invasive weed Mikania micrantha with its native congeners provides insights into genetic basis underlying successful invasion
Source: BMC Genomics. 2018 May 24;19:392. doi: 10.1186/s12864-018-4784-9 (PMC5968712; doi:10.1186/s12864-018-4784-9)
Supplement: Supplementary file 17 — Positively selected genes identified in (a) M. micrantha, (b) M. cordata, and (c) M. cordifolia. (XLSX 39 kb) [file 12864_2018_4784_MOESM17_ESM.xlsx]

## Sheet: a
Ortholog ID	FPKM			NR Annotation	Swissprot Annotation		KEGG Annotation
	M. micrantha	M. cordata	M. cordifolia			Pathway Class 1	Pathway Class 2	Pathway ID	Pathway Description	Gene Symbol	Gene Description
Group I (energy acquisition and utilization)
GF_1026	16.08	23.63	12.0957	PREDICTED: protein cfxQ homolog [Nicotiana sylvestris]	Protein cfxQ homolog OS=Cyanidioschyzon merolae GN=cfxQ PE=3 SV=2	--
GF_2511	44.05	253.54	480.998	PREDICTED: ruBisCO large subunit-binding protein subunit alpha [Populus euphratica]	RuBisCO large subunit-binding protein subunit alpha, chloroplastic OS=Pisum sativum PE=1 SV=2	--
GF_176	28.09	3.27	5.0009	invertase [Cichorium intybus]	Fructan 6-exohydrolase OS=Beta vulgaris GN=6-FEH PE=1 SV=1	Metabolism; Metabolism	Carbohydrate metabolism; Carbohydrate metabolism	ko00052; ko00500	Galactose metabolism; Starch and sucrose metabolism	INV, sacA	beta-fructofuranosidase
GF_1627	48.55	20.17	182.133	PREDICTED: glucose-1-phosphate adenylyltransferase large subunit 1, chloroplastic [Jatropha curcas] >gi|643733186|gb|KDP40133.1| hypothetical protein JCGZ_02131 [Jatropha curcas]	Glucose-1-phosphate adenylyltransferase large subunit 1, chloroplastic OS=Arabidopsis thaliana GN=ADG2 PE=1 SV=3	Metabolism; Metabolism; Cellular Processes	Carbohydrate metabolism; Carbohydrate metabolism; Cellular community - prokaryotes	ko00500; ko00520; ko02026	Starch and sucrose metabolism; Amino sugar and nucleotide sugar metabolism; Biofilm formation - Escherichia coli	glgC	glucose-1-phosphate adenylyltransferase
GF_2051	7.04	95.66	0.7118	glucan water dikinase 1 [Manihot esculenta]	Alpha-glucan water dikinase, chloroplastic OS=Solanum tuberosum GN=R1 PE=1 SV=2	Unclassified	Metabolism	ko01522	Endocrine resistance	R1	alpha-glucan, water dikinase
GF_1907	46.98	39.01	1.6958	PREDICTED: phosphoenolpyruvate carboxylase 4 [Solanum lycopersicum]	Phosphoenolpyruvate carboxylase 4 OS=Arabidopsis thaliana GN=PPC4 PE=2 SV=1	Metabolism; Metabolism; Metabolism; Metabolism	Carbohydrate metabolism; Energy metabolism; Energy metabolism; Energy metabolism	ko00620; ko00710; ko00720; ko00680	Pyruvate metabolism; Carbon fixation in photosynthetic organisms; Carbon fixation pathways in prokaryotes; Methane metabolism	ppc	phosphoenolpyruvate carboxylase
GF_1095	33.95	29.66	1.9264	uncharacterized LOC101253414 [Solanum lycopersicum]	[Pyruvate dehydrogenase (acetyl-transferring)] kinase, mitochondrial OS=Arabidopsis thaliana GN=PDK PE=1 SV=1	Metabolism	Enzyme families	ko00983	Drug metabolism - other enzymes	PDK2_3_4	pyruvate dehydrogenase kinase 2/3/4
GF_758	48.95	26.35	32.4136	hypothetical protein B456_011G200100 [Gossypium raimondii] >gi|763805894|gb|KJB72832.1| hypothetical protein B456_011G200100 [Gossypium raimondii]	ATP-citrate synthase beta chain protein 1 OS=Oryza sativa subsp. japonica GN=ACLB-1 PE=2 SV=1	Metabolism; Metabolism; Cellular Processes	Carbohydrate metabolism; Energy metabolism; Transport and catabolism	ko00020; ko00720; ko04144	Citrate cycle (TCA cycle); Carbon fixation pathways in prokaryotes; Endocytosis	ACLY	ATP citrate (pro-S)-lyase
GF_523	6.1	10.49	0.894	hypothetical protein POPTR_0001s24210g [Populus trichocarpa] >gi|222845634|gb|EEE83181.1| hypothetical protein POPTR_0001s24210g [Populus trichocarpa]	Very-long-chain (3R)-3-hydroxyacyl-CoA dehydratase 2 OS=Mus musculus GN=Hacd2 PE=2 SV=1	Metabolism; Metabolism; Metabolism	Lipid metabolism; Lipid metabolism; Lipid metabolism	ko00062; ko01040; ko01040	Fatty acid elongation; Biosynthesis of unsaturated fatty acids; Biosynthesis of unsaturated fatty acids	PHS1, PAS2	very-long-chain (3R)-3-hydroxyacyl-CoA dehydratase
GF_4623	30.12	44.36	0.3009	hypothetical protein (mitochondrion) [Vicia faba] >gi|442803182|gb|AGC78917.1| hypothetical protein (mitochondrion) [Vicia faba]	ATP synthase subunit 9, mitochondrial OS=Arabidopsis thaliana GN=ATP9 PE=2 SV=2	Metabolism; Human Diseases; Human Diseases; Human Diseases	Energy metabolism; Neurodegenerative diseases; Neurodegenerative diseases; Neurodegenerative diseases	ko00190; ko05010; ko05012; ko05016	Oxidative phosphorylation; Alzheimer's disease; Parkinson's disease; Huntington's disease	ATPeF0C, ATP5G, ATP9	F-type H+-transporting ATPase subunit c
Group II (growth and reproduction)
GF_982	19.43	13.34	5.9486	PREDICTED: cysteine protease ATG4 isoform X2 [Vitis vinifera] >gi|296086874|emb|CBI33041.3| unnamed protein product [Vitis vinifera]	Cysteine protease ATG4 OS=Medicago truncatula GN=ATG4 PE=3 SV=1	--
GF_2509	6.09	6.79	0.2024	PREDICTED: regulatory-associated protein of TOR 1-like [Solanum lycopersicum]	Regulatory-associated protein of TOR 1 OS=Arabidopsis thaliana GN=RAPTOR1 PE=1 SV=1	Environmental Information Processing; Environmental Information Processing; Environmental Information Processing; Cellular Processes; Cellular Processes; Cellular Processes; Organismal Systems; Organismal Systems; Organismal Systems; Human Diseases	Signal transduction; Signal transduction; Signal transduction; Transport and catabolism; Transport and catabolism; Transport and catabolism; Endocrine system; Aging; Aging; Cancers	ko04151; ko04152; ko04150; ko04140; ko04138; ko04136; ko04910; ko04211; ko04213; ko05206	PI3K-Akt signaling pathway; AMPK signaling pathway; mTOR signaling pathway; Autophagy - animal; Autophagy - yeast; Autophagy - other eukaryotes; Insulin signaling pathway; Longevity regulating pathway - mammal; Longevity regulating pathway - multiple species; MicroRNAs in cancer	RAPTOR	regulatory associated protein of mTOR
GF_4172	64.59	13.39	32.8957	PREDICTED: probable adenylate kinase 7, mitochondrial [Vitis vinifera] >gi|296090237|emb|CBI40056.3| unnamed protein product [Vitis vinifera]	Probable adenylate kinase 7, mitochondrial OS=Arabidopsis thaliana GN=At3g01820 PE=2 SV=1	--
GF_3237	28.13	44.03	55.5936	PREDICTED: mitochondrial outer membrane protein porin 2 [Vitis vinifera] >gi|147772866|emb|CAN75907.1| hypothetical protein VITISV_001975 [Vitis vinifera] >gi|296087320|emb|CBI33694.3| unnamed protein product [Vitis vinifera]	Mitochondrial outer membrane protein porin 2 OS=Arabidopsis thaliana GN=VDAC2 PE=1 SV=1	Genetic Information Processing; Environmental Information Processing; Environmental Information Processing; Environmental Information Processing; Cellular Processes; Cellular Processes; Cellular Processes; Organismal Systems; Human Diseases; Human Diseases; Human Diseases	Translation; Membrane transport; Signal transduction; Signal transduction; Cell growth and death; Cell growth and death; Cell growth and death; Immune system; Neurodegenerative diseases; Neurodegenerative diseases; Infectious diseases	ko03008; ko03460; ko04020; ko04022; ko04216; ko04217; ko04218; ko04621; ko05012; ko05016; ko05166	Ribosome biogenesis in eukaryotes; Fanconi anemia pathway; Calcium signaling pathway; cGMP - PKG signaling pathway; Ferroptosis; Necroptosis; Cellular senescence; NOD-like receptor signaling pathway; Parkinson's disease; Huntington's disease; HTLV-I infection	VDAC2	voltage-dependent anion channel protein 2
GF_2553	17.7	19.28	35.638	PREDICTED: adenylosuccinate synthetase, chloroplastic {ECO:0000255|HAMAP-Rule:MF_03125}-like [Nicotiana tomentosiformis]	Adenylosuccinate synthetase, chloroplastic OS=Solanum bulbocastanum GN=PURA PE=3 SV=1	Metabolism; Metabolism	Nucleotide metabolism; Amino acid metabolism	ko00230; ko00250	Purine metabolism; Alanine, aspartate and glutamate metabolism	purA, ADSS	adenylosuccinate synthase
GF_1265	12.33	5.62	2.6225	PREDICTED: gibberellin 20 oxidase 1-D [Vitis vinifera]	Gibberellin 20 oxidase 3 OS=Arabidopsis thaliana GN=GA20OX3 PE=2 SV=1	--
GF_1505	11.41	11.62	18.0673	PREDICTED: CDPK-related kinase 5 [Nelumbo nucifera]	CDPK-related protein kinase OS=Daucus carota GN=CRK PE=2 SV=1	--
GF_1791	84.52	83.81	32.825	PREDICTED: probable strigolactone esterase D14 homolog [Vitis vinifera] >gi|297738861|emb|CBI28106.3| unnamed protein product [Vitis vinifera]	Probable strigolactone esterase D14 OS=Oryza sativa subsp. japonica GN=D14 PE=1 SV=1	--
GF_3774	3.04	4.03	2.2415	auxin-responsive family protein [Populus trichocarpa] >gi|550328404|gb|EEE98233.2| auxin-responsive family protein [Populus trichocarpa]	--	--
GF_1805	7.75	18.86	3.2511	unnamed protein product [Coffea canephora]	Protein NRT1/ PTR FAMILY 2.11 OS=Arabidopsis thaliana GN=NPF2.11 PE=1 SV=1	--
GF_1242	15.11	11.97	2.4713	PREDICTED: uncharacterized protein LOC102595389 [Solanum tuberosum]	AT-hook motif nuclear-localized protein 10 OS=Arabidopsis thaliana GN=AHL10 PE=1 SV=2	--
GF_1392	93.66	23.35	18.0283	PREDICTED: Vitis vinifera glycine-rich protein (LOC100251600), mRNA	--	--
GF_2142	11.78	5.58	4.7064	ARM repeat superfamily protein, putative isoform 2 [Theobroma cacao] >gi|590587563|ref|XP_007015997.1| ARM repeat superfamily protein, putative isoform 2 [Theobroma cacao] >gi|508786358|gb|EOY33614.1| ARM repeat superfamily protein, putative isoform 2 [Theobroma cacao] >gi|508786360|gb|EOY33616.1| ARM repeat superfamily protein, putative isoform 2 [Theobroma cacao]	Protein SAAL1 OS=Homo sapiens GN=SAAL1 PE=1 SV=2	--
Group III (protection and repair)
GF_2752	9.51	6.75	0	PREDICTED: uncharacterized protein LOC104218363 [Nicotiana sylvestris]	RINT1-like protein MAG2 OS=Arabidopsis thaliana GN=MAG2 PE=1 SV=1	--
GF_2362	12.15	13.44	10.0756	hypothetical protein POPTR_0018s09970g [Populus trichocarpa] >gi|550318429|gb|EEF03615.2| hypothetical protein POPTR_0018s09970g [Populus trichocarpa]	Afadin- and alpha-actinin-binding protein OS=Mus musculus GN=Ssx2ip PE=1 SV=1	Cellular Processes	Cellular community - eukaryotes	ko04520	Adherens junction	SSX2IP, ADIP	synovial sarcoma, X breakpoint 2 interacting protein
GF_1784	13.17	12.67	9.4392	unnamed protein product [Coffea canephora]	WD repeat-containing protein 48 OS=Mus musculus GN=Wdr48 PE=1 SV=1	Genetic Information Processing; Genetic Information Processing	Replication and repair; Replication and repair	ko03460; ko03460	Fanconi anemia pathway; Fanconi anemia pathway	WDR48, UAF1	WD repeat-containing protein 48
GF_2502	8.68	19.55	10.0245	PREDICTED: ribonucleoside-diphosphate reductase large subunit isoform X2 [Sesamum indicum]	Ribonucleoside-diphosphate reductase large subunit OS=Arabidopsis thaliana GN=RNR1 PE=1 SV=1	Metabolism; Metabolism; Metabolism; Genetic Information Processing	Nucleotide metabolism; Nucleotide metabolism; Metabolism of other amino acids; Replication and repair	ko00230; ko00240; ko00480; ko03460	Purine metabolism; Pyrimidine metabolism; Glutathione metabolism; Fanconi anemia pathway	RRM1	ribonucleoside-diphosphate reductase subunit M1
GF_963	6.6	3.87	1.8681	PREDICTED: DNA topoisomerase 2-binding protein 1-A isoform X1 [Vitis vinifera]	DNA topoisomerase 2-binding protein 1 OS=Homo sapiens GN=TOPBP1 PE=1 SV=3	Genetic Information Processing; Genetic Information Processing; Genetic Information Processing	Replication and repair; Replication and repair; Replication and repair	ko03030; ko03440; ko03460	DNA replication; Homologous recombination; Fanconi anemia pathway	TOPBP1	topoisomerase (DNA) II binding protein 1
GF_730	8.84	3.46	11.6691	hypothetical protein B456_009G247600 [Gossypium raimondii]	Replication factor C subunit 3 OS=Oryza sativa subsp. japonica GN=RFC3 PE=2 SV=1	Genetic Information Processing; Genetic Information Processing; Genetic Information Processing; Genetic Information Processing; Genetic Information Processing; Genetic Information Processing	Replication and repair; Replication and repair; Replication and repair; Replication and repair; Replication and repair; Replication and repair	ko03030; ko03030; ko03030; ko03420; ko03430; ko03460	DNA replication; DNA replication; DNA replication; Nucleotide excision repair; Mismatch repair; Fanconi anemia pathway	RFC3_5	replication factor C subunit 3/5
GF_1489	10.32	6.9	8.2477	PREDICTED: transcriptional adapter ADA2-like isoform X1 [Sesamum indicum]	Transcriptional adapter ADA2 OS=Oryza sativa subsp. japonica GN=ADA2 PE=2 SV=2	Genetic Information Processing; Genetic Information Processing	Transcription; Replication and repair	ko03022; ko03030	Basal transcription factors; DNA replication	TADA2A, ADA2	transcriptional adapter 2-alpha
GF_4686	4.62	1.6	2.0965	regulator of telomere elongation helicase 1 rtel1, putative [Ricinus communis] >gi|223532412|gb|EEF34207.1| regulator of telomere elongation helicase 1 rtel1, putative [Ricinus communis]	Regulator of telomere elongation helicase 1 OS=Danio rerio GN=rtel1 PE=3 SV=1	Genetic Information Processing	Replication and repair	ko03030	DNA replication	RTEL1	regulator of telomere elongation helicase 1
GF_2839	9.27	8.24	3.4599	Primosome PriB/single-strand DNA-binding, putative [Theobroma cacao] >gi|508722695|gb|EOY14592.1| Primosome PriB/single-strand DNA-binding, putative [Theobroma cacao]	Protein OSB1, mitochondrial OS=Arabidopsis thaliana GN=OSB1 PE=1 SV=1	--
GF_907	9.11	14.92	0.2484	hypothetical protein CISIN_1g014300mg [Citrus sinensis]	Tryptophan--tRNA ligase OS=Prochlorococcus marinus (strain SARG / CCMP1375 / SS120) GN=trpS PE=3 SV=1	Metabolism; Genetic Information Processing; Genetic Information Processing	Amino acid metabolism; Translation; Translation	ko00400; ko03010; ko00970	Phenylalanine, tyrosine and tryptophan biosynthesis; Ribosome; Aminoacyl-tRNA biosynthesis	WARS, trpS	tryptophanyl-tRNA synthetase
GF_2867	13.84	1.99	2.0614	transferase, transferring pentosyl groups, putative [Ricinus communis] >gi|223546668|gb|EEF48166.1| transferase, transferring pentosyl groups, putative [Ricinus communis]	Uncharacterized protein C3F10.06c OS=Schizosaccharomyces pombe (strain 972 / ATCC 24843) GN=SPAC3F10.06c PE=4 SV=1	Genetic Information Processing	Translation	ko03010	Ribosome	RIT1	tRNA A64-2'-O-ribosylphosphate transferase
GF_2744	20.51	11.43	18.1143	PREDICTED: putative ribosome biogenesis protein C8F11.04 [Nicotiana sylvestris]	Ribosomal L1 domain-containing protein 1 OS=Pongo abelii GN=RSL1D1 PE=2 SV=2	Genetic Information Processing	Translation	ko03008	Ribosome biogenesis in eukaryotes	UTP30, RSL1D1	ribosome biogenesis protein UTP30
GF_2624	13.65	9.13	11.4535	hypothetical protein VITISV_013458 [Vitis vinifera]	Protein CROWDED NUCLEI 2 OS=Arabidopsis thaliana GN=CRWN2 PE=1 SV=1	Genetic Information Processing	Translation	ko03008	Ribosome biogenesis in eukaryotes	NOP14, UTP2	nucleolar protein 14
GF_2753	59.52	42.2	64.7289	unnamed protein product [Coffea canephora]	Probable nucleolar protein 5-2 OS=Arabidopsis thaliana GN=NOP5-2 PE=2 SV=1	Genetic Information Processing; Genetic Information Processing	Translation; Translation	ko03008; ko03008	Ribosome biogenesis in eukaryotes; Ribosome biogenesis in eukaryotes	NOP58	nucleolar protein 58
GF_1224	9.62	13.17	15.6924	PREDICTED: nucleolar protein 58 isoform X1 [Nicotiana sylvestris] >gi|698567822|ref|XP_009773883.1| PREDICTED: nucleolar protein 58 isoform X1 [Nicotiana sylvestris]	--	--
GF_1894	25	16.01	10.5609	unnamed protein product [Vitis vinifera]	Probable N6-adenosine-methyltransferase MT-A70-like OS=Oryza sativa subsp. japonica GN=Os02g0672600 PE=2 SV=1	Genetic Information Processing	Translation	ko03015	mRNA surveillance pathway	METTL3_14	mRNA (2'-O-methyladenosine-N6-)-methyltransferase
GF_578	7.36	3.93	0.2402	PREDICTED: putative ATP-dependent RNA helicase C550.03c isoform X1 [Sesamum indicum]	ATP-dependent RNA helicase SKI2 OS=Arabidopsis thaliana GN=SKI2 PE=1 SV=1	Genetic Information Processing; Genetic Information Processing	Translation; Folding, sorting and degradation	ko03015; ko03018	mRNA surveillance pathway; RNA degradation	SKI2, SKIV2L	antiviral helicase SKI2
GF_2718	38.7	81.34	27.0182	PREDICTED: heat shock 70 kDa protein, mitochondrial-like [Sesamum indicum]	Heat shock 70 kDa protein, mitochondrial OS=Phaseolus vulgaris PE=2 SV=1	Genetic Information Processing; Genetic Information Processing; Genetic Information Processing; Genetic Information Processing; Cellular Processes; Organismal Systems; Human Diseases	Translation; Translation; Folding, sorting and degradation; Folding, sorting and degradation; Transport and catabolism; Aging; Infectious diseases	ko03015; ko03008; ko03008; ko03018; ko04144; ko04212; ko05152	mRNA surveillance pathway; Ribosome biogenesis in eukaryotes; Ribosome biogenesis in eukaryotes; RNA degradation; Endocytosis; Longevity regulating pathway - worm; Tuberculosis	dnaK, HSPA9	molecular chaperone DnaK
GF_996	44.3	43.88	31.1205	Prefoldin 1 [Theobroma cacao] >gi|508727420|gb|EOY19317.1| Prefoldin 1 [Theobroma cacao]	--	Genetic Information Processing	Folding, sorting and degradation	ko03008	Ribosome biogenesis in eukaryotes	PFDN1	prefoldin subunit 1
GF_368	16.61	22.59	56.4023	PREDICTED: peptidyl-prolyl cis-trans isomerase FKBP16-3, chloroplastic [Nicotiana sylvestris]	Peptidyl-prolyl cis-trans isomerase FKBP16-3, chloroplastic OS=Arabidopsis thaliana GN=FKBP16-3 PE=1 SV=2	Unclassified	Genetic information processing	ko01522	Endocrine resistance	E5.2.1.8	peptidylprolyl isomerase
GF_910	6.16	12.31	1.1548	PREDICTED: peptidyl-prolyl cis-trans isomerase FKBP16-1, chloroplastic-like isoform X1 [Malus domestica]	Peptidyl-prolyl cis-trans isomerase FKBP16-1, chloroplastic OS=Arabidopsis thaliana GN=FKBP16-1 PE=2 SV=1	--
GF_4601	6.24	2.91	3.5754	hypothetical protein POPTR_0004s07930g [Populus trichocarpa] >gi|550340568|gb|ERP61938.1| hypothetical protein POPTR_0004s07930g [Populus trichocarpa]	Anaphase-promoting complex subunit 5 OS=Arabidopsis thaliana GN=APC5 PE=1 SV=1	--
GF_771	10.35	5.7	0.7747	SKP1-like protein 21 isoform 2 [Theobroma cacao] >gi|590722045|ref|XP_007051787.1| SKP1-like protein 21 isoform 2 [Theobroma cacao] >gi|590722048|ref|XP_007051788.1| SKP1-like protein 21 isoform 2 [Theobroma cacao] >gi|508704046|gb|EOX95942.1| SKP1-like protein 21 isoform 2 [Theobroma cacao] >gi|508704048|gb|EOX95944.1| SKP1-like protein 21 isoform 2 [Theobroma cacao] >gi|508704049|gb|EOX95945.1|…	SKP1-like protein 21 OS=Arabidopsis thaliana GN=ASK21 PE=2 SV=1	--
GF_649	18.53	12.84	9.3873	PREDICTED: WD repeat-containing protein DWA2 [Beta vulgaris subsp. vulgaris]	WD repeat-containing protein DWA2 OS=Arabidopsis thaliana GN=DWA2 PE=1 SV=1	--
GF_665	16.74	18.41	2.6367	PREDICTED: U-box domain-containing protein 16 [Sesamum indicum]	U-box domain-containing protein 16 OS=Arabidopsis thaliana GN=PUB16 PE=2 SV=1	--
GF_2693	9.94	8.01	0.5118	PREDICTED: putative F-box protein At1g49610 [Nelumbo nucifera]	F-box protein At5g03100 OS=Arabidopsis thaliana GN=At5g03100 PE=2 SV=1	--
GF_4414	52.55	15.25	9.69	hypothetical protein MIMGU_mgv1a007584mg [Erythranthe guttata]	BTB/POZ and MATH domain-containing protein 4 OS=Arabidopsis thaliana GN=BPM4 PE=1 SV=1	Genetic Information Processing; Environmental Information Processing; Environmental Information Processing	Folding, sorting and degradation; Signal transduction; Signal transduction	ko04120; ko04340; ko04341	Ubiquitin mediated proteolysis; Hedgehog signaling pathway; Hedgehog signaling pathway - fly	SPOP	speckle-type POZ protein
GF_1847	4.26	7.07	41.0372	choline monooxygenase [Camellia sinensis]	Choline monooxygenase, chloroplastic OS=Arabidopsis thaliana GN=At4g29890 PE=2 SV=2	--
GF_896	4.46	9.84	2.7849	PREDICTED: stress response protein NST1-like [Solanum tuberosum]	--	--
GF_802	13.56	14.98	0.1928	PREDICTED: double-stranded RNA-binding protein 4 isoform X4 [Solanum lycopersicum]	Double-stranded RNA-binding protein 4 OS=Arabidopsis thaliana GN=DBR4 PE=1 SV=1	--
GF_2825	19.37	24.48	1.531	PREDICTED: probable disease resistance protein At4g33300-like [Citrus sinensis]	Probable disease resistance protein At4g33300 OS=Arabidopsis thaliana GN=At4g33300 PE=2 SV=3	--
GF_2535	15.67	11.59	3.0522	PREDICTED: chitobiosyldiphosphodolichol beta-mannosyltransferase [Fragaria vesca subsp. vesca]	Chitobiosyldiphosphodolichol beta-mannosyltransferase OS=Dictyostelium discoideum GN=alg1 PE=2 SV=1	Metabolism; Metabolism; Metabolism	Glycan biosynthesis and metabolism; Glycan biosynthesis and metabolism; Glycan biosynthesis and metabolism	ko00480; ko00510; ko00513	Glutathione metabolism; N-Glycan biosynthesis; Various types of N-glycan biosynthesis	ALG1	beta-1,4-mannosyltransferase
GF_2435	6.74	21.4	4.09	PREDICTED: potassium channel AKT1 isoform X2 [Cucumis melo]	Potassium channel AKT1 OS=Arabidopsis thaliana GN=AKT1 PE=1 SV=2	--
GF_684	45.4	98.56	6.3513	PREDICTED: probable arabinose 5-phosphate isomerase [Nelumbo nucifera]	Probable arabinose 5-phosphate isomerase OS=Arabidopsis thaliana GN=SETH3 PE=2 SV=1	Metabolism; Metabolism	Glycan biosynthesis and metabolism; Glycan biosynthesis and metabolism	ko00540; ko00540	Lipopolysaccharide biosynthesis; Lipopolysaccharide biosynthesis	kdsD, kpsF	arabinose-5-phosphate isomerase
Group IV (signal transduction and biological regulation)
GF_1958	17.81	8.22	9.2271	Transcription initiation factor TFIID subunit [Medicago truncatula]	Transcription initiation factor TFIID subunit 5 OS=Arabidopsis thaliana GN=TAF5 PE=1 SV=1	Genetic Information Processing; Genetic Information Processing; Genetic Information Processing; Human Diseases	Transcription; Transcription; Replication and repair; Infectious diseases	ko03022; ko03022; ko03030; ko05168	Basal transcription factors; Basal transcription factors; DNA replication; Herpes simplex infection	TAF5	transcription initiation factor TFIID subunit 5
GF_900	205.15	25.86	97.3514	hypothetical protein PHAVU_002G067200g [Phaseolus vulgaris] >gi|15148918|gb|AAK84886.1|AF402605_1 homeodomain leucine zipper protein HDZ2 [Phaseolus vulgaris] >gi|561030820|gb|ESW29399.1| hypothetical protein PHAVU_002G067200g [Phaseolus vulgaris]	Homeobox-leucine zipper protein HAT5 OS=Arabidopsis thaliana GN=HAT5 PE=1 SV=1	Genetic Information Processing	Transcription	ko03022	Basal transcription factors	HD-ZIP	homeobox-leucine zipper protein
GF_3507	5.4	2.4	1.1766	hypothetical protein CICLE_v10012232mg [Citrus clementina] >gi|557532103|gb|ESR43286.1| hypothetical protein CICLE_v10012232mg [Citrus clementina]	Nuclear transcription factor Y subunit A-10 OS=Arabidopsis thaliana GN=NFYA10 PE=2 SV=2	Genetic Information Processing; Organismal Systems; Human Diseases	Transcription; Immune system; Infectious diseases	ko03022; ko04612; ko05152	Basal transcription factors; Antigen processing and presentation; Tuberculosis	NFYA	nuclear transcription factor Y, alpha
GF_4480	22.55	11.47	3.9634	PREDICTED: trihelix transcription factor GT-4-like [Sesamum indicum]	Trihelix transcription factor GT-1 OS=Arabidopsis thaliana GN=GT-1 PE=1 SV=1	--
GF_2805	23.11	14.31	7.9692	PREDICTED: THO complex subunit 1-like isoform X1 [Vitis vinifera] >gi|731414249|ref|XP_010659073.1| PREDICTED: THO complex subunit 1-like isoform X1 [Vitis vinifera]	THO complex subunit 1 OS=Arabidopsis thaliana GN=THO1 PE=1 SV=1	Genetic Information Processing; Genetic Information Processing; Genetic Information Processing; Genetic Information Processing	Transcription; Transcription; Translation; Translation	ko03040; ko03040; ko03013; ko03015	Spliceosome; Spliceosome; RNA transport; mRNA surveillance pathway	THOC1	THO complex subunit 1
GF_2715	42.3	40.31	5.9896	PREDICTED: splicing factor U2af large subunit B-like isoform X2 [Sesamum indicum] >gi|747059796|ref|XP_011076296.1| PREDICTED: splicing factor U2af large subunit B-like isoform X2 [Sesamum indicum] >gi|747059798|ref|XP_011076297.1| PREDICTED: splicing factor U2af large subunit B-like isoform X2 [Sesamum indicum]	Splicing factor U2af large subunit B OS=Nicotiana plumbaginifolia GN=U2AF65B PE=2 SV=1	Genetic Information Processing; Genetic Information Processing	Transcription; Transcription	ko03040; ko03040	Spliceosome; Spliceosome	U2AF2	splicing factor U2AF 65 kDa subunit
GF_947	23.63	13.66	2.6274	unnamed protein product [Vitis vinifera]	Transcription initiation factor TFIID subunit 15b OS=Arabidopsis thaliana GN=TAF15B PE=1 SV=1	Genetic Information Processing; Human Diseases	Transcription; Cancers	ko03040; ko05202	Spliceosome; Transcriptional misregulation in cancers	TLS, FUS	RNA-binding protein FUS
GF_4057	9.39	13.11	24.2897	PREDICTED: CRS2-associated factor 1, chloroplastic [Nelumbo nucifera]	CRS2-associated factor 1, chloroplastic OS=Arabidopsis thaliana GN=At2g20020 PE=2 SV=2	--
GF_2027	3.93	2.99	2.5444	PREDICTED: uncharacterized protein LOC105158865 isoform X1 [Sesamum indicum]	Increased DNA methylation 3 OS=Arabidopsis thaliana GN=IDM3 PE=1 SV=1	--
GF_90	4.14	3.61	4.0256	hypothetical protein PHAVU_008G019000g [Phaseolus vulgaris] >gi|561012448|gb|ESW11309.1| hypothetical protein PHAVU_008G019000g [Phaseolus vulgaris]	RNA polymerase II C-terminal domain phosphatase-like 3 OS=Arabidopsis thaliana GN=CPL3 PE=1 SV=2	--
GF_2810	40.9	29.25	4.8872	RING/U-box superfamily protein, putative isoform 1 [Theobroma cacao] >gi|508711051|gb|EOY02948.1| RING/U-box superfamily protein, putative isoform 1 [Theobroma cacao]	RING finger protein 10 OS=Bos taurus GN=RNF10 PE=2 SV=1	--
GF_1000	12.9	9.9	1.4689	PREDICTED: putative RNA polymerase II subunit B1 CTD phosphatase RPAP2 homolog isoform X1 [Solanum tuberosum]	Putative RNA polymerase II subunit B1 CTD phosphatase RPAP2 homolog OS=Arabidopsis thaliana GN=At5g26760 PE=2 SV=1	--
GF_2904	256.4	303.46	98.3163	PREDICTED: polyadenylate-binding protein RBP47 isoform X1 [Nicotiana sylvestris]	Polyadenylate-binding protein RBP47 OS=Nicotiana plumbaginifolia GN=RBP47 PE=1 SV=1	--
GF_2620	4.18	5.05	5.2263	PREDICTED: pentatricopeptide repeat-containing protein At2g32630-like [Nicotiana tomentosiformis]	Pentatricopeptide repeat-containing protein At2g32630 OS=Arabidopsis thaliana GN=At2g32630 PE=3 SV=1	--
GF_2479	11.01	12.69	0.177	hypothetical protein B456_005G091700 [Gossypium raimondii] >gi|763762010|gb|KJB29264.1| hypothetical protein B456_005G091700 [Gossypium raimondii]	Mitogen-activated protein kinase kinase kinase 1 OS=Arabidopsis thaliana GN=MEKK1 PE=1 SV=2	Metabolism; Environmental Information Processing; Organismal Systems	Enzyme families; Signal transduction; Environmental adaptation	ko00983; ko04016; ko04626	Drug metabolism - other enzymes; MAPK signaling pathway - plant; Plant-pathogen interaction	MEKK1	mitogen-activated protein kinase kinase kinase 1
GF_2580	8.35	11.26	2.3503	hypothetical protein MIMGU_mgv1a004021mg [Erythranthe guttata]	GTPase Der OS=Bradyrhizobium sp. (strain BTAi1 / ATCC BAA-1182) GN=der PE=3 SV=1	--
GF_3008	8.55	6.25	7.2548	PREDICTED: guanylate-binding protein 4 isoform X1 [Populus euphratica]	Guanylate-binding protein 7 OS=Homo sapiens GN=GBP7 PE=2 SV=2	--
GF_4317	4.34	2.82	3.2955	PREDICTED: rho GDP-dissociation inhibitor 1-like [Eucalyptus grandis] >gi|629110030|gb|KCW75176.1| hypothetical protein EUGRSUZ_E03927 [Eucalyptus grandis]	Rho GDP-dissociation inhibitor 1 OS=Arabidopsis thaliana GN=GDI1 PE=1 SV=1	Cellular Processes; Organismal Systems; Organismal Systems	Transport and catabolism; Excretory system; Nervous system	ko04144; ko04962; ko04722	Endocytosis; Vasopressin-regulated water reabsorption; Neurotrophin signaling pathway	ARHGDI, RHOGDI	Rho GDP-dissociation inhibitor
GF_383	41.83	23.61	1.9118	PREDICTED: inositol hexakisphosphate and diphosphoinositol-pentakisphosphate kinase 1-like isoform X1 [Vitis vinifera]	Inositol hexakisphosphate and diphosphoinositol-pentakisphosphate kinase OS=Drosophila melanogaster GN=l(1)G0196 PE=1 SV=2	Environmental Information Processing	Signal transduction	ko04070	Phosphatidylinositol signaling system	PPIP5K, VIP	inositol-hexakisphosphate/diphosphoinositol-pentakisphosphate 1-kinase
GF_508	30.84	2.68	0.0311	PREDICTED: calcium-transporting ATPase 10, plasma membrane-type isoform X2 [Sesamum indicum]	Calcium-transporting ATPase 9, plasma membrane-type OS=Arabidopsis thaliana GN=ACA9 PE=2 SV=2	Unclassified	Metabolism	ko01522	Endocrine resistance	E3.6.3.8	Ca2+-transporting ATPase
Other
GF_647	60.91	24.14	34.5614	PREDICTED: syntaxin-22-like [Solanum lycopersicum]	Syntaxin-22 OS=Arabidopsis thaliana GN=SYP22 PE=1 SV=1	Genetic Information Processing; Genetic Information Processing; Cellular Processes; Cellular Processes	Folding, sorting and degradation; Folding, sorting and degradation; Transport and catabolism; Transport and catabolism	ko04130; ko04130; ko04144; ko04145	SNARE interactions in vesicular transport; SNARE interactions in vesicular transport; Endocytosis; Phagosome	STX7	syntaxin 7
GF_1264	30.83	71.54	37.8949	PREDICTED: reticulon-like protein B8 [Prunus mume] >gi|645246944|ref|XP_008229594.1| PREDICTED: reticulon-like protein B8 [Prunus mume]	Reticulon-like protein B8 OS=Arabidopsis thaliana GN=RTNLB8 PE=2 SV=1	--
GF_1434	4.96	10.58	14.8351	PREDICTED: protein NUCLEAR FUSION DEFECTIVE 5, mitochondrial [Vitis vinifera]	Protein NUCLEAR FUSION DEFECTIVE 5, mitochondrial OS=Arabidopsis thaliana GN=NFD5 PE=2 SV=1	--
GF_2793	17.16	82.98	7.331	Wall associated kinase-like 6, putative [Theobroma cacao] >gi|508714497|gb|EOY06394.1| Wall associated kinase-like 6, putative [Theobroma cacao]	Wall-associated receptor kinase-like 1 OS=Arabidopsis thaliana GN=WAKL1 PE=2 SV=1	--
GF_2735	25	120.89	52.114	PREDICTED: norsolorinic acid reductase B [Nicotiana sylvestris]	Uncharacterized oxidoreductase At1g06690, chloroplastic OS=Arabidopsis thaliana GN=At1g06690 PE=2 SV=1	--
GF_3277	40.11	12.76	5.5877	PREDICTED: 11-beta-hydroxysteroid dehydrogenase 1B-like isoform X1 [Nicotiana sylvestris]	11-beta-hydroxysteroid dehydrogenase 1B OS=Arabidopsis thaliana GN=HSD1 PE=1 SV=1	--
GF_341	11.25	7.4	6.1941	PREDICTED: D-aminoacyl-tRNA deacylase-like [Solanum tuberosum]	D-aminoacyl-tRNA deacylase OS=Arabidopsis thaliana GN=GEK1 PE=1 SV=2	--
GF_832	18.17	10.33	11.5495	PREDICTED: transmembrane protein 256 homolog [Malus domestica]	Transmembrane protein 256 homolog OS=Bufo gargarizans PE=3 SV=1	--
GF_2595	4.93	27.16	40.6197	PREDICTED: probable plastid-lipid-associated protein 4, chloroplastic isoform X3 [Solanum lycopersicum]	Probable plastid-lipid-associated protein 4, chloroplastic OS=Arabidopsis thaliana GN=PAP4 PE=2 SV=1	--
GF_2656	25.09	12.51	24.506	PREDICTED: sphingoid long-chain bases kinase 1-like [Sesamum indicum]	Sphingoid long-chain bases kinase 1 OS=Arabidopsis thaliana GN=LCBK1 PE=1 SV=1	--
GF_2275	6.95	16.42	13.1281	transport protein sec24-1 [Gossypium arboreum]	Protein transport protein Sec24D OS=Homo sapiens GN=SEC24D PE=1 SV=2	--
GF_2050	123.81	50.09	47.6306	PREDICTED: transmembrane emp24 domain-containing protein p24beta3-like [Tarenaya hassleriana]	Transmembrane emp24 domain-containing protein p24beta3 OS=Arabidopsis thaliana GN=At3g22845 PE=2 SV=1	--
GF_16	52.6	25.48	30.4973	unnamed protein product [Coffea canephora]	Urease accessory protein UreH OS=Bacillus sp. (strain TB-90) GN=ureH PE=3 SV=1	--
GF_2119	25.22	14.63	1.7235	PREDICTED: uncharacterized protein LOC100265963 isoform X1 [Vitis vinifera]	Uncharacterized protein YacP OS=Bacillus subtilis (strain 168) GN=yacP PE=4 SV=1	Unclassified	Poorly characterized	ko01522	Endocrine resistance	K06962	uncharacterized protein
GF_385	7.78	3.64	8.2305	PREDICTED: uncharacterized protein LOC103411417 [Malus domestica]	--	--
GF_1685	5.41	4.01	7.9085	PREDICTED: uncharacterized protein LOC104118387 isoform X1 [Nicotiana tomentosiformis]	--	--
GF_1861	17.8	11.47	15.6715	unnamed protein product [Coffea canephora]	Uncharacterized protein At1g04910 OS=Arabidopsis thaliana GN=At1g04910 PE=2 SV=1	--
GF_99	8.47	8.28	1.0051	PREDICTED: uncharacterized protein LOC100246460 [Vitis vinifera] >gi|297741708|emb|CBI32840.3| unnamed protein product [Vitis vinifera]	--	--
GF_4216	5.76	3.86	5.9129	--	--	--
GF_1333	7.39	7.92	11.1683	PREDICTED: uncharacterized protein LOC104220501 [Nicotiana sylvestris] >gi|698552584|ref|XP_009769686.1| PREDICTED: uncharacterized protein LOC104220501 [Nicotiana sylvestris]	--	--
GF_1605	8.33	26.31	66.638	PREDICTED: uncharacterized protein LOC104223345 isoform X2 [Nicotiana sylvestris]	--	--
GF_2854	18.06	25.15	0.1174	PREDICTED: uncharacterized protein LOC105632462 [Jatropha curcas] >gi|643732437|gb|KDP39533.1| hypothetical protein JCGZ_02553 [Jatropha curcas]	--	--
GF_4427	3.47	1.86	5.4066	conserved hypothetical protein [Ricinus communis] >gi|223525107|gb|EEF27856.1| conserved hypothetical protein [Ricinus communis]	--	--
GF_1449	9.62	6.47	7.6476	PREDICTED: uncharacterized protein LOC104612620 [Nelumbo nucifera] >gi|720072522|ref|XP_010278400.1| PREDICTED: uncharacterized protein LOC104612620 [Nelumbo nucifera] >gi|720072525|ref|XP_010278401.1| PREDICTED: uncharacterized protein LOC104612620 [Nelumbo nucifera] >gi|720072528|ref|XP_010278402.1| PREDICTED: uncharacterized protein LOC104612620 [Nelumbo nucifera] >gi|720072531|ref|XP_01027840…	--	--
GF_2790	30.26	155.12	0.1162	PREDICTED: uncharacterized protein LOC100253490 [Vitis vinifera] >gi|147767788|emb|CAN66977.1| hypothetical protein VITISV_022080 [Vitis vinifera]	--	--
GF_3872	19.25	6.99	7.7015	hypothetical protein PRUPE_ppa002846mg [Prunus persica] >gi|462418921|gb|EMJ23184.1| hypothetical protein PRUPE_ppa002846mg [Prunus persica]	--	--
GF_2695	3.39	5.62	3.808	PREDICTED: uncharacterized protein LOC104588069 [Nelumbo nucifera] >gi|720087522|ref|XP_010244178.1| PREDICTED: uncharacterized protein LOC104588069 [Nelumbo nucifera] >gi|720087528|ref|XP_010244179.1| PREDICTED: uncharacterized protein LOC104588069 [Nelumbo nucifera]	--	--
GF_2759	2.9	0.63	2.3702	PREDICTED: uncharacterized protein LOC104601910 [Nelumbo nucifera]	--	--
GF_3002	13.24	32.85	16.7808	PREDICTED: uncharacterized protein LOC105639104 isoform X1 [Jatropha curcas] >gi|643722881|gb|KDP32578.1| hypothetical protein JCGZ_13128 [Jatropha curcas]	--	--
GF_3245	7.79	3.6	3.6976	hypothetical protein L484_020755 [Morus notabilis] >gi|587924406|gb|EXC11705.1| hypothetical protein L484_020755 [Morus notabilis]	--	--
GF_144	8.08	28.09	7.8735	PREDICTED: uncharacterized protein LOC100251769 isoform X1 [Vitis vinifera] >gi|297734956|emb|CBI17190.3| unnamed protein product [Vitis vinifera]	--	--
GF_1827	5.46	5.47	0.5913	PREDICTED: uncharacterized protein LOC104088812 [Nicotiana tomentosiformis]	--	--
GF_983	9.24	4.67	2.4287	PREDICTED: uncharacterized protein KIAA0930 homolog isoform X1 [Vitis vinifera] >gi|302142167|emb|CBI19370.3| unnamed protein product [Vitis vinifera]	Uncharacterized protein KIAA0930 homolog OS=Xenopus laevis PE=2 SV=2	--
GF_1721	25.84	78.41	21.6886	--	--	--
GF_4701	3.51	0.57	1.7367	--	--	--

## Sheet: b
Ortholog ID	FPKM			NR Annotation
	M. micrantha	M. cordata	M. cordifolia
GF_157	6.26	4.95	5.7031	unnamed protein product [Coffea canephora]
GF_1724	38.1	18.45	19.3928	PREDICTED: pre-mRNA-splicing factor 38B [Amborella trichopoda] >gi|769822462|ref|XP_011629198.1| PREDICTED: pre-mRNA-splicing factor 38B [Amborella trichopoda] >gi|769822464|ref|XP_011629199.1| PREDICTED: pre-mRNA-splicing factor 38B [Amborella trichopoda] >gi|548835114|gb|ERM97019.1| hypothetical protein AMTR_s00122p00011550 [Amborella trichopoda]
GF_2036	8.61	15.27	6.1456	hypothetical protein B456_009G121700 [Gossypium raimondii] >gi|763789497|gb|KJB56493.1| hypothetical protein B456_009G121700 [Gossypium raimondii]
GF_2119	25.22	14.63	1.7235	PREDICTED: uncharacterized protein LOC100265963 isoform X1 [Vitis vinifera]
GF_2142	11.78	5.58	4.7064	ARM repeat superfamily protein, putative isoform 2 [Theobroma cacao] >gi|590587563|ref|XP_007015997.1| ARM repeat superfamily protein, putative isoform 2 [Theobroma cacao] >gi|508786358|gb|EOY33614.1| ARM repeat superfamily protein, putative isoform 2 [Theobroma cacao] >gi|508786360|gb|EOY33616.1| ARM repeat superfamily protein, putative isoform 2 [Theobroma cacao]
GF_2194	6.44	6.93	1.6278	PREDICTED: pathogenesis-related homeodomain protein [Nicotiana sylvestris] >gi|698572952|ref|XP_009775282.1| PREDICTED: pathogenesis-related homeodomain protein [Nicotiana sylvestris]
GF_2424	38.92	60.61	18.9399	PREDICTED: succinate dehydrogenase [ubiquinone] flavoprotein subunit 1, mitochondrial isoform X2 [Nicotiana sylvestris]
GF_2464	30.81	21.1	6.6769	PREDICTED: transcription factor bHLH130-like [Solanum lycopersicum]
GF_2525	10.8	7.52	7.2642	PREDICTED: neurofilament heavy polypeptide-like isoform X2 [Citrus sinensis] >gi|641851804|gb|KDO70674.1| hypothetical protein CISIN_1g011063mg [Citrus sinensis]
GF_2798	16.47	19.66	24.9372	PREDICTED: uncharacterized protein LOC105172480 [Sesamum indicum]
GF_3040	26.56	9.42	5.6285	PREDICTED: putative oxidoreductase TDA3 [Populus euphratica]
GF_4057	9.39	13.11	24.2897	PREDICTED: CRS2-associated factor 1, chloroplastic [Nelumbo nucifera]
GF_685	9.46	9.16	5.2321	PREDICTED: rhomboid protein 2 [Nicotiana tomentosiformis]
GF_759	14.59	8.45	0.0275	PREDICTED: HAUS augmin-like complex subunit 3 [Vitis vinifera]
GF_983	9.24	4.67	2.4287	PREDICTED: uncharacterized protein KIAA0930 homolog isoform X1 [Vitis vinifera] >gi|302142167|emb|CBI19370.3| unnamed protein product [Vitis vinifera]
GF_2348	13.9	6.54	0.9681	hypothetical protein PRUPE_ppa000744mg [Prunus persica] >gi|462422323|gb|EMJ26586.1| hypothetical protein PRUPE_ppa000744mg [Prunus persica]
GF_2502	8.68	19.55	10.0245	PREDICTED: ribonucleoside-diphosphate reductase large subunit isoform X2 [Sesamum indicum]
GF_1847	4.26	7.07	41.0372	choline monooxygenase [Camellia sinensis]
GF_4360	9.26	6.99	7.0368	PREDICTED: uncharacterized protein LOC104233870 [Nicotiana sylvestris] >gi|698476697|ref|XP_009785632.1| PREDICTED: uncharacterized protein LOC104233870 [Nicotiana sylvestris]
GF_2751	7.32	5.45	5.6946	Helicase, putative [Ricinus communis] >gi|223537355|gb|EEF38984.1| Helicase, putative [Ricinus communis]
GF_2088	16.21	9.31	3.9734	gland-specific fatty acyl-CoA reductase 1 [Artemisia annua]
GF_3308	3.21	3.47	3.8093	PREDICTED: uncharacterized protein LOC100266816 isoform X4 [Vitis vinifera]
GF_3766	7.08	4.15	4.0141	PREDICTED: microtubule-associated protein futsch isoform X1 [Vitis vinifera]
GF_4686	4.62	1.6	2.0965	regulator of telomere elongation helicase 1 rtel1, putative [Ricinus communis] >gi|223532412|gb|EEF34207.1| regulator of telomere elongation helicase 1 rtel1, putative [Ricinus communis]
GF_998	25.39	18.49	22.9928	PREDICTED: probable ADP-ribosylation factor GTPase-activating protein AGD14 isoform X1 [Jatropha curcas]
GF_2752	9.51	6.75	0	PREDICTED: uncharacterized protein LOC104218363 [Nicotiana sylvestris]
GF_377	17.23	21.31	15.6907	PREDICTED: structural maintenance of chromosomes protein 3 [Nelumbo nucifera] >gi|719994814|ref|XP_010254293.1| PREDICTED: structural maintenance of chromosomes protein 3 [Nelumbo nucifera]
GF_636	5.22	4.55	8.707	PREDICTED: uncharacterized protein LOC101247292 isoform X1 [Solanum lycopersicum]
GF_758	48.95	26.35	32.4136	hypothetical protein B456_011G200100 [Gossypium raimondii] >gi|763805894|gb|KJB72832.1| hypothetical protein B456_011G200100 [Gossypium raimondii]
GF_1425	25.69	10.02	8.9394	PREDICTED: transcription factor DIVARICATA-like [Solanum tuberosum]
GF_557	3.56	2.69	0.8158	hypothetical protein CICLE_v10008206mg [Citrus clementina] >gi|557555817|gb|ESR65831.1| hypothetical protein CICLE_v10008206mg [Citrus clementina]
GF_1505	11.41	11.62	18.0673	PREDICTED: CDPK-related kinase 5 [Nelumbo nucifera]
GF_479	15.22	20.64	23.3294	PREDICTED: immediate early response 3-interacting protein 1-like isoform X1 [Nicotiana sylvestris] >gi|698512519|ref|XP_009801274.1| PREDICTED: immediate early response 3-interacting protein 1-like isoform X1 [Nicotiana sylvestris]
GF_1325	9.67	4.91	7.2643	Uncharacterized protein isoform 1 [Theobroma cacao] >gi|590708028|ref|XP_007048162.1| Uncharacterized protein isoform 1 [Theobroma cacao] >gi|590708031|ref|XP_007048163.1| Uncharacterized protein isoform 1 [Theobroma cacao] >gi|508700422|gb|EOX92318.1| Uncharacterized protein isoform 1 [Theobroma cacao] >gi|508700423|gb|EOX92319.1| Uncharacterized protein isoform 1 [Theobroma cacao] >gi|508700424…
GF_3652	10.82	10.71	6.4854	PREDICTED: uncharacterized protein LOC100248711 [Vitis vinifera] >gi|297737440|emb|CBI26641.3| unnamed protein product [Vitis vinifera]
GF_3869	13.15	8.64	0.9856	PREDICTED: mediator of RNA polymerase II transcription subunit 13 [Vitis vinifera]
GF_1784	13.17	12.67	9.4392	unnamed protein product [Coffea canephora]
GF_2517	6.66	15.5	0.9718	PREDICTED: DNA polymerase I B, chloroplastic/mitochondrial-like [Nicotiana tomentosiformis]
GF_1801	220.02	61.73	178.454	cyclic nucleotide gated ion channel 2 like, partial [Chrysanthemum boreale]
GF_2156	7.13	5.25	12.2284	unnamed protein product [Coffea canephora]
GF_275	12.46	5.6	4.3955	unnamed protein product [Vitis vinifera]
GF_2825	19.37	24.48	1.531	PREDICTED: probable disease resistance protein At4g33300-like [Citrus sinensis]
GF_3682	4.8	3.16	3.1004	conserved hypothetical protein [Ricinus communis] >gi|223547767|gb|EEF49259.1| conserved hypothetical protein [Ricinus communis] >gi|441477735|dbj|BAM75180.1| AP2-type transcription factor [Ricinus communis]
GF_508	30.84	2.68	0.0311	PREDICTED: calcium-transporting ATPase 10, plasma membrane-type isoform X2 [Sesamum indicum]
GF_2697	8.37	10.44	0.9792	hypothetical protein MIMGU_mgv1a022345mg, partial [Erythranthe guttata]
GF_1343	38.39	19.18	15.1789	ChNRRa [Chrysanthemum x morifolium]
GF_2178	24.28	30.62	13.586	PREDICTED: aspartic proteinase-like protein 1 [Nicotiana sylvestris]
GF_2320	13.94	20.37	2.6395	PREDICTED: LOW QUALITY PROTEIN: cellulose synthase-like protein E1 [Prunus mume]
GF_1685	5.41	4.01	7.9085	PREDICTED: uncharacterized protein LOC104118387 isoform X1 [Nicotiana tomentosiformis]
GF_2134	9.91	12.45	6.0021	unnamed protein product [Coffea canephora]
GF_2766	12.44	9.49	3.4613	hypothetical protein M569_01640, partial [Genlisea aurea]
GF_3679	11.36	8.66	9.797	PREDICTED: microtubule-associated protein TORTIFOLIA1-like [Nicotiana tomentosiformis]
GF_3139	65.08	109.11	58.4655	hypothetical protein PRUPE_ppa002705mg [Prunus persica] >gi|462400143|gb|EMJ05811.1| hypothetical protein PRUPE_ppa002705mg [Prunus persica]
GF_1470	19.3	16.86	12.0862	PREDICTED: calcium uptake protein 1 homolog, mitochondrial [Pyrus x bretschneideri]
GF_2837	21.04	2.7	1.502	PREDICTED: uncharacterized protein LOC105630336 [Jatropha curcas] >gi|643735353|gb|KDP41994.1| hypothetical protein JCGZ_27012 [Jatropha curcas]
GF_3480	3.93	6.69	3.4957	PREDICTED: uncharacterized protein LOC104104919 [Nicotiana tomentosiformis]
GF_2747	10.89	12.89	8.2532	PREDICTED: receptor-like protein kinase FERONIA, partial [Jatropha curcas]
GF_1452	12	13.64	0.7197	PREDICTED: transcription factor TGA1 isoform X2 [Vitis vinifera]
GF_4487	15.02	5.87	8.8709	PREDICTED: nucleoporin GLE1 isoform X1 [Nicotiana tomentosiformis] >gi|697150663|ref|XP_009629540.1| PREDICTED: nucleoporin GLE1 isoform X1 [Nicotiana tomentosiformis]
GF_1381	15.86	24.84	26.1407	PREDICTED: haloacid dehalogenase-like hydrolase domain-containing protein 3 [Sesamum indicum]
GF_2344	11.37	39.79	0.5544	hypothetical protein B456_004G152900 [Gossypium raimondii]
GF_2311	40.75	29.75	37.8432	unnamed protein product [Coffea canephora]
GF_3201	7.71	25.77	0.3101	PREDICTED: uncharacterized protein LOC100245378 [Vitis vinifera]
GF_1599	10.29	10.84	4.8579	PREDICTED: chromatin structure-remodeling complex protein BSH [Vitis vinifera] >gi|297736833|emb|CBI26034.3| unnamed protein product [Vitis vinifera]
GF_1189	8.74	12.44	11.3571	unnamed protein product [Coffea canephora]
GF_2004	6.99	8.03	5.4573	unnamed protein product [Coffea canephora]
GF_1648	11.78	14.34	0.8477	unnamed protein product [Coffea canephora]
GF_1465	6.66	6.66	7.2079	PREDICTED: E3 ubiquitin-protein ligase BOI-like [Nelumbo nucifera]
GF_3092	2.9	7.84	1.6835	PREDICTED: S-adenosylmethionine carrier 1, chloroplastic/mitochondrial-like isoform X4 [Nelumbo nucifera]
GF_2880	29.26	14.49	8.1099	PREDICTED: UBX domain-containing protein 2 isoform X3 [Vitis vinifera]
GF_2406	295.75	98.57	99.0326	unnamed protein product [Coffea canephora]
GF_1076	23.55	9.04	19.7005	PREDICTED: uncharacterized protein LOC104216452 isoform X1 [Nicotiana sylvestris]
GF_958	14.94	11.77	18.24	PREDICTED: protein CHROMATIN REMODELING 19 [Vitis vinifera] >gi|297738311|emb|CBI27512.3| unnamed protein product [Vitis vinifera]
GF_2255	13.54	7.69	10.4846	unnamed protein product [Coffea canephora]
GF_2958	10.3	8.58	5.3747	PREDICTED: probable receptor-like protein kinase At1g49730 [Sesamum indicum] >gi|747083229|ref|XP_011088973.1| PREDICTED: probable receptor-like protein kinase At1g49730 [Sesamum indicum] >gi|747083231|ref|XP_011088974.1| PREDICTED: probable receptor-like protein kinase At1g49730 [Sesamum indicum]
GF_2785	8.79	2.97	7.4664	unnamed protein product [Coffea canephora]
GF_2478	26.08	10.46	22.024	nucleic acid binding protein, putative [Ricinus communis] >gi|223548536|gb|EEF50027.1| nucleic acid binding protein, putative [Ricinus communis]
GF_531	3.98	6.2	0	PREDICTED: chaperone protein dnaJ 1, mitochondrial-like isoform X4 [Cicer arietinum] >gi|502095213|ref|XP_004490400.1| PREDICTED: chaperone protein dnaJ 1, mitochondrial-like isoform X5 [Cicer arietinum]
GF_3306	171.35	65.28	64.329	PREDICTED: tRNA(adenine(34)) deaminase, chloroplastic [Jatropha curcas] >gi|643708712|gb|KDP23628.1| hypothetical protein JCGZ_23461 [Jatropha curcas]
GF_2554	20.04	18.86	2.1823	PREDICTED: F-box protein SKIP17-like [Prunus mume]
GF_201	9.2	12.76	15.8072	DIV2B protein [Heptacodium miconioides]
GF_1350	12.75	60.39	25.2551	unnamed protein product [Coffea canephora]
GF_1442	11.31	6.37	5.5856	PREDICTED: sister chromatid cohesion protein PDS5 homolog B isoform X3 [Nicotiana tomentosiformis]
GF_4402	22.29	12.71	13.5086	PREDICTED: protein WHI4 [Fragaria vesca subsp. vesca]
GF_1121	38.27	50.02	28.5483	TPX2 family protein, putative isoform 2 [Theobroma cacao] >gi|508719140|gb|EOY11037.1| TPX2 family protein, putative isoform 2 [Theobroma cacao]
GF_598	7.92	62.29	3.2015	PREDICTED: U-box domain-containing protein 28 [Nelumbo nucifera]
GF_2596	14.32	17.49	0.7277	putative pre-mRNA splicing factor [Camellia sinensis]
GF_3701	3.11	0.66	1.743	hypothetical protein PRUPE_ppa016053mg, partial [Prunus persica] >gi|462403617|gb|EMJ09174.1| hypothetical protein PRUPE_ppa016053mg, partial [Prunus persica]
GF_2689	15.36	20.06	16.4698	PREDICTED: regulator of nonsense transcripts 1 homolog isoform X2 [Vitis vinifera] >gi|297742168|emb|CBI33955.3| unnamed protein product [Vitis vinifera]
GF_1006	26.88	47.68	17.5641	PREDICTED: trihelix transcription factor GTL1 [Eucalyptus grandis] >gi|629100137|gb|KCW65902.1| hypothetical protein EUGRSUZ_G03225 [Eucalyptus grandis]
GF_6	28.96	20.59	10.9611	PREDICTED: HVA22-like protein k [Nicotiana sylvestris]
GF_3065	26.71	137.28	21.5765	PREDICTED: uncharacterized protein LOC104102223 [Nicotiana tomentosiformis]
GF_910	6.16	12.31	1.1548	PREDICTED: peptidyl-prolyl cis-trans isomerase FKBP16-1, chloroplastic-like isoform X1 [Malus domestica]
GF_1471	11.13	19.55	19.4348	PREDICTED: uncharacterized protein LOC104243063 [Nicotiana sylvestris]
GF_191	8.78	3.62	4.9281	hypothetical protein B456_009G274400 [Gossypium raimondii] >gi|763792835|gb|KJB59831.1| hypothetical protein B456_009G274400 [Gossypium raimondii]
GF_2651	18.15	28.22	32.1686	PREDICTED: probable hydroxyacylglutathione hydrolase 2, chloroplast [Nicotiana sylvestris]
GF_2804	44.17	39.9	52.6603	PREDICTED: methylenetetrahydrofolate reductase 2-like [Fragaria vesca subsp. vesca]
GF_3397	3.66	5.58	3.6565	hypothetical protein EUGRSUZ_B03312 [Eucalyptus grandis]
GF_1903	26.51	9.1	5.8676	unnamed protein product [Coffea canephora]
GF_4562	9.7	6.09	5.2015	Uncharacterized protein isoform 2 [Theobroma cacao] >gi|508777608|gb|EOY24864.1| Uncharacterized protein isoform 2 [Theobroma cacao]
GF_1710	13.31	81.73	6.6112	unnamed protein product [Coffea canephora]
GF_660	11.79	6.3	10.5873	PREDICTED: AMSH-like ubiquitin thioesterase 3 [Vitis vinifera] >gi|296083281|emb|CBI22917.3| unnamed protein product [Vitis vinifera]
GF_374	24.03	62.57	127.674	PREDICTED: epimerase family protein SDR39U1-like [Pyrus x bretschneideri]
GF_3002	13.24	32.85	16.7808	PREDICTED: uncharacterized protein LOC105639104 isoform X1 [Jatropha curcas] >gi|643722881|gb|KDP32578.1| hypothetical protein JCGZ_13128 [Jatropha curcas]
GF_482	21.13	5.68	0.4979	PREDICTED: uncharacterized protein LOC101222656 isoform X2 [Cucumis sativus] >gi|700202654|gb|KGN57787.1| hypothetical protein Csa_3G302120 [Cucumis sativus]
GF_245	16.51	44.42	54.0195	PREDICTED: uncharacterized protein LOC103321776 [Prunus mume]
GF_1119	21.16	21.36	5.2393	Tudor/PWWP/MBT superfamily protein, putative isoform 4 [Theobroma cacao] >gi|508715855|gb|EOY07752.1| Tudor/PWWP/MBT superfamily protein, putative isoform 4 [Theobroma cacao]
GF_2611	15.73	10.15	4.1288	PREDICTED: protein TIFY 4B-like isoform X2 [Sesamum indicum]
GF_1899	5.14	9.33	5.276	PREDICTED: uncharacterized protein LOC100258534 isoform X2 [Vitis vinifera]
GF_1384	12.97	242.85	6.2589	gibberellin 2-oxidase1 [Helianthus annuus] >gi|213032423|emb|CAS03785.1| gibberellin 2-oxidase1 [Helianthus annuus]
GF_378	6.44	4.08	1.6068	PREDICTED: protein unc-45 homolog A isoform X1 [Nicotiana sylvestris]
GF_3307	16.86	11.11	1.7179	PREDICTED: E3 ubiquitin-protein ligase CIP8-like isoform 1 [Glycine max]
GF_2827	33.95	49.89	17.8418	PREDICTED: protein SUPPRESSOR OF GENE SILENCING 3-like [Prunus mume]
GF_1356	12.72	6.21	8.0123	PREDICTED: uncharacterized protein At2g39910 isoform X3 [Nicotiana tomentosiformis]

## Sheet: c
Ortholog ID	FPKM			NR Annotation
	M. micrantha	M. cordata	M. cordifolia
GF_1142	8.64	11.31	0.3835	kaurene synthase [Stevia rebaudiana]
GF_1324	6.15	10.45	0.2578	unnamed protein product [Vitis vinifera]
GF_1724	38.1	18.45	19.3928	PREDICTED: pre-mRNA-splicing factor 38B [Amborella trichopoda] >gi|769822462|ref|XP_011629198.1| PREDICTED: pre-mRNA-splicing factor 38B [Amborella trichopoda] >gi|769822464|ref|XP_011629199.1| PREDICTED: pre-mRNA-splicing factor 38B [Amborella trichopoda] >gi|548835114|gb|ERM97019.1| hypothetical protein AMTR_s00122p00011550 [Amborella trichopoda]
GF_1795	4.15	3.28	0.5645	2-oxoglutarate (2OG) and Fe(II)-dependent oxygenase superfamily protein isoform 1 [Theobroma cacao] >gi|590611978|ref|XP_007022255.1| 2-oxoglutarate (2OG) and Fe(II)-dependent oxygenase superfamily protein isoform 1 [Theobroma cacao] >gi|590611981|ref|XP_007022256.1| 2-oxoglutarate (2OG) and Fe(II)-dependent oxygenase superfamily protein isoform 1 [Theobroma cacao] >gi|590611984|ref|XP_007022257.…
GF_2114	16.87	25.41	4.1724	PREDICTED: probable LRR receptor-like serine/threonine-protein kinase At2g16250 [Vitis vinifera]
GF_2119	25.22	14.63	1.7235	PREDICTED: uncharacterized protein LOC100265963 isoform X1 [Vitis vinifera]
GF_2697	8.37	10.44	0.9792	hypothetical protein MIMGU_mgv1a022345mg, partial [Erythranthe guttata]
GF_2843	10.11	49.06	8.9252	NB-ARC domain-containing disease resistance protein, putative isoform 1 [Theobroma cacao] >gi|590669153|ref|XP_007037694.1| NB-ARC domain-containing disease resistance protein, putative isoform 1 [Theobroma cacao] >gi|508774938|gb|EOY22194.1| NB-ARC domain-containing disease resistance protein, putative isoform 1 [Theobroma cacao] >gi|508774939|gb|EOY22195.1| NB-ARC domain-containing disease resi…
GF_2907	34.05	40.5	71.6909	PREDICTED: signal recognition particle 43 kDa protein, chloroplastic-like [Glycine max]
GF_3713	3.87	4.7	4.93	--
GF_3919	7.35	3.84	0.2669	unnamed protein product [Coffea canephora]
GF_4605	12.43	8.12	7.4898	PREDICTED: uncharacterized protein LOC104096310 isoform X1 [Nicotiana tomentosiformis]
GF_862	53.47	11.89	19.0969	PREDICTED: uncharacterized protein LOC105176044 [Sesamum indicum]
GF_4317	4.34	2.82	3.2955	PREDICTED: rho GDP-dissociation inhibitor 1-like [Eucalyptus grandis] >gi|629110030|gb|KCW75176.1| hypothetical protein EUGRSUZ_E03927 [Eucalyptus grandis]
GF_2088	16.21	9.31	3.9734	gland-specific fatty acyl-CoA reductase 1 [Artemisia annua]
GF_4360	9.26	6.99	7.0368	PREDICTED: uncharacterized protein LOC104233870 [Nicotiana sylvestris] >gi|698476697|ref|XP_009785632.1| PREDICTED: uncharacterized protein LOC104233870 [Nicotiana sylvestris]
GF_3308	3.21	3.47	3.8093	PREDICTED: uncharacterized protein LOC100266816 isoform X4 [Vitis vinifera]
GF_675	8.67	7.35	5.8788	PREDICTED: uncharacterized protein LOC104213028 [Nicotiana sylvestris] >gi|698420523|ref|XP_009760822.1| PREDICTED: uncharacterized protein LOC104213028 [Nicotiana sylvestris]
GF_3420	88.19	49.66	26.0977	PREDICTED: NADH dehydrogenase [ubiquinone] iron-sulfur protein 5-B-like [Phoenix dactylifera]
GF_140	15.56	1.28	4.9572	unnamed protein product [Coffea canephora]
GF_4378	13.62	5.24	14.6374	PREDICTED: leukocyte receptor cluster member 1 homolog [Eucalyptus grandis] >gi|629112808|gb|KCW77768.1| hypothetical protein EUGRSUZ_D02068 [Eucalyptus grandis]
GF_1303	10.79	11.77	1.6049	PREDICTED: importin-13 isoform X2 [Vitis vinifera] >gi|296082227|emb|CBI21232.3| unnamed protein product [Vitis vinifera]
GF_2652	7	3.69	4.6474	PREDICTED: nucleolar protein 6 isoform X2 [Vitis vinifera]
GF_1255	27.09	42.93	0.3437	PREDICTED: pre-mRNA-splicing factor CWC22 homolog [Vitis vinifera] >gi|731420090|ref|XP_010661257.1| PREDICTED: pre-mRNA-splicing factor CWC22 homolog [Vitis vinifera]
GF_2752	9.51	6.75	0	PREDICTED: uncharacterized protein LOC104218363 [Nicotiana sylvestris]
GF_3245	7.79	3.6	3.6976	hypothetical protein L484_020755 [Morus notabilis] >gi|587924406|gb|EXC11705.1| hypothetical protein L484_020755 [Morus notabilis]
GF_1474	16.07	29.88	6.1145	PREDICTED: ureide permease 1-like [Sesamum indicum]
GF_450	13.79	7.81	9.1026	unnamed protein product [Coffea canephora]
GF_4349	4.71	4	0.9917	PREDICTED: GDSL esterase/lipase At4g10955-like [Sesamum indicum] >gi|747041652|ref|XP_011074455.1| PREDICTED: GDSL esterase/lipase At4g10955-like [Sesamum indicum]
GF_1026	16.08	23.63	12.0957	PREDICTED: protein cfxQ homolog [Nicotiana sylvestris]
GF_4459	5.46	4.86	4.1332	Gamma-tubulin complex component 6 [Glycine soja]
GF_952	18.18	7.81	0.4336	PREDICTED: uncharacterized protein LOC100262774 [Vitis vinifera]
GF_2801	9.46	10.42	0.7075	PREDICTED: uncharacterized protein LOC105175572 isoform X1 [Sesamum indicum]
GF_1373	11.39	10.3	7.2201	unnamed protein product [Coffea canephora]
GF_2310	24.73	8.91	9.1635	PREDICTED: triacylglycerol lipase SDP1 [Solanum lycopersicum]
GF_1276	16.12	8.48	5.0338	PREDICTED: autophagy-related protein 18b isoform X2 [Prunus mume]
GF_2664	23.64	6.76	12.327	unnamed protein product [Vitis vinifera]
GF_4406	13.19	37.64	12.4864	PREDICTED: MACPF domain-containing protein CAD1 [Sesamum indicum]
GF_3869	13.15	8.64	0.9856	PREDICTED: mediator of RNA polymerase II transcription subunit 13 [Vitis vinifera]
GF_1691	20.53	2.18	3.3747	PREDICTED: uncharacterized protein LOC105628567 [Jatropha curcas]
GF_383	41.83	23.61	1.9118	PREDICTED: inositol hexakisphosphate and diphosphoinositol-pentakisphosphate kinase 1-like isoform X1 [Vitis vinifera]
GF_4510	3.28	0.9	2.5001	PREDICTED: uncharacterized protein LOC102668360 [Glycine max]
GF_2620	4.18	5.05	5.2263	PREDICTED: pentatricopeptide repeat-containing protein At2g32630-like [Nicotiana tomentosiformis]
GF_508	30.84	2.68	0.0311	PREDICTED: calcium-transporting ATPase 10, plasma membrane-type isoform X2 [Sesamum indicum]
GF_778	3.42	6.19	1.7993	PREDICTED: uncharacterized protein LOC100244942 isoform X1 [Vitis vinifera] >gi|147858037|emb|CAN80354.1| hypothetical protein VITISV_003142 [Vitis vinifera]
GF_3473	1.98	5.67	6.9659	hypothetical protein POPTR_0005s14930g [Populus trichocarpa] >gi|550338979|gb|ERP61166.1| hypothetical protein POPTR_0005s14930g [Populus trichocarpa]
GF_4622	4.24	1.48	3.3381	hypothetical protein CICLE_v10031926mg [Citrus clementina] >gi|557539394|gb|ESR50438.1| hypothetical protein CICLE_v10031926mg [Citrus clementina]
GF_2922	6.22	9.33	2.4474	hypothetical protein B456_008G149000 [Gossypium raimondii]
GF_2769	11.62	10.84	4.6308	PREDICTED: oxysterol-binding protein-related protein 1C-like isoform X1 [Solanum lycopersicum]
GF_2509	6.09	6.79	0.2024	PREDICTED: regulatory-associated protein of TOR 1-like [Solanum lycopersicum]
GF_3810	8.83	8.99	7.8389	E3 ubiquitin-protein ligase HOS1-like [Vitis vinifera] >gi|461957491|gb|AGH20655.1| high expression of osmotically responsive protein 1 [Vitis vinifera]
GF_3681	10.26	1.75	6.0845	PREDICTED: uncharacterized protein LOC104827337 isoform X1 [Tarenaya hassleriana]
GF_281	6.67	11.52	9.9163	wd40 protein, putative [Ricinus communis] >gi|223526967|gb|EEF29164.1| wd40 protein, putative [Ricinus communis]
GF_3093	958.06	284.3	97.7327	non-specific lipid-transfer protein [Helianthus annuus]
GF_4493	30.67	6.62	24.9526	PREDICTED: uncharacterized protein LOC102585637 isoform X2 [Solanum tuberosum]
GF_2817	23.34	10.02	11.6416	PREDICTED: ubiquitin-like-specific protease ESD4 isoform X1 [Vitis vinifera]
GF_4038	11.08	1.06	2.0398	hypothetical protein MIMGU_mgv1a010384mg [Erythranthe guttata]
GF_1527	32.05	9.3	13.664	PREDICTED: putative lipase YOR059C [Sesamum indicum]
GF_4653	14.04	5.88	4.2997	PREDICTED: F-box/FBD/LRR-repeat protein At5g53840-like isoform X2 [Sesamum indicum]
GF_2401	7.76	2.75	4.5037	PREDICTED: uncharacterized protein LOC105161631 isoform X2 [Sesamum indicum]
GF_1449	9.62	6.47	7.6476	PREDICTED: uncharacterized protein LOC104612620 [Nelumbo nucifera] >gi|720072522|ref|XP_010278400.1| PREDICTED: uncharacterized protein LOC104612620 [Nelumbo nucifera] >gi|720072525|ref|XP_010278401.1| PREDICTED: uncharacterized protein LOC104612620 [Nelumbo nucifera] >gi|720072528|ref|XP_010278402.1| PREDICTED: uncharacterized protein LOC104612620 [Nelumbo nucifera] >gi|720072531|ref|XP_01027840…
GF_475	21.07	9.55	4.6543	unnamed protein product [Coffea canephora]
GF_1414	106.6	71.57	3.0039	transcription factor MYB1R1 [Solanum tuberosum] >gi|122232932|sp|Q2V9B0.1|MY1R1_SOLTU RecName: Full=Transcription factor MYB1R1; AltName: Full=Myb-related protein R1; Short=StMYB1R-1 [Solanum tuberosum] >gi|82621140|gb|ABB86258.1| putative DNA binding protein-like [Solanum tuberosum]
GF_144	8.08	28.09	7.8735	PREDICTED: uncharacterized protein LOC100251769 isoform X1 [Vitis vinifera] >gi|297734956|emb|CBI17190.3| unnamed protein product [Vitis vinifera]
GF_2589	28.59	27.26	497.713	PREDICTED: activator of 90 kDa heat shock protein ATPase homolog 1 [Jatropha curcas] >gi|643710512|gb|KDP24654.1| hypothetical protein JCGZ_25570 [Jatropha curcas]
