# Supplementary material for: Comparative transcriptome analysis of the invasive weed Mikania micrantha with its native congeners provides insights into genetic basis underlying successful invasion
Source: BMC Genomics. 2018 May 24;19:392. doi: 10.1186/s12864-018-4784-9 (PMC5968712; doi:10.1186/s12864-018-4784-9)
Supplement: Supplementary file 18 — Functional categories overrepresented among genes under positive selection in M. micrantha. Significance was tested using Fisher’s exact test and control of false discovery rate (FDR) with P-value cutoff of 0.05. (XLSX 22 kb) [file 12864_2018_4784_MOESM18_ESM.xlsx]

## Sheet: Sheet1
Term Name	GO ID	Term Type	Depth	#Gene in background	#Gene in PSGs	P-value (Fisher's exact test)	Corrected P-value (FDR)
cellular_component	GO:0005575	C	1	9226	41	1.4736e-06	0.00014081
molecular_function	GO:0003674	F	1	17045	72	7.07858e-12	6.08758e-09
biological_process	GO:0008150	P	1	14388	61	1.8451e-09	5.28929e-07
membrane	GO:0016020	C	2	4322	22	0.000116987	0.00295909
membrane part	GO:0044425	C	2	2676	15	0.000612618	0.0117078
cell part	GO:0044464	C	2	5952	25	0.000728573	0.0130536
cell	GO:0005623	C	2	5952	25	0.000728573	0.0127872
macromolecular complex	GO:0032991	C	2	3949	19	0.000729358	0.012545
binding	GO:0005488	F	2	11269	54	4.11521e-10	1.76954e-07
catalytic activity	GO:0003824	F	2	9486	41	3.0551e-06	0.000218949
cellular process	GO:0009987	P	2	10990	51	5.94013e-09	1.27713e-06
metabolic process	GO:0008152	P	2	11060	47	5.68698e-07	9.7816e-05
single-organism process	GO:0044699	P	2	7822	34	2.80751e-05	0.000804819
localization	GO:0051179	P	2	3027	16	0.000750164	0.0126498
response to stimulus	GO:0050896	P	2	2139	12	0.00218992	0.027696
protein complex	GO:0043234	C	3	3147	18	0.000129553	0.00318331
intracellular part	GO:0044424	C	3	5386	25	0.000160308	0.00382959
intracellular	GO:0005622	C	3	5665	25	0.000349196	0.00790285
catalytic complex	GO:1902494	C	3	1174	9	0.000995986	0.0161613
membrane-bounded organelle	GO:0043227	C	3	2766	14	0.00243988	0.0295535
intrinsic component of membrane	GO:0031224	C	3	1962	11	0.00336332	0.0366134
small molecule binding	GO:0036094	F	3	3314	22	1.93672e-06	0.000166558
heterocyclic compound binding	GO:1901363	F	3	6174	31	4.13035e-06	0.000273238
organic cyclic compound binding	GO:0097159	F	3	6179	31	4.20028e-06	0.000258017
protein binding	GO:0005515	F	3	4171	24	7.22113e-06	0.000388136
ion binding	GO:0043167	F	3	5451	28	9.12331e-06	0.000341133
carbohydrate derivative binding	GO:0097367	F	3	2849	19	1.01392e-05	0.000363322
hydrolase activity	GO:0016787	F	3	3283	19	7.03708e-05	0.00183391
ligase activity	GO:0016874	F	3	432	5	0.00247024	0.0295056
organic substance metabolic process	GO:0071704	P	3	9143	41	1.15918e-06	0.000166149
cellular metabolic process	GO:0044237	P	3	8616	37	1.38435e-05	0.0004579
primary metabolic process	GO:0044238	P	3	8764	37	2.04137e-05	0.000626993
single-organism cellular process	GO:0044763	P	3	6070	28	6.48268e-05	0.00174222
single-organism metabolic process	GO:0044710	P	3	4863	22	0.000608157	0.0118867
protein folding	GO:0006457	P	3	190	4	0.000778457	0.0128745
establishment of localization	GO:0051234	P	3	2944	15	0.00159464	0.0221192
nitrogen compound metabolic process	GO:0006807	P	3	5588	22	0.00360115	0.0382344
formate dehydrogenase complex	GO:0009326	C	4	1	1	0.00214646	0.027969
intracellular membrane-bounded organelle	GO:0043231	C	4	2756	14	0.00236079	0.029004
integral component of membrane	GO:0016021	C	4	1934	11	0.00301688	0.0345936
cytoplasm	GO:0005737	C	4	2279	12	0.00365786	0.0383629
cytoplasmic part	GO:0044444	C	4	1762	10	0.00472075	0.0446137
nucleoside phosphate binding	GO:1901265	F	4	3219	22	1.20145e-06	0.000147607
nucleotide binding	GO:0000166	F	4	3219	22	1.20145e-06	0.000129156
nucleoside binding	GO:0001882	F	4	2804	19	8.10124e-06	0.000331765
ribonucleotide binding	GO:0032553	F	4	2824	19	8.95625e-06	0.000350108
anion binding	GO:0043168	F	4	3215	20	1.58196e-05	0.000503885
hydrolase activity, acting on acid anhydrides	GO:0016817	F	4	1179	9	0.00102584	0.0163375
calmodulin binding	GO:0005516	F	4	27	2	0.00154748	0.0221805
hydrolase activity, acting on ester bonds	GO:0016788	F	4	833	7	0.00219629	0.027374
halogenated hydrocarbon metabolic process	GO:0042197	P	4	16	2	0.000537275	0.0107455
organic cyclic compound metabolic process	GO:1901360	P	4	4581	21	0.000696179	0.0130155
response to xenobiotic stimulus	GO:0009410	P	4	23	2	0.00112169	0.0172259
xenobiotic metabolic process	GO:0006805	P	4	23	2	0.00112169	0.0169237
heterocycle metabolic process	GO:0046483	P	4	4500	20	0.00138496	0.0201875
transport	GO:0006810	P	4	2936	15	0.00155275	0.0218912
chlorophyll biosynthetic process	GO:0015995	P	4	114	3	0.00194675	0.0265746
cellular nitrogen compound metabolic process	GO:0034641	P	4	5133	21	0.00286411	0.0332856
single-organism biosynthetic process	GO:0044711	P	4	1658	10	0.00308433	0.0349016
cellular aromatic compound metabolic process	GO:0006725	P	4	4476	19	0.00309911	0.0346135
interaction with host	GO:0051701	P	4	138	3	0.00334262	0.0368546
chromosome segregation	GO:0007059	P	4	140	3	0.00348037	0.037414
riboflavin metabolic process	GO:0006771	P	4	42	2	0.00371711	0.0380561
cellular response to chemical stimulus	GO:0070887	P	4	45	2	0.00425616	0.0420723
plastid	GO:0009536	C	5	144	3	0.00376618	0.0376618
purine nucleotide binding	GO:0017076	F	5	2864	20	2.87563e-06	0.000224822
purine ribonucleoside triphosphate binding	GO:0035639	F	5	2747	19	6.0535e-06	0.000347068
ribonucleoside binding	GO:0032549	F	5	2799	19	7.89936e-06	0.000377414
purine nucleoside binding	GO:0001883	F	5	2799	19	7.89936e-06	0.00035755
purine ribonucleotide binding	GO:0032555	F	5	2800	19	7.93937e-06	0.000341393
hydrolase activity, acting on acid anhydrides, in phosphorus-containing anhydrides	GO:0016818	F	5	1119	9	0.000711735	0.0130232
phosphoric ester hydrolase activity	GO:0042578	F	5	220	4	0.00133799	0.0198392
oxidoreductase activity, acting on the aldehyde or oxo group of donors, NAD or NADP as acceptor	GO:0016620	F	5	50	2	0.00522982	0.0488874
chlorinated hydrocarbon metabolic process	GO:0042196	P	5	16	2	0.000537275	0.0110013
cellular response to xenobiotic stimulus	GO:0071466	P	5	23	2	0.00112169	0.0175391
flavin-containing compound metabolic process	GO:0042726	P	5	42	2	0.00371711	0.0385147
chloroplast	GO:0009507	C	6	144	3	0.00376618	0.0381049
purine ribonucleoside binding	GO:0032550	F	6	2799	19	7.89936e-06	0.000399615
adenyl nucleotide binding	GO:0030554	F	6	2638	18	1.31831e-05	0.000453497
ATP binding	GO:0005524	F	6	2526	17	2.80482e-05	0.000831775
adenyl ribonucleotide binding	GO:0032559	F	6	2579	17	3.63854e-05	0.0010094
phosphatase activity	GO:0016791	F	6	152	4	0.000336679	0.0078255
formate dehydrogenase (NAD+) activity	GO:0008863	F	6	1	1	0.00214646	0.028843
pyrophosphatase activity	GO:0016462	F	6	1089	8	0.00247429	0.0291492
D-aminoacyl-tRNA deacylase activity	GO:0051499	F	6	2	1	0.00428835	0.0419089
hexachlorocyclohexane metabolic process	GO:0019497	P	6	16	2	0.000537275	0.0115514
acid phosphatase activity	GO:0003993	F	7	16	2	0.000537275	0.0112697
nucleoside-triphosphatase activity	GO:0017111	F	7	1066	8	0.00217057	0.0278611
ATPase activity	GO:0016887	F	8	628	7	0.000431016	0.00950446
formate metabolic process	GO:0015942	P	8	1	1	0.00214646	0.0283993
purine NTP-dependent helicase activity	GO:0070035	F	9	154	3	0.00454205	0.0438895
ATP-dependent helicase activity	GO:0008026	F	10	154	3	0.00454205	0.0434018
